# Supplementary material for: A dual-selective thermal emitter with enhanced subambient radiative cooling performance
Source: Nat Commun. 2024 Jan 27;15:815. doi: 10.1038/s41467-024-45095-4 (PMC10821923; doi:10.1038/s41467-024-45095-4)
Supplement: Supplementary file 10 — Source data [file 41467_2024_45095_MOESM10_ESM.zip]

Archive with 19 entries (19 files):
- Source_Data_Fig1.xlsx
- Source_Data_Fig2.xlsx
- Source_Data_Fig3.xlsx
- Source_Data_Fig4.xlsx
- Source_Data_Fig5.xlsx
- Source_Data_FigS13.xlsx
- Source_Data_FigS14.xlsx
- Source_Data_FigS20.xlsx
- Source_Data_FigS21.xlsx
- Source_Data_FigS25.xlsx
- Source_Data_FigS26.xlsx
- Source_Data_FigS27.xlsx
- Source_Data_FigS31.xlsx
- Source_Data_FigS32.xlsx
- Source_Data_FigS33.xlsx
- Source_Data_FigS35.xlsx
- Source_Data_FigS38.xlsx
- Source_Data_FigS49.xlsx
- Source_Data_FigS6.xlsx
