# Supplementary material for: A dual-selective thermal emitter with enhanced subambient radiative cooling performance
Source: Nat Commun. 2024 Jan 27;15:815. doi: 10.1038/s41467-024-45095-4 (PMC10821923; doi:10.1038/s41467-024-45095-4)
Supplement: Supplementary file 10 — Source data [file 41467_2024_45095_MOESM10_ESM.zip › Source_Data_Fig1.xlsx]

## Sheet: Fig1c
Theoretical cooling power of these three different radiative coolers as a function of the emitter temperature at a fixed ambient temperature (Tambient) of 20 °C.
Temperature/℃	Net cooling power/W m−2	Net cooling power/W m−2
	h = 1 /W m−2 K−1	h = 4 /W m−2 K−1
-70	-107.15	-377.151
-69	-105.07	-372.07
-68	-102.97	-366.971
-67	-100.85	-361.854
-66	-98.72	-356.72
-65	-96.567	-351.567
-64	-94.397	-346.397
-63	-92.208	-341.208
-62	-90.001	-336.001
-61	-87.775	-330.775
-60	-85.531	-325.531
-59	-83.268	-320.268
-58	-80.986	-314.986
-57	-78.685	-309.685
-56	-76.365	-304.365
-55	-74.025	-299.025
-54	-71.666	-293.666
-53	-69.288	-288.288
-52	-66.89	-282.89
-51	-64.472	-277.472
-50	-62.035	-272.035
-49	-59.577	-266.577
-48	-57.099	-261.099
-47	-54.601	-255.601
-46	-52.083	-250.083
-45	-49.544	-244.544
-44	-46.985	-238.985
-43	-44.405	-233.405
-42	-41.805	-227.805
-41	-39.183	-222.183
-40	-36.54	-216.54
-39	-33.877	-210.877
-38	-31.192	-205.192
-37	-28.486	-199.486
-36	-25.758	-193.758
-35	-23.009	-188.009
-34	-20.239	-182.239
-33	-17.446	-176.446
-32	-14.632	-170.632
-31	-11.796	-164.796
-30	-8.9384	-158.938
-29	-6.0585	-153.058
-28	-3.1564	-147.156
-27	-0.23216	-141.232
-26	2.7144	-135.286
-25	5.6834	-129.317
-24	8.6748	-123.325
-23	11.689	-117.311
-22	14.725	-111.275
-21	17.785	-105.215
-20	20.867	-99.1331
-19	23.972	-93.0281
-18	27.1	-86.9002
-17	30.251	-80.7493
-16	33.425	-74.5754
-15	36.622	-68.3782
-14	39.842	-62.1579
-13	43.086	-55.9143
-12	46.353	-49.6473
-11	49.643	-43.3569
-10	52.957	-37.0431
-9	56.294	-30.7057
-8	59.655	-24.3447
-7	63.04	-17.9601
-6	66.448	-11.5518
-5	69.88	-5.11973
-4	73.336	1.33616
-3	76.816	7.81592
-2	80.32	14.3196
-1	83.847	20.8472
0	87.399	27.3989
1	90.975	33.9746
2	94.574	40.5744
3	98.198	47.1984
4	101.85	53.8466
5	105.52	60.519
6	109.22	67.2157
7	112.94	73.9368
8	116.68	80.6821
9	120.45	87.4519
10	124.25	94.2461
11	128.06	101.065
12	131.91	107.908
13	135.78	114.776
14	139.67	121.668
15	143.58	128.585
16	147.53	135.526
17	151.49	142.492
18	155.48	149.483
19	159.5	156.498
20	163.54	163.539

## Sheet: Fig1d
Comparison of the theoretical cooling power between dual-selective and mono-selective radiative coolers at different ambient temperatures (−20 to 40 °C).
Temperature/℃	Net cooling power/W m−2	Net cooling power/W m−2	Net cooling power/W m−2
	Dual-selective	Mono-selective	Non-selective
-20	86.0898	54.0449	95.9776
-19	87.6521	55.2167	97.7805
-18	89.2328	56.405	99.6069
-17	90.8321	57.6099	101.457
-16	92.45	58.8315	103.33
-15	94.0865	60.0699	105.228
-14	95.7417	61.3251	107.149
-13	97.4158	62.5971	109.095
-12	99.1087	63.8862	111.065
-11	100.82	65.1922	113.06
-10	102.551	66.5154	115.079
-9	104.301	67.8558	117.123
-8	106.07	69.2134	119.192
-7	107.858	70.5883	121.286
-6	109.665	71.9806	123.405
-5	111.492	73.3904	125.55
-4	113.337	74.8176	127.72
-3	115.202	76.2625	129.916
-2	117.087	77.7249	132.138
-1	118.991	79.205	134.386
0	120.914	80.7029	136.661
1	122.857	82.2186	138.961
2	124.82	83.7521	141.288
3	126.802	85.3035	143.642
4	128.804	86.8729	146.023
5	130.825	88.4604	148.43
6	132.867	90.0658	150.865
7	134.928	91.6894	153.327
8	137.009	93.3312	155.816
9	139.109	94.9911	158.334
10	141.23	96.6693	160.879
11	143.371	98.3658	163.451
12	145.531	100.081	166.052
13	147.712	101.814	168.682
14	149.913	103.566	171.339
15	152.133	105.336	174.025
16	154.374	107.124	176.74
17	156.635	108.931	179.484
18	158.916	110.757	182.257
19	161.217	112.602	185.059
20	163.539	114.465	187.891
21	165.88	116.346	190.752
22	168.242	118.247	193.642
23	170.624	120.166	196.563
24	173.027	122.104	199.513
25	175.449	124.061	202.494
26	177.892	126.036	205.505
27	180.356	128.03	208.547
28	182.84	130.044	211.619
29	185.344	132.076	214.722
30	187.868	134.127	217.857
31	190.413	136.197	221.022
32	192.979	138.286	224.219
33	195.564	140.394	227.447
34	198.171	142.522	230.706
35	200.797	144.668	233.998
36	203.445	146.833	237.322
37	206.112	149.017	240.677
38	208.8	151.221	244.066
39	211.509	153.443	247.486
40	214.238	155.685	250.939
