# Supplementary material for: A dual-selective thermal emitter with enhanced subambient radiative cooling performance
Source: Nat Commun. 2024 Jan 27;15:815. doi: 10.1038/s41467-024-45095-4 (PMC10821923; doi:10.1038/s41467-024-45095-4)
Supplement: Supplementary file 10 — Source data [file 41467_2024_45095_MOESM10_ESM.zip › Source_Data_Fig2.xlsx]

## Sheet: Fig2f
Fig. 2f Spectral response of a POM-PTFE film covered Al foil (POM-PTFE-Al) in the 0.3–25 μm waveband
Wavelength/μm	Solar reflectance/%		Wavelength/μm	Emittance/%
2.5	83.7255		4.00064	23.148
2.499	83.6798		4.00305	23.034
2.498	83.3702		4.00547	22.923
2.497	83.5127		4.00789	22.822
2.496	83.2956		4.0103	22.739
2.495	83.1618		4.01272	22.684
2.494	83.3419		4.01514	22.652
2.493	83.1035		4.01755	22.637
2.492	82.9302		4.01997	22.635
2.491	82.7096		4.02239	22.644
2.49	82.6154		4.0248	22.661
2.489	82.7898		4.02722	22.677
2.488	82.715		4.02964	22.693
2.487	82.3449		4.03205	22.716
2.486	82.5779		4.03447	22.755
2.485	82.5058		4.03688	22.812
2.484	82.8958		4.0393	22.879
2.483	82.7437		4.04172	22.952
2.482	82.2374		4.04413	23.025
2.481	82.7297		4.04655	23.095
2.48	82.2506		4.04897	23.154
2.479	82.5759		4.05138	23.195
2.478	82.8686		4.0538	23.215
2.477	82.708		4.05622	23.227
2.476	82.5365		4.05863	23.245
2.475	82.4564		4.06105	23.278
2.474	82.5461		4.06347	23.329
2.473	82.5393		4.06588	23.402
2.472	82.3132		4.0683	23.506
2.471	82.4768		4.07072	23.646
2.47	82.394		4.07313	23.823
2.469	82.3063		4.07555	24.031
2.468	82.1314		4.07797	24.259
2.467	82.3097		4.08038	24.499
2.466	82.12		4.0828	24.735
2.465	82.0756		4.08521	24.945
2.464	82.1708		4.08763	25.11
2.463	82.1722		4.09005	25.233
2.462	81.908		4.09246	25.324
2.461	81.7605		4.09488	25.401
2.46	81.8601		4.0973	25.474
2.459	81.7249		4.09971	25.544
2.458	81.6676		4.10213	25.612
2.457	81.6798		4.10455	25.679
2.456	81.5173		4.10696	25.743
2.455	81.4364		4.10938	25.806
2.454	81.5288		4.1118	25.871
2.453	81.5825		4.11421	25.951
2.452	81.4203		4.11663	26.065
2.451	81.7267		4.11905	26.216
2.45	81.616		4.12146	26.403
2.449	81.788		4.12388	26.604
2.448	81.8557		4.1263	26.805
2.447	81.9304		4.12871	27.002
2.446	81.7311		4.13113	27.197
2.445	82.3911		4.13354	27.396
2.444	82.4228		4.13596	27.602
2.443	82.5158		4.13838	27.818
2.442	82.8576		4.14079	28.044
2.441	82.9711		4.14321	28.271
2.44	83.1915		4.14563	28.491
2.439	83.4467		4.14804	28.7
2.438	83.5266		4.15046	28.893
2.437	83.9725		4.15288	29.083
2.436	84.0448		4.15529	29.278
2.435	84.5901		4.15771	29.484
2.434	84.6596		4.16013	29.698
2.433	85.3617		4.16254	29.911
2.432	85.2292		4.16496	30.118
2.431	85.9143		4.16738	30.319
2.43	85.8879		4.16979	30.522
2.429	86.3651		4.17221	30.734
2.428	86.6306		4.17462	30.96
2.427	86.8287		4.17704	31.202
2.426	87.0132		4.17946	31.452
2.425	87.2057		4.18187	31.7
2.424	87.3921		4.18429	31.932
2.423	87.7683		4.18671	32.13
2.422	87.6351		4.18912	32.279
2.421	87.7994		4.19154	32.368
2.42	87.9682		4.19396	32.383
2.419	88.2864		4.19637	32.311
2.418	88.3685		4.19879	32.145
2.417	88.2756		4.20121	31.874
2.416	88.5222		4.20362	31.487
2.415	88.7149		4.20604	30.978
2.414	88.6074		4.20846	30.342
2.413	88.7762		4.21087	29.584
2.412	88.9265		4.21329	28.729
2.411	88.9894		4.21571	27.808
2.41	88.8307		4.21812	26.864
2.409	89.1518		4.22054	25.957
2.408	89		4.22295	25.135
2.407	89.0887		4.22537	24.443
2.406	89.1502		4.22779	23.95
2.405	89.0249		4.2302	23.699
2.404	89.0471		4.23262	23.72
2.403	89.1307		4.23504	24.035
2.402	89.1242		4.23745	24.621
2.401	89.0907		4.23987	25.441
2.4	89.3994		4.24229	26.445
2.399	89.4		4.2447	27.54
2.398	89.4728		4.24712	28.67
2.397	89.4385		4.24954	29.775
2.396	89.6825		4.25195	30.798
2.395	89.635		4.25437	31.714
2.394	89.4067		4.25679	32.506
2.393	89.5091		4.2592	33.159
2.392	89.5289		4.26162	33.683
2.391	89.7494		4.26404	34.089
2.39	89.7313		4.26645	34.407
2.389	89.874		4.26887	34.673
2.388	89.7369		4.27128	34.903
2.387	89.607		4.2737	35.118
2.386	89.7382		4.27612	35.313
2.385	89.6368		4.27853	35.484
2.384	89.7997		4.28095	35.622
2.383	89.7729		4.28337	35.723
2.382	89.7568		4.28578	35.79
2.381	89.6822		4.2882	35.831
2.38	89.6173		4.29062	35.863
2.379	89.5627		4.29303	35.893
2.378	89.6589		4.29545	35.927
2.377	89.814		4.29787	35.961
2.376	89.6116		4.30028	35.991
2.375	89.5087		4.3027	36.012
2.374	89.4975		4.30512	36.023
2.373	89.5314		4.30753	36.019
2.372	89.5515		4.30995	35.998
2.371	89.6037		4.31237	35.946
2.37	89.6037		4.31478	35.851
2.369	89.5805		4.3172	35.706
2.368	89.6753		4.31961	35.501
2.367	89.6045		4.32203	35.242
2.366	89.5908		4.32445	34.936
2.365	89.7582		4.32686	34.596
2.364	89.6997		4.32928	34.24
2.363	89.7822		4.3317	33.877
2.362	89.7673		4.33411	33.52
2.361	89.8173		4.33653	33.173
2.36	89.9152		4.33895	32.838
2.359	90.001		4.34136	32.515
2.358	89.9742		4.34378	32.198
2.357	89.9914		4.3462	31.885
2.356	90.0916		4.34861	31.57
2.355	90.1477		4.35103	31.254
2.354	90.0256		4.35345	30.937
2.353	90.0659		4.35586	30.621
2.352	90.3827		4.35828	30.314
2.351	90.1384		4.36069	30.018
2.35	90.1508		4.36311	29.736
2.349	90.0938		4.36553	29.469
2.348	89.9663		4.36794	29.215
2.347	89.9764		4.37036	28.971
2.346	89.6697		4.37278	28.736
2.345	89.6865		4.37519	28.508
2.344	89.5256		4.37761	28.286
2.343	89.4682		4.38003	28.07
2.342	89.3328		4.38244	27.86
2.341	89.0826		4.38486	27.658
2.34	88.8427		4.38728	27.466
2.339	88.7257		4.38969	27.284
2.338	88.4724		4.39211	27.118
2.337	88.2753		4.39453	26.968
2.336	88.1467		4.39694	26.836
2.335	88.0706		4.39936	26.725
2.334	87.79		4.40178	26.635
2.333	87.5704		4.40419	26.565
2.332	87.348		4.40661	26.514
2.331	87.3861		4.40902	26.479
2.33	87.2288		4.41144	26.457
2.329	87.0588		4.41386	26.445
2.328	87.077		4.41627	26.442
2.327	86.9523		4.41869	26.446
2.326	86.8298		4.42111	26.46
2.325	86.9647		4.42352	26.486
2.324	86.8463		4.42594	26.534
2.323	86.8177		4.42836	26.611
2.322	86.7945		4.43077	26.724
2.321	86.8796		4.43319	26.886
2.32	86.9133		4.43561	27.099
2.319	86.9895		4.43802	27.371
2.318	86.9446		4.44044	27.693
2.317	86.9531		4.44286	28.062
2.316	87.183		4.44527	28.459
2.315	87.3399		4.44769	28.868
2.314	87.545		4.45011	29.281
2.313	87.5995		4.45252	29.678
2.312	87.7789		4.45494	30.049
2.311	87.907		4.45735	30.383
2.31	87.9907		4.45977	30.66
2.309	88.1588		4.46219	30.875
2.308	88.2191		4.4646	31.019
2.307	88.5311		4.46702	31.097
2.306	88.6819		4.46944	31.11
2.305	88.659		4.47185	31.067
2.304	88.638		4.47427	30.975
2.303	88.775		4.47669	30.84
2.302	88.9928		4.4791	30.675
2.301	88.9411		4.48152	30.489
2.3	88.9725		4.48394	30.296
2.299	88.8315		4.48635	30.108
2.298	89.0325		4.48877	29.93
2.297	89.0777		4.49119	29.769
2.296	89.0572		4.4936	29.622
2.295	89.0663		4.49602	29.491
2.294	88.8211		4.49844	29.357
2.293	88.8424		4.50085	29.213
2.292	88.768		4.50327	29.035
2.291	88.6569		4.50568	28.816
2.29	88.5131		4.5081	28.55
2.289	88.3809		4.51052	28.242
2.288	88.1028		4.51293	27.896
2.287	88.0885		4.51535	27.517
2.286	87.8761		4.51777	27.104
2.285	87.7369		4.52018	26.659
2.284	87.4588		4.5226	26.18
2.283	87.2845		4.52502	25.677
2.282	87.0263		4.52743	25.157
2.281	86.8273		4.52985	24.645
2.28	86.8204		4.53227	24.15
2.279	86.5255		4.53468	23.69
2.278	86.3768		4.5371	23.27
2.277	85.9346		4.53952	22.893
2.276	85.9422		4.54193	22.555
2.275	85.8276		4.54435	22.253
2.274	85.4767		4.54676	21.977
2.273	85.1955		4.54918	21.722
2.272	85.0377		4.5516	21.485
2.271	84.8445		4.55401	21.273
2.27	84.4691		4.55643	21.091
2.269	84.3261		4.55885	20.944
2.268	84.0323		4.56126	20.829
2.267	83.7227		4.56368	20.744
2.266	83.4273		4.5661	20.675
2.265	83.0087		4.56851	20.621
2.264	82.7244		4.57093	20.576
2.263	82.743		4.57335	20.542
2.262	82.0726		4.57576	20.522
2.261	81.9191		4.57818	20.524
2.26	81.6396		4.5806	20.549
2.259	81.2024		4.58301	20.598
2.258	80.8698		4.58543	20.665
2.257	80.4298		4.58785	20.749
2.256	80.2054		4.59026	20.846
2.255	79.8737		4.59268	20.955
2.254	79.4708		4.59509	21.077
2.253	78.9285		4.59751	21.212
2.252	78.6444		4.59993	21.363
2.251	78.4783		4.60234	21.532
2.25	78.2886		4.60476	21.72
2.249	78.0127		4.60718	21.926
2.248	77.7784		4.60959	22.142
2.247	77.6918		4.61201	22.362
2.246	77.7912		4.61443	22.575
2.245	77.6232		4.61684	22.782
2.244	77.7223		4.61926	22.98
2.243	77.8664		4.62168	23.18
2.242	77.9576		4.62409	23.39
2.241	78.0758		4.62651	23.619
2.24	78.4636		4.62893	23.869
2.239	78.7565		4.63134	24.14
2.238	79.1852		4.63376	24.426
2.237	79.5871		4.63618	24.722
2.236	80.3463		4.63859	25.021
2.235	80.7133		4.64101	25.321
2.234	81.3459		4.64342	25.618
2.233	81.9278		4.64584	25.915
2.232	82.6221		4.64826	26.214
2.231	83.2614		4.65067	26.514
2.23	83.888		4.65309	26.816
2.229	84.4674		4.65551	27.111
2.228	85.1925		4.65792	27.397
2.227	86.0345		4.66034	27.665
2.226	86.5011		4.66276	27.918
2.225	87.3106		4.66517	28.157
2.224	87.9636		4.66759	28.391
2.223	88.6369		4.67001	28.626
2.222	89.1359		4.67242	28.87
2.221	89.6049		4.67484	29.126
2.22	90.1059		4.67726	29.396
2.219	90.7183		4.67967	29.683
2.218	91.1574		4.68209	29.988
2.217	91.5983		4.68451	30.312
2.216	92.0173		4.68692	30.656
2.215	92.3196		4.68934	31.01
2.214	92.7685		4.69175	31.374
2.213	93.2673		4.69417	31.737
2.212	93.2916		4.69659	32.098
2.211	93.8133		4.699	32.456
2.21	94.0822		4.70142	32.806
2.209	94.2322		4.70384	33.147
2.208	94.6241		4.70625	33.47
2.207	94.8066		4.70867	33.772
2.206	95.0302		4.71109	34.051
2.205	95.2172		4.7135	34.308
2.204	95.5303		4.71592	34.547
2.203	95.7135		4.71834	34.773
2.202	95.8158		4.72075	34.989
2.201	95.8385		4.72317	35.2
2.2	95.9743		4.72559	35.409
2.199	96.1949		4.728	35.624
2.198	96.3278		4.73042	35.847
2.197	96.365		4.73283	36.085
2.196	96.4116		4.73525	36.335
2.195	96.5937		4.73767	36.597
2.194	96.6866		4.74008	36.863
2.193	96.6923		4.7425	37.132
2.192	96.8141		4.74492	37.4
2.191	96.9387		4.74733	37.665
2.19	97.0642		4.74975	37.929
2.189	97.1455		4.75217	38.191
2.188	97.2088		4.75458	38.45
2.187	97.4318		4.757	38.704
2.186	97.3479		4.75942	38.949
2.185	97.4148		4.76183	39.182
2.184	97.6356		4.76425	39.402
2.183	97.7467		4.76667	39.611
2.182	97.7699		4.76908	39.811
2.181	97.9457		4.7715	40.01
2.18	98.021		4.77392	40.207
2.179	98.0875		4.77633	40.409
2.178	98.375		4.77875	40.614
2.177	98.3396		4.78116	40.822
2.176	98.2708		4.78358	41.031
2.175	98.4281		4.786	41.241
2.174	98.5749		4.78841	41.45
2.173	98.581		4.79083	41.657
2.172	98.6191		4.79325	41.867
2.171	98.8614		4.79566	42.081
2.17	98.7992		4.79808	42.301
2.169	98.9597		4.8005	42.528
2.168	98.9745		4.80291	42.764
2.167	99.0432		4.80533	43.006
2.166	99.1527		4.80775	43.255
2.165	99.2294		4.81016	43.506
2.164	99.3576		4.81258	43.759
2.163	99.366		4.815	44.011
2.162	99.4548		4.81741	44.263
2.161	99.5781		4.81983	44.517
2.16	99.5733		4.82225	44.772
2.159	99.6113		4.82466	45.032
2.158	99.5608		4.82708	45.298
2.157	99.9319		4.82949	45.571
2.156	99.6822		4.83191	45.853
2.155	99.836		4.83433	46.143
2.154	99.9167		4.83674	46.442
2.153	99.9848		4.83916	46.75
2.152	100.123		4.84158	47.066
2.151	100.115		4.84399	47.39
2.15	100.054		4.84641	47.723
2.149	100.221		4.84883	48.065
2.148	100.257		4.85124	48.414
2.147	100.389		4.85366	48.773
2.146	100.165		4.85608	49.139
2.145	100.406		4.85849	49.512
2.144	100.386		4.86091	49.895
2.143	100.273		4.86333	50.287
2.142	100.571		4.86574	50.695
2.141	100.303		4.86816	51.121
2.14	100.588		4.87058	51.574
2.139	100.409		4.87299	52.056
2.138	100.501		4.87541	52.577
2.137	100.426		4.87782	53.137
2.136	100.507		4.88024	53.74
2.135	100.754		4.88266	54.385
2.134	100.578		4.88507	55.073
2.133	100.616		4.88749	55.795
2.132	100.575		4.88991	56.552
2.131	100.59		4.89232	57.33
2.13	100.642		4.89474	58.127
2.129	100.466		4.89716	58.924
2.128	100.539		4.89957	59.719
2.127	100.424		4.90199	60.49
2.126	100.476		4.90441	61.236
2.125	100.463		4.90682	61.937
2.124	100.516		4.90924	62.593
2.123	100.398		4.91166	63.188
2.122	100.523		4.91407	63.724
2.121	100.43		4.91649	64.195
2.12	100.471		4.9189	64.602
2.119	100.515		4.92132	64.948
2.118	100.416		4.92374	65.237
2.117	100.359		4.92615	65.475
2.116	100.333		4.92857	65.667
2.115	100.258		4.93099	65.82
2.114	100.339		4.9334	65.939
2.113	100.358		4.93582	66.029
2.112	100.289		4.93824	66.093
2.111	100.172		4.94065	66.133
2.11	100.244		4.94307	66.152
2.109	100.203		4.94549	66.153
2.108	100.137		4.9479	66.133
2.107	100.079		4.95032	66.095
2.106	100.117		4.95274	66.035
2.105	99.9896		4.95515	65.953
2.104	99.9661		4.95757	65.844
2.103	100.037		4.95999	65.707
2.102	100.004		4.9624	65.54
2.101	100.046		4.96482	65.341
2.1	99.988		4.96723	65.111
2.099	99.9474		4.96965	64.85
2.098	99.9176		4.97207	64.559
2.097	99.9172		4.97448	64.24
2.096	99.8451		4.9769	63.896
2.095	99.8999		4.97932	63.53
2.094	99.8377		4.98173	63.147
2.093	99.7794		4.98415	62.749
2.092	99.7787		4.98657	62.343
2.091	99.7761		4.98898	61.929
2.09	99.6367		4.9914	61.511
2.089	99.7559		4.99382	61.091
2.088	99.6758		4.99623	60.669
2.087	99.6784		4.99865	60.246
2.086	99.5671		5.00107	59.822
2.085	99.6496		5.00348	59.397
2.084	99.5752		5.0059	58.972
2.083	99.5127		5.00832	58.547
2.082	99.4605		5.01073	58.124
2.081	99.4971		5.01315	57.701
2.08	99.3417		5.01556	57.282
2.079	99.4043		5.01798	56.864
2.078	99.3917		5.0204	56.451
2.077	99.4277		5.02281	56.041
2.076	99.3419		5.02523	55.638
2.075	99.2802		5.02765	55.24
2.074	99.2175		5.03006	54.851
2.073	99.2056		5.03248	54.47
2.072	99.2613		5.0349	54.101
2.071	99.1735		5.03731	53.742
2.07	99.1652		5.03973	53.397
2.069	99.19		5.04215	53.065
2.068	99.1485		5.04456	52.749
2.067	99.0271		5.04698	52.447
2.066	99.1888		5.0494	52.16
2.065	99.1308		5.05181	51.887
2.064	99.1257		5.05423	51.627
2.063	99.0526		5.05665	51.378
2.062	99.0255		5.05906	51.14
2.061	99.0813		5.06148	50.911
2.06	98.9568		5.06389	50.691
2.059	98.9706		5.06631	50.478
2.058	98.8824		5.06873	50.272
2.057	98.8986		5.07114	50.075
2.056	98.8968		5.07356	49.885
2.055	98.9877		5.07598	49.703
2.054	98.8937		5.07839	49.529
2.053	98.9078		5.08081	49.364
2.052	98.8378		5.08323	49.205
2.051	98.8775		5.08564	49.054
2.05	98.8954		5.08806	48.909
2.049	98.842		5.09048	48.769
2.048	98.8015		5.09289	48.633
2.047	98.785		5.09531	48.499
2.046	98.7141		5.09773	48.368
2.045	98.8659		5.10014	48.238
2.044	98.7495		5.10256	48.11
2.043	98.7749		5.10497	47.983
2.042	98.7011		5.10739	47.858
2.041	98.723		5.10981	47.737
2.04	98.7159		5.11222	47.621
2.039	98.7752		5.11464	47.512
2.038	98.7477		5.11706	47.411
2.037	98.6545		5.11947	47.318
2.036	98.6576		5.12189	47.234
2.035	98.5666		5.12431	47.157
2.034	98.6686		5.12672	47.086
2.033	98.5944		5.12914	47.02
2.032	98.6063		5.13156	46.957
2.031	98.5491		5.13397	46.895
2.03	98.514		5.13639	46.832
2.029	98.5127		5.13881	46.768
2.028	98.4541		5.14122	46.7
2.027	98.5016		5.14364	46.627
2.026	98.4485		5.14606	46.547
2.025	98.4354		5.14847	46.459
2.024	98.4418		5.15089	46.361
2.023	98.4618		5.1533	46.255
2.022	98.4681		5.15572	46.139
2.021	98.3482		5.15814	46.014
2.02	98.3685		5.16055	45.884
2.019	98.3197		5.16297	45.749
2.018	98.3331		5.16539	45.615
2.017	98.3868		5.1678	45.482
2.016	98.2734		5.17022	45.356
2.015	98.253		5.17264	45.237
2.014	98.3082		5.17505	45.126
2.013	98.2235		5.17747	45.023
2.012	98.2295		5.17989	44.927
2.011	98.2315		5.1823	44.836
2.01	98.2564		5.18472	44.749
2.009	98.1946		5.18714	44.662
2.008	98.2129		5.18955	44.577
2.007	98.1703		5.19197	44.491
2.006	98.1207		5.19439	44.406
2.005	98.063		5.1968	44.324
2.004	98.0634		5.19922	44.245
2.003	98.0405		5.20163	44.173
2.002	98.0646		5.20405	44.108
2.001	98.0455		5.20647	44.051
2	98.0396		5.20888	44.002
1.999	97.9796		5.2113	43.96
1.998	97.9343		5.21372	43.924
1.997	97.9903		5.21613	43.894
1.996	97.9514		5.21855	43.869
1.995	97.9527		5.22097	43.848
1.994	97.882		5.22338	43.833
1.993	97.9848		5.2258	43.823
1.992	97.9042		5.22822	43.819
1.991	97.8958		5.23063	43.82
1.99	97.9129		5.23305	43.825
1.989	97.8738		5.23547	43.835
1.988	97.8416		5.23788	43.844
1.987	97.8159		5.2403	43.853
1.986	97.822		5.24272	43.86
1.985	97.8241		5.24513	43.862
1.984	97.7813		5.24755	43.86
1.983	97.8656		5.24996	43.853
1.982	97.7736		5.25238	43.841
1.981	97.799		5.2548	43.826
1.98	97.7911		5.25721	43.808
1.979	97.7378		5.25963	43.791
1.978	97.741		5.26205	43.774
1.977	97.6742		5.26446	43.761
1.976	97.6928		5.26688	43.752
1.975	97.7063		5.2693	43.747
1.974	97.7102		5.27171	43.747
1.973	97.7524		5.27413	43.751
1.972	97.6803		5.27655	43.758
1.971	97.6843		5.27896	43.767
1.97	97.601		5.28138	43.777
1.969	97.6564		5.2838	43.788
1.968	97.6441		5.28621	43.797
1.967	97.558		5.28863	43.804
1.966	97.6782		5.29104	43.81
1.965	97.6244		5.29346	43.814
1.964	97.5839		5.29588	43.816
1.963	97.6346		5.29829	43.817
1.962	97.6411		5.30071	43.816
1.961	97.583		5.30313	43.815
1.96	97.5817		5.30554	43.813
1.959	97.4956		5.30796	43.811
1.958	97.5537		5.31038	43.809
1.957	97.5853		5.31279	43.807
1.956	97.5645		5.31521	43.807
1.955	97.5737		5.31763	43.808
1.954	97.4953		5.32004	43.815
1.953	97.5207		5.32246	43.826
1.952	97.4094		5.32488	43.845
1.951	97.5163		5.32729	43.87
1.95	97.4112		5.32971	43.904
1.949	97.4766		5.33213	43.946
1.948	97.3713		5.33454	43.996
1.947	97.4685		5.33696	44.054
1.946	97.3686		5.33937	44.121
1.945	97.3836		5.34179	44.196
1.944	97.3506		5.34421	44.279
1.943	97.2984		5.34662	44.369
1.942	97.3135		5.34904	44.466
1.941	97.2611		5.35146	44.568
1.94	97.2553		5.35387	44.676
1.939	97.3083		5.35629	44.788
1.938	97.1693		5.35871	44.903
1.937	97.3272		5.36112	45.023
1.936	97.196		5.36354	45.147
1.935	97.153		5.36596	45.275
1.934	97.2158		5.36837	45.409
1.933	97.1546		5.37079	45.547
1.932	97.1025		5.37321	45.694
1.931	97.0514		5.37562	45.849
1.93	97.1036		5.37804	46.012
1.929	97.0016		5.38046	46.188
1.928	96.9738		5.38287	46.373
1.927	97.0513		5.38529	46.568
1.926	97.0113		5.3877	46.773
1.925	96.9238		5.39012	46.979
1.924	96.9147		5.39254	47.187
1.923	96.9182		5.39495	47.391
1.922	96.8487		5.39737	47.583
1.921	96.8053		5.39979	47.764
1.92	96.8415		5.4022	47.926
1.919	96.8371		5.40462	48.069
1.918	96.7891		5.40704	48.192
1.917	96.8124		5.40945	48.293
1.916	96.7512		5.41187	48.376
1.915	96.7483		5.41429	48.439
1.914	96.7771		5.4167	48.485
1.913	96.6921		5.41912	48.517
1.912	96.7157		5.42154	48.534
1.911	96.65		5.42395	48.545
1.91	96.6121		5.42637	48.548
1.909	96.65		5.42879	48.549
1.908	96.5414		5.4312	48.553
1.907	96.6085		5.43362	48.561
1.906	96.5989		5.43603	48.578
1.905	96.6609		5.43845	48.604
1.904	96.649		5.44087	48.642
1.903	96.6709		5.44328	48.694
1.902	96.6288		5.4457	48.76
1.901	96.6165		5.44812	48.843
1.9	96.6425		5.45053	48.943
1.899	96.6927		5.45295	49.061
1.898	96.6847		5.45537	49.2
1.897	96.5983		5.45778	49.358
1.896	96.7113		5.4602	49.538
1.895	96.718		5.46262	49.738
1.894	96.7086		5.46503	49.957
1.893	96.6197		5.46745	50.195
1.892	96.6749		5.46987	50.447
1.891	96.6393		5.47228	50.714
1.89	96.6791		5.4747	50.988
1.889	96.6159		5.47711	51.263
1.888	96.5802		5.47953	51.538
1.887	96.6909		5.48195	51.794
1.886	96.6597		5.48436	52.036
1.885	96.6462		5.48678	52.24
1.884	96.6336		5.4892	52.4
1.883	96.6224		5.49161	52.507
1.882	96.6277		5.49403	52.533
1.881	96.649		5.49645	52.485
1.88	96.6345		5.49886	52.339
1.879	96.616		5.50128	52.09
1.878	96.6056		5.5037	51.735
1.877	96.6591		5.50611	51.263
1.876	96.5782		5.50853	50.679
1.875	96.5951		5.51095	49.988
1.874	96.5807		5.51336	49.186
1.873	96.5907		5.51578	48.292
1.872	96.6196		5.5182	47.312
1.871	96.6632		5.52061	46.254
1.87	96.5312		5.52303	45.147
1.869	96.6036		5.52544	43.984
1.868	96.5802		5.52786	42.803
1.867	96.5257		5.53028	41.608
1.866	96.5829		5.53269	40.414
1.865	96.5831		5.53511	39.255
1.864	96.4844		5.53753	38.122
1.863	96.5105		5.53994	37.047
1.862	96.582		5.54236	36.033
1.861	96.4828		5.54478	35.084
1.86	96.5206		5.54719	34.214
1.859	96.475		5.54961	33.417
1.858	96.4593		5.55203	32.688
1.857	96.4977		5.55444	32.03
1.856	96.5459		5.55686	31.429
1.855	96.4975		5.55928	30.876
1.854	96.4618		5.56169	30.372
1.853	96.4922		5.56411	29.896
1.852	96.4711		5.56653	29.452
1.851	96.4719		5.56894	29.034
1.85	96.4642		5.57136	28.635
1.849	96.4419		5.57377	28.259
1.848	96.5026		5.57619	27.905
1.847	96.5162		5.57861	27.572
1.846	96.4672		5.58102	27.261
1.845	96.4409		5.58344	26.973
1.844	96.4796		5.58586	26.706
1.843	96.5031		5.58827	26.454
1.842	96.4705		5.59069	26.219
1.841	96.5023		5.59311	25.997
1.84	96.3558		5.59552	25.782
1.839	96.4985		5.59794	25.578
1.838	96.4308		5.60036	25.387
1.837	96.45		5.60277	25.205
1.836	96.421		5.60519	25.041
1.835	96.4709		5.60761	24.897
1.834	96.3788		5.61002	24.773
1.833	96.4491		5.61244	24.672
1.832	96.4107		5.61485	24.595
1.831	96.3504		5.61727	24.536
1.83	96.3642		5.61969	24.492
1.829	96.3632		5.6221	24.463
1.828	96.3728		5.62452	24.437
1.827	96.3316		5.62694	24.416
1.826	96.3671		5.62935	24.395
1.825	96.3563		5.63177	24.371
1.824	96.3167		5.63419	24.344
1.823	96.2779		5.6366	24.317
1.822	96.3361		5.63902	24.288
1.821	96.2796		5.64144	24.261
1.82	96.3232		5.64385	24.241
1.819	96.299		5.64627	24.225
1.818	96.2867		5.64869	24.218
1.817	96.2566		5.6511	24.22
1.816	96.2612		5.65352	24.231
1.815	96.2144		5.65594	24.249
1.814	96.2411		5.65835	24.275
1.813	96.2124		5.66077	24.304
1.812	96.1823		5.66318	24.333
1.811	96.175		5.6656	24.365
1.81	96.1974		5.66802	24.398
1.809	96.1416		5.67043	24.432
1.808	96.1502		5.67285	24.48
1.807	96.0808		5.67527	24.541
1.806	96.1302		5.67768	24.62
1.805	96.1125		5.6801	24.732
1.804	96.094		5.68252	24.874
1.803	96.0799		5.68493	25.05
1.802	96.0336		5.68735	25.266
1.801	96.0786		5.68977	25.518
1.8	96.0106		5.69218	25.805
1.799	95.9668		5.6946	26.128
1.798	95.996		5.69702	26.483
1.797	95.986		5.69943	26.867
1.796	95.966		5.70185	27.282
1.795	95.9617		5.70427	27.725
1.794	95.9488		5.70668	28.196
1.793	95.9584		5.7091	28.695
1.792	95.9474		5.71151	29.223
1.791	95.957		5.71393	29.778
1.79	95.9073		5.71635	30.359
1.789	95.9061		5.71876	30.964
1.788	95.9323		5.72118	31.592
1.787	95.9053		5.7236	32.235
1.786	95.9009		5.72601	32.896
1.785	95.9389		5.72843	33.567
1.784	95.8754		5.73085	34.242
1.783	95.8934		5.73326	34.924
1.782	95.8473		5.73568	35.594
1.781	95.8671		5.7381	36.253
1.78	95.8927		5.74051	36.895
1.779	95.8368		5.74293	37.5
1.778	95.8438		5.74535	38.074
1.777	95.834		5.74776	38.606
1.776	95.8834		5.75018	39.084
1.775	95.8387		5.7526	39.513
1.774	95.8389		5.75501	39.881
1.773	95.8354		5.75743	40.188
1.772	95.8085		5.75984	40.432
1.771	95.8016		5.76226	40.605
1.77	95.7839		5.76468	40.709
1.769	95.7742		5.76709	40.743
1.768	95.7587		5.76951	40.704
1.767	95.7083		5.77193	40.594
1.766	95.7456		5.77434	40.425
1.765	95.7282		5.77676	40.193
1.764	95.7122		5.77918	39.908
1.763	95.6843		5.78159	39.589
1.762	95.646		5.78401	39.229
1.761	95.691		5.78643	38.844
1.76	95.6355		5.78884	38.446
1.759	95.6005		5.79126	38.03
1.758	95.5786		5.79368	37.607
1.757	95.5743		5.79609	37.177
1.756	95.5349		5.79851	36.742
1.755	95.5175		5.80092	36.308
1.754	95.4194		5.80334	35.873
1.753	95.4856		5.80576	35.442
1.752	95.4253		5.80817	35.018
1.751	95.3516		5.81059	34.6
1.75	95.3411		5.81301	34.19
1.749	95.2964		5.81542	33.79
1.748	95.2474		5.81784	33.398
1.747	95.2592		5.82026	33.017
1.746	95.226		5.82267	32.646
1.745	95.2337		5.82509	32.284
1.744	95.1835		5.82751	31.93
1.743	95.1582		5.82992	31.585
1.742	95.1778		5.83234	31.246
1.741	95.1341		5.83476	30.911
1.74	95.1412		5.83717	30.581
1.739	95.0958		5.83959	30.258
1.738	95.1251		5.84201	29.939
1.737	95.1078		5.84442	29.632
1.736	95.0538		5.84684	29.343
1.735	95.1033		5.84925	29.069
1.734	95.0566		5.85167	28.821
1.733	95.0661		5.85409	28.607
1.732	95.0628		5.8565	28.423
1.731	95.0255		5.85892	28.271
1.73	95.0767		5.86134	28.157
1.729	95.0205		5.86375	28.072
1.728	95.0118		5.86617	28.005
1.727	95.0093		5.86859	27.961
1.726	94.9659		5.871	27.93
1.725	94.9614		5.87342	27.897
1.724	94.9261		5.87584	27.868
1.723	94.9217		5.87825	27.837
1.722	94.9389		5.88067	27.797
1.721	94.8781		5.88309	27.752
1.72	94.8794		5.8855	27.704
1.719	94.8694		5.88792	27.651
1.718	94.871		5.89034	27.597
1.717	94.8316		5.89275	27.55
1.716	94.8481		5.89517	27.509
1.715	94.813		5.89758	27.479
1.714	94.799		5.9	27.468
1.713	94.8015		5.90242	27.475
1.712	94.8069		5.90483	27.497
1.711	94.7779		5.90725	27.535
1.71	94.8251		5.90967	27.59
1.709	94.817		5.91208	27.65
1.708	94.8323		5.9145	27.714
1.707	94.8521		5.91692	27.782
1.706	94.8406		5.91933	27.843
1.705	94.8678		5.92175	27.897
1.704	94.8733		5.92417	27.943
1.703	94.9162		5.92658	27.979
1.702	94.9078		5.929	28.004
1.701	94.9275		5.93142	28.019
1.7	94.9255		5.93383	28.024
1.699	94.939		5.93625	28.02
1.698	94.9327		5.93867	28.01
1.697	94.9584		5.94108	27.993
1.696	94.9412		5.9435	27.969
1.695	94.9518		5.94591	27.944
1.694	94.9099		5.94833	27.918
1.693	94.8746		5.95075	27.89
1.692	94.8804		5.95316	27.864
1.691	94.8345		5.95558	27.84
1.69	94.8324		5.958	27.817
1.689	94.828		5.96041	27.798
1.688	94.7787		5.96283	27.78
1.687	94.7663		5.96525	27.766
1.686	94.7582		5.96766	27.76
1.685	94.7146		5.97008	27.759
1.684	94.7137		5.9725	27.768
1.683	94.7159		5.97491	27.793
1.682	94.7486		5.97733	27.832
1.681	94.7338		5.97975	27.886
1.68	94.7992		5.98216	27.959
1.679	94.7853		5.98458	28.05
1.678	94.8171		5.98699	28.152
1.677	94.862		5.98941	28.265
1.676	94.9534		5.99183	28.39
1.675	94.9646		5.99424	28.514
1.674	95.0592		5.99666	28.639
1.673	95.1581		5.99908	28.763
1.672	95.2497		6.00149	28.88
1.671	95.3269		6.00391	28.989
1.67	95.4644		6.00633	29.091
1.669	95.588		6.00874	29.187
1.668	95.6522		6.01116	29.275
1.667	95.7834		6.01358	29.36
1.666	95.8894		6.01599	29.447
1.665	96.0048		6.01841	29.532
1.664	96.1561		6.02083	29.624
1.663	96.2142		6.02324	29.736
1.662	96.3386		6.02566	29.86
1.661	96.4195		6.02808	30.007
1.66	96.4993		6.03049	30.186
1.659	96.6446		6.03291	30.395
1.658	96.6644		6.03532	30.629
1.657	96.7684		6.03774	30.886
1.656	96.825		6.04016	31.171
1.655	96.9384		6.04257	31.467
1.654	96.9776		6.04499	31.767
1.653	97.0243		6.04741	32.077
1.652	97.0656		6.04982	32.383
1.651	97.0868		6.05224	32.681
1.65	97.1177		6.05466	32.973
1.649	97.1384		6.05707	33.255
1.648	97.204		6.05949	33.523
1.647	97.212		6.06191	33.78
1.646	97.2262		6.06432	34.023
1.645	97.2335		6.06674	34.254
1.644	97.2815		6.06916	34.472
1.643	97.2628		6.07157	34.677
1.642	97.2806		6.07399	34.871
1.641	97.3081		6.07641	35.051
1.64	97.2946		6.07882	35.213
1.639	97.3366		6.08124	35.36
1.638	97.3038		6.08365	35.489
1.637	97.3163		6.08607	35.596
1.636	97.3188		6.08849	35.681
1.635	97.3342		6.0909	35.744
1.634	97.3514		6.09332	35.783
1.633	97.3491		6.09574	35.795
1.632	97.3387		6.09815	35.785
1.631	97.3484		6.10057	35.755
1.63	97.3271		6.10299	35.701
1.629	97.365		6.1054	35.631
1.628	97.3659		6.10782	35.556
1.627	97.3422		6.11024	35.473
1.626	97.3767		6.11265	35.386
1.625	97.3673		6.11507	35.309
1.624	97.3669		6.11749	35.24
1.623	97.3835		6.1199	35.178
1.622	97.379		6.12232	35.122
1.621	97.3739		6.12474	35.076
1.62	97.3504		6.12715	35.036
1.619	97.3735		6.12957	34.995
1.618	97.3757		6.13198	34.954
1.617	97.3905		6.1344	34.915
1.616	97.399		6.13682	34.875
1.615	97.3778		6.13923	34.835
1.614	97.3757		6.14165	34.796
1.613	97.3879		6.14407	34.762
1.612	97.3679		6.14648	34.732
1.611	97.3798		6.1489	34.707
1.61	97.389		6.15132	34.686
1.609	97.3744		6.15373	34.672
1.608	97.4014		6.15615	34.662
1.607	97.3824		6.15857	34.651
1.606	97.3868		6.16098	34.641
1.605	97.3599		6.1634	34.629
1.604	97.3763		6.16582	34.607
1.603	97.3878		6.16823	34.577
1.602	97.4017		6.17065	34.537
1.601	97.3827		6.17306	34.483
1.6	97.3671		6.17548	34.415
1.599	97.3606		6.1779	34.333
1.598	97.4002		6.18031	34.238
1.597	97.3544		6.18273	34.128
1.596	97.3684		6.18515	34.005
1.595	97.3711		6.18756	33.873
1.594	97.366		6.18998	33.732
1.593	97.3873		6.1924	33.581
1.592	97.3957		6.19481	33.429
1.591	97.3639		6.19723	33.275
1.59	97.3667		6.19965	33.118
1.589	97.3878		6.20206	32.966
1.588	97.3864		6.20448	32.818
1.587	97.3868		6.2069	32.675
1.586	97.3732		6.20931	32.539
1.585	97.3831		6.21173	32.412
1.584	97.3395		6.21415	32.293
1.583	97.3815		6.21656	32.185
1.582	97.3878		6.21898	32.092
1.581	97.3783		6.22139	32.01
1.58	97.3597		6.22381	31.944
1.579	97.3778		6.22623	31.896
1.578	97.3532		6.22864	31.866
1.577	97.3474		6.23106	31.85
1.576	97.343		6.23348	31.85
1.575	97.3652		6.23589	31.865
1.574	97.3432		6.23831	31.892
1.573	97.3687		6.24073	31.925
1.572	97.3442		6.24314	31.968
1.571	97.3683		6.24556	32.016
1.57	97.3433		6.24798	32.069
1.569	97.3367		6.25039	32.126
1.568	97.3592		6.25281	32.186
1.567	97.3427		6.25523	32.25
1.566	97.3381		6.25764	32.317
1.565	97.3417		6.26006	32.387
1.564	97.3451		6.26248	32.457
1.563	97.3399		6.26489	32.528
1.562	97.3432		6.26731	32.599
1.561	97.3257		6.26972	32.665
1.56	97.3428		6.27214	32.726
1.559	97.3329		6.27456	32.783
1.558	97.3474		6.27697	32.833
1.557	97.3488		6.27939	32.873
1.556	97.3352		6.28181	32.906
1.555	97.3585		6.28422	32.933
1.554	97.3382		6.28664	32.954
1.553	97.341		6.28906	32.967
1.552	97.3369		6.29147	32.981
1.551	97.3247		6.29389	33
1.55	97.3313		6.29631	33.019
1.549	97.3156		6.29872	33.046
1.548	97.3225		6.30114	33.088
1.547	97.3243		6.30356	33.142
1.546	97.322		6.30597	33.208
1.545	97.3148		6.30839	33.29
1.544	97.3195		6.31081	33.389
1.543	97.3293		6.31322	33.501
1.542	97.3083		6.31564	33.628
1.541	97.3271		6.31805	33.768
1.54	97.3297		6.32047	33.922
1.539	97.2986		6.32289	34.088
1.538	97.3402		6.3253	34.265
1.537	97.3206		6.32772	34.454
1.536	97.3236		6.33014	34.652
1.535	97.3132		6.33255	34.855
1.534	97.3016		6.33497	35.068
1.533	97.3034		6.33739	35.284
1.532	97.3065		6.3398	35.498
1.531	97.2938		6.34222	35.715
1.53	97.3107		6.34464	35.929
1.529	97.2914		6.34705	36.131
1.528	97.3197		6.34947	36.326
1.527	97.2788		6.35189	36.511
1.526	97.267		6.3543	36.68
1.525	97.2918		6.35672	36.83
1.524	97.2882		6.35913	36.965
1.523	97.27		6.36155	37.086
1.522	97.263		6.36397	37.193
1.521	97.268		6.36638	37.285
1.52	97.2764		6.3688	37.369
1.519	97.2646		6.37122	37.453
1.518	97.2676		6.37363	37.531
1.517	97.276		6.37605	37.609
1.516	97.2268		6.37847	37.692
1.515	97.2392		6.38088	37.779
1.514	97.2315		6.3833	37.87
1.513	97.2379		6.38572	37.966
1.512	97.2517		6.38813	38.071
1.511	97.2224		6.39055	38.181
1.51	97.2589		6.39297	38.295
1.509	97.2315		6.39538	38.411
1.508	97.2066		6.3978	38.532
1.507	97.2223		6.40022	38.651
1.506	97.204		6.40263	38.766
1.505	97.2072		6.40505	38.878
1.504	97.2107		6.40746	38.986
1.503	97.1827		6.40988	39.087
1.502	97.2064		6.4123	39.182
1.501	97.1617		6.41471	39.271
1.5	97.1845		6.41713	39.355
1.499	97.1692		6.41955	39.434
1.498	97.1575		6.42196	39.507
1.497	97.1646		6.42438	39.578
1.496	97.142		6.4268	39.645
1.495	97.1694		6.42921	39.71
1.494	97.1317		6.43163	39.772
1.493	97.144		6.43405	39.832
1.492	97.1292		6.43646	39.892
1.491	97.115		6.43888	39.949
1.49	97.1272		6.4413	40.003
1.489	97.1074		6.44371	40.056
1.488	97.0617		6.44613	40.105
1.487	97.0917		6.44855	40.148
1.486	97.0656		6.45096	40.183
1.485	97.0582		6.45338	40.212
1.484	97.0611		6.45579	40.233
1.483	97.0315		6.45821	40.245
1.482	97.0521		6.46063	40.248
1.481	97.0382		6.46304	40.243
1.48	97.0255		6.46546	40.23
1.479	97.0218		6.46788	40.21
1.478	97.0242		6.47029	40.183
1.477	97.0226		6.47271	40.145
1.476	97.031		6.47513	40.095
1.475	97.0266		6.47754	40.036
1.474	97.0128		6.47996	39.964
1.473	96.9794		6.48238	39.876
1.472	97.0049		6.48479	39.773
1.471	96.9825		6.48721	39.657
1.47	96.9602		6.48963	39.529
1.469	96.9807		6.49204	39.387
1.468	96.9682		6.49446	39.232
1.467	96.9682		6.49688	39.073
1.466	96.9498		6.49929	38.912
1.465	96.9451		6.50171	38.745
1.464	96.9655		6.50412	38.58
1.463	96.9345		6.50654	38.426
1.462	96.9446		6.50896	38.276
1.461	96.9262		6.51137	38.135
1.46	96.9137		6.51379	38.012
1.459	96.9094		6.51621	37.908
1.458	96.8877		6.51862	37.82
1.457	96.9017		6.52104	37.755
1.456	96.8903		6.52346	37.718
1.455	96.8764		6.52587	37.708
1.454	96.8725		6.52829	37.722
1.453	96.8494		6.53071	37.761
1.452	96.8627		6.53312	37.829
1.451	96.8464		6.53554	37.92
1.45	96.8346		6.53796	38.027
1.449	96.8198		6.54037	38.147
1.448	96.8404		6.54279	38.285
1.447	96.8174		6.5452	38.428
1.446	96.8274		6.54762	38.565
1.445	96.7978		6.55004	38.704
1.444	96.794		6.55245	38.838
1.443	96.7734		6.55487	38.958
1.442	96.7827		6.55729	39.061
1.441	96.7731		6.5597	39.152
1.44	96.7686		6.56212	39.226
1.439	96.7376		6.56454	39.281
1.438	96.7193		6.56695	39.318
1.437	96.7341		6.56937	39.338
1.436	96.7147		6.57179	39.344
1.435	96.695		6.5742	39.334
1.434	96.7074		6.57662	39.309
1.433	96.6671		6.57904	39.274
1.432	96.669		6.58145	39.234
1.431	96.6781		6.58387	39.182
1.43	96.6388		6.58629	39.127
1.429	96.6338		6.5887	39.077
1.428	96.6255		6.59112	39.029
1.427	96.6046		6.59353	38.984
1.426	96.62		6.59595	38.948
1.425	96.577		6.59837	38.927
1.424	96.5836		6.60078	38.915
1.423	96.5705		6.6032	38.916
1.422	96.5447		6.60562	38.934
1.421	96.5717		6.60803	38.967
1.42	96.5519		6.61045	39.017
1.419	96.5463		6.61287	39.085
1.418	96.5134		6.61528	39.174
1.417	96.5067		6.6177	39.281
1.416	96.5319		6.62012	39.41
1.415	96.5041		6.62253	39.562
1.414	96.4896		6.62495	39.738
1.413	96.4824		6.62737	39.937
1.412	96.4662		6.62978	40.158
1.411	96.4779		6.6322	40.402
1.41	96.4542		6.63462	40.669
1.409	96.4553		6.63703	40.958
1.408	96.4569		6.63945	41.265
1.407	96.4364		6.64186	41.594
1.406	96.4447		6.64428	41.941
1.405	96.4327		6.6467	42.307
1.404	96.4297		6.64911	42.689
1.403	96.4257		6.65153	43.088
1.402	96.4022		6.65395	43.504
1.401	96.4144		6.65636	43.936
1.4	96.4309		6.65878	44.386
1.399	96.4136		6.6612	44.852
1.398	96.4132		6.66361	45.335
1.397	96.4251		6.66603	45.836
1.396	96.4177		6.66845	46.356
1.395	96.423		6.67086	46.893
1.394	96.4312		6.67328	47.444
1.393	96.4546		6.6757	48.012
1.392	96.4171		6.67811	48.597
1.391	96.4375		6.68053	49.192
1.39	96.4395		6.68295	49.796
1.389	96.4333		6.68536	50.414
1.388	96.4602		6.68778	51.038
1.387	96.4384		6.69019	51.662
1.386	96.4609		6.69261	52.286
1.385	96.4412		6.69503	52.914
1.384	96.4473		6.69744	53.533
1.383	96.4466		6.69986	54.136
1.382	96.4417		6.70228	54.73
1.381	96.4647		6.70469	55.311
1.38	96.4601		6.70711	55.87
1.379	96.4641		6.70953	56.404
1.378	96.466		6.71194	56.917
1.377	96.4818		6.71436	57.408
1.376	96.4737		6.71678	57.875
1.375	96.4835		6.71919	58.315
1.374	96.4772		6.72161	58.73
1.373	96.4885		6.72403	59.131
1.372	96.4807		6.72644	59.518
1.371	96.4911		6.72886	59.884
1.37	96.4834		6.73127	60.242
1.369	96.5018		6.73369	60.608
1.368	96.517		6.73611	60.981
1.367	96.4985		6.73852	61.356
1.366	96.5085		6.74094	61.749
1.365	96.502		6.74336	62.176
1.364	96.52		6.74577	62.629
1.363	96.5257		6.74819	63.109
1.362	96.5271		6.75061	63.625
1.361	96.5342		6.75302	64.185
1.36	96.5481		6.75544	64.783
1.359	96.5631		6.75786	65.417
1.358	96.5736		6.76027	66.084
1.357	96.5699		6.76269	66.793
1.356	96.5987		6.76511	67.539
1.355	96.612		6.76752	68.304
1.354	96.6181		6.76994	69.074
1.353	96.6392		6.77236	69.872
1.352	96.65		6.77477	70.675
1.351	96.6656		6.77719	71.449
1.35	96.682		6.7796	72.185
1.349	96.7032		6.78202	72.906
1.348	96.718		6.78444	73.579
1.347	96.7297		6.78685	74.171
1.346	96.7428		6.78927	74.688
1.345	96.7557		6.79169	75.138
1.344	96.7798		6.7941	75.499
1.343	96.7928		6.79652	75.752
1.342	96.8102		6.79894	75.909
1.341	96.8446		6.80135	75.969
1.34	96.8403		6.80377	75.924
1.339	96.8559		6.80619	75.768
1.338	96.8662		6.8086	75.507
1.337	96.885		6.81102	75.14
1.336	96.9177		6.81344	74.67
1.335	96.9013		6.81585	74.09
1.334	96.9359		6.81827	73.404
1.333	96.9284		6.82069	72.623
1.332	96.9221		6.8231	71.76
1.331	96.9523		6.82552	70.794
1.33	96.9649		6.82793	69.744
1.329	96.9479		6.83035	68.635
1.328	96.9912		6.83277	67.483
1.327	96.9594		6.83518	66.26
1.326	96.9918		6.8376	64.998
1.325	97.0043		6.84002	63.733
1.324	96.9685		6.84243	62.471
1.323	96.9736		6.84485	61.19
1.322	96.9919		6.84727	59.924
1.321	96.9947		6.84968	58.703
1.32	96.9932		6.8521	57.519
1.319	96.9811		6.85452	56.367
1.318	96.9982		6.85693	55.266
1.317	96.984		6.85935	54.231
1.316	96.9937		6.86177	53.255
1.315	97.006		6.86418	52.336
1.314	96.9865		6.8666	51.478
1.313	97.0035		6.86902	50.686
1.312	96.973		6.87143	49.96
1.311	97.0085		6.87385	49.292
1.31	96.9881		6.87626	48.674
1.309	96.9814		6.87868	48.106
1.308	96.9996		6.8811	47.592
1.307	96.9768		6.88351	47.122
1.306	96.9759		6.88593	46.682
1.305	96.9923		6.88835	46.272
1.304	96.9684		6.89076	45.896
1.303	96.9883		6.89318	45.553
1.302	96.9725		6.8956	45.24
1.301	96.9648		6.89801	44.951
1.3	96.9836		6.90043	44.694
1.299	96.9589		6.90285	44.481
1.298	96.9745		6.90526	44.321
1.297	96.9679		6.90768	44.203
1.296	96.9596		6.9101	44.134
1.295	96.998		6.91251	44.127
1.294	96.9267		6.91493	44.191
1.293	96.9688		6.91734	44.318
1.292	96.9548		6.91976	44.509
1.291	96.9518		6.92218	44.763
1.29	96.9772		6.92459	45.085
1.289	96.9408		6.92701	45.475
1.288	96.9455		6.92943	45.923
1.287	96.9606		6.93184	46.418
1.286	96.932		6.93426	46.968
1.285	96.9524		6.93668	47.573
1.284	96.9153		6.93909	48.216
1.283	96.9372		6.94151	48.879
1.282	96.9281		6.94393	49.576
1.281	96.9225		6.94634	50.304
1.28	96.9271		6.94876	51.039
1.279	96.9076		6.95118	51.764
1.278	96.9222		6.95359	52.496
1.277	96.9194		6.95601	53.227
1.276	96.8923		6.95843	53.935
1.275	96.9148		6.96084	54.605
1.274	96.9027		6.96326	55.254
1.273	96.8964		6.96567	55.872
1.272	96.8999		6.96809	56.441
1.271	96.8883		6.97051	56.951
1.27	96.8824		6.97292	57.416
1.269	96.885		6.97534	57.827
1.268	96.8623		6.97776	58.174
1.267	96.879		6.98017	58.45
1.266	96.863		6.98259	58.662
1.265	96.866		6.98501	58.809
1.264	96.8824		6.98742	58.888
1.263	96.8645		6.98984	58.896
1.262	96.8664		6.99226	58.833
1.261	96.845		6.99467	58.707
1.26	96.866		6.99709	58.527
1.259	96.8454		6.99951	58.287
1.258	96.8326		7.00192	57.984
1.257	96.8421		7.00434	57.635
1.256	96.8288		7.00676	57.26
1.255	96.8278		7.00917	56.849
1.254	96.8188		7.01159	56.399
1.253	96.8382		7.014	55.932
1.252	96.8086		7.01642	55.469
1.251	96.8179		7.01884	55.003
1.25	96.8131		7.02125	54.529
1.249	96.8022		7.02367	54.064
1.248	96.8137		7.02609	53.624
1.247	96.787		7.0285	53.204
1.246	96.7849		7.03092	52.801
1.245	96.7995		7.03334	52.421
1.244	96.7745		7.03575	52.071
1.243	96.7796		7.03817	51.749
1.242	96.7603		7.04059	51.453
1.241	96.7522		7.043	51.182
1.24	96.7439		7.04542	50.935
1.239	96.7374		7.04784	50.714
1.238	96.7397		7.05025	50.517
1.237	96.73		7.05267	50.34
1.236	96.713		7.05509	50.178
1.235	96.7156		7.0575	50.034
1.234	96.6962		7.05992	49.908
1.233	96.7229		7.06233	49.796
1.232	96.6888		7.06475	49.692
1.231	96.6941		7.06717	49.599
1.23	96.6928		7.06958	49.518
1.229	96.6556		7.072	49.447
1.228	96.6595		7.07442	49.383
1.227	96.6424		7.07683	49.326
1.226	96.631		7.07925	49.278
1.225	96.635		7.08167	49.239
1.224	96.6179		7.08408	49.209
1.223	96.6143		7.0865	49.187
1.222	96.6031		7.08892	49.174
1.221	96.5743		7.09133	49.17
1.22	96.599		7.09375	49.178
1.219	96.552		7.09617	49.196
1.218	96.5672		7.09858	49.225
1.217	96.5448		7.101	49.264
1.216	96.5329		7.10341	49.317
1.215	96.5267		7.10583	49.381
1.214	96.5017		7.10825	49.456
1.213	96.479		7.11066	49.544
1.212	96.4829		7.11308	49.643
1.211	96.4765		7.1155	49.755
1.21	96.4481		7.11791	49.878
1.209	96.4283		7.12033	50.013
1.208	96.427		7.12275	50.159
1.207	96.3989		7.12516	50.315
1.206	96.3822		7.12758	50.483
1.205	96.3728		7.13	50.664
1.204	96.3671		7.13241	50.862
1.203	96.3168		7.13483	51.07
1.202	96.3383		7.13725	51.292
1.201	96.3055		7.13966	51.536
1.2	96.3036		7.14208	51.811
1.199	96.2475		7.1445	52.11
1.198	96.2504		7.14691	52.432
1.197	96.2286		7.14933	52.79
1.196	96.1997		7.15174	53.197
1.195	96.1866		7.15416	53.65
1.194	96.1747		7.15658	54.144
1.193	96.1657		7.15899	54.687
1.192	96.145		7.16141	55.288
1.191	96.113		7.16383	55.95
1.19	96.1083		7.16624	56.668
1.189	96.0773		7.16866	57.441
1.188	96.0681		7.17108	58.269
1.187	96.0549		7.17349	59.155
1.186	96.0016		7.17591	60.101
1.185	96.0396		7.17833	61.097
1.184	96.0267		7.18074	62.131
1.183	96.0126		7.18316	63.202
1.182	96.002		7.18558	64.327
1.181	95.9728		7.18799	65.481
1.18	96.0017		7.19041	66.642
1.179	95.961		7.19283	67.798
1.178	95.9702		7.19524	68.982
1.177	95.9985		7.19766	70.162
1.176	95.9542		7.20007	71.305
1.175	95.9924		7.20249	72.384
1.174	95.9752		7.20491	73.441
1.173	95.956		7.20732	74.45
1.172	95.9873		7.20974	75.374
1.171	95.9675		7.21216	76.177
1.17	95.994		7.21457	76.893
1.169	96.009		7.21699	77.515
1.168	95.9992		7.21941	78.012
1.167	96.0349		7.22182	78.359
1.166	96.0207		7.22424	78.565
1.165	96.0494		7.22666	78.637
1.164	96.0724		7.22907	78.567
1.163	96.0603		7.23149	78.347
1.162	96.094		7.23391	77.969
1.161	96.0888		7.23632	77.439
1.16	96.1216		7.23874	76.771
1.159	96.141		7.24115	75.976
1.158	96.1347		7.24357	75.048
1.157	96.1468		7.24599	73.976
1.156	96.1565		7.2484	72.788
1.155	96.1706		7.25082	71.511
1.154	96.1871		7.25324	70.156
1.153	96.202		7.25565	68.69
1.152	96.2007		7.25807	67.144
1.151	96.2185		7.26049	65.556
1.15	96.211		7.2629	63.956
1.149	96.2364		7.26532	62.302
1.148	96.2416		7.26774	60.613
1.147	96.2353		7.27015	58.928
1.146	96.2567		7.27257	57.283
1.145	96.239		7.27499	55.65
1.144	96.2607		7.2774	54.03
1.143	96.2578		7.27982	52.45
1.142	96.2744		7.28224	50.938
1.141	96.2903		7.28465	49.489
1.14	96.2753		7.28707	48.091
1.139	96.3099		7.28948	46.758
1.138	96.2639		7.2919	45.503
1.137	96.3155		7.29432	44.335
1.136	96.2947		7.29673	43.243
1.135	96.2887		7.29915	42.228
1.134	96.3061		7.30157	41.292
1.133	96.2926		7.30398	40.437
1.132	96.3078		7.3064	39.67
1.131	96.3063		7.30882	38.98
1.13	96.2941		7.31123	38.356
1.129	96.3332		7.31365	37.789
1.128	96.3056		7.31607	37.293
1.127	96.3098		7.31848	36.864
1.126	96.3408		7.3209	36.48
1.125	96.3157		7.32332	36.123
1.124	96.3286		7.32573	35.797
1.123	96.325		7.32815	35.512
1.122	96.3265		7.33057	35.251
1.121	96.3242		7.33298	34.996
1.12	96.3284		7.3354	34.737
1.119	96.3381		7.33781	34.489
1.118	96.3245		7.34023	34.247
1.117	96.3204		7.34265	34.001
1.116	96.331		7.34506	33.745
1.115	96.3295		7.34748	33.481
1.114	96.3354		7.3499	33.212
1.113	96.3123		7.35231	32.939
1.112	96.3063		7.35473	32.665
1.111	96.3174		7.35715	32.386
1.11	96.3084		7.35956	32.102
1.109	96.3165		7.36198	31.819
1.108	96.3043		7.3644	31.542
1.107	96.3133		7.36681	31.273
1.106	96.3016		7.36923	31.006
1.105	96.296		7.37165	30.746
1.104	96.3046		7.37406	30.498
1.103	96.289		7.37648	30.265
1.102	96.2905		7.3789	30.044
1.101	96.2816		7.38131	29.835
1.1	96.2714		7.38373	29.64
1.099	96.2741		7.38614	29.464
1.098	96.2464		7.38856	29.305
1.097	96.2746		7.39098	29.163
1.096	96.2576		7.39339	29.037
1.095	96.2564		7.39581	28.928
1.094	96.255		7.39823	28.838
1.093	96.2248		7.40064	28.766
1.092	96.2252		7.40306	28.711
1.091	96.238		7.40548	28.671
1.09	96.2062		7.40789	28.644
1.089	96.2419		7.41031	28.632
1.088	96.206		7.41273	28.636
1.087	96.2107		7.41514	28.65
1.086	96.1894		7.41756	28.672
1.085	96.1682		7.41998	28.702
1.084	96.1976		7.42239	28.742
1.083	96.1843		7.42481	28.789
1.082	96.1553		7.42722	28.84
1.081	96.1815		7.42964	28.892
1.08	96.1573		7.43206	28.949
1.079	96.1674		7.43447	29.009
1.078	96.1505		7.43689	29.071
1.077	96.1272		7.43931	29.132
1.076	96.1613		7.44172	29.193
1.075	96.116		7.44414	29.254
1.074	96.1131		7.44656	29.316
1.073	96.1099		7.44897	29.378
1.072	96.0799		7.45139	29.44
1.071	96.119		7.45381	29.501
1.07	96.0844		7.45622	29.562
1.069	96.0657		7.45864	29.624
1.068	96.0904		7.46106	29.688
1.067	96.0464		7.46347	29.752
1.066	96.0777		7.46589	29.817
1.065	96.05		7.46831	29.883
1.064	96.0413		7.47072	29.951
1.063	96.0437		7.47314	30.022
1.062	96.0129		7.47555	30.094
1.061	96.011		7.47797	30.168
1.06	96.0096		7.48039	30.244
1.059	95.985		7.4828	30.323
1.058	95.9948		7.48522	30.404
1.057	95.9781		7.48764	30.486
1.056	95.9647		7.49005	30.571
1.055	95.9741		7.49247	30.659
1.054	95.9479		7.49489	30.748
1.053	95.9402		7.4973	30.84
1.052	95.9193		7.49972	30.934
1.051	95.9197		7.50214	31.031
1.05	95.9228		7.50455	31.132
1.049	95.8789		7.50697	31.235
1.048	95.9023		7.50939	31.342
1.047	95.8803		7.5118	31.452
1.046	95.8897		7.51422	31.567
1.045	95.8901		7.51664	31.687
1.044	95.8554		7.51905	31.811
1.043	95.8746		7.52147	31.939
1.042	95.8506		7.52388	32.072
1.041	95.8259		7.5263	32.21
1.04	95.8412		7.52872	32.354
1.039	95.8239		7.53113	32.502
1.038	95.8083		7.53355	32.655
1.037	95.8211		7.53597	32.811
1.036	95.7852		7.53838	32.972
1.035	95.7864		7.5408	33.137
1.034	95.7727		7.54322	33.305
1.033	95.7688		7.54563	33.477
1.032	95.7666		7.54805	33.652
1.031	95.7523		7.55047	33.829
1.03	95.7393		7.55288	34.009
1.029	95.7437		7.5553	34.192
1.028	95.7274		7.55772	34.379
1.027	95.7369		7.56013	34.568
1.026	95.6898		7.56255	34.76
1.025	95.7071		7.56497	34.955
1.024	95.7072		7.56738	35.155
1.023	95.6909		7.5698	35.361
1.022	95.6782		7.57221	35.571
1.021	95.6653		7.57463	35.785
1.02	95.6515		7.57705	36.005
1.019	95.6338		7.57946	36.233
1.018	95.6385		7.58188	36.47
1.017	95.6269		7.5843	36.713
1.016	95.6186		7.58671	36.964
1.015	95.5999		7.58913	37.224
1.014	95.5996		7.59155	37.494
1.013	95.6002		7.59396	37.775
1.012	95.5719		7.59638	38.064
1.011	95.567		7.5988	38.363
1.01	95.5481		7.60121	38.672
1.009	95.546		7.60363	38.991
1.008	95.5347		7.60605	39.321
1.007	95.5365		7.60846	39.661
1.006	95.517		7.61088	40.01
1.005	95.5015		7.61329	40.369
1.004	95.4993		7.61571	40.737
1.003	95.4904		7.61813	41.115
1.002	95.4886		7.62054	41.501
1.001	95.4611		7.62296	41.896
1	95.4448		7.62538	42.298
0.999	95.4446		7.62779	42.708
0.998	95.4373		7.63021	43.126
0.997	95.4325		7.63263	43.551
0.996	95.4185		7.63504	43.982
0.995	95.4045		7.63746	44.418
0.994	95.4132		7.63988	44.861
0.993	95.4146		7.64229	45.309
0.992	95.4097		7.64471	45.762
0.991	95.358		7.64713	46.219
0.99	95.3696		7.64954	46.681
0.989	95.3431		7.65196	47.147
0.988	95.3415		7.65438	47.617
0.987	95.3091		7.65679	48.091
0.986	95.3031		7.65921	48.567
0.985	95.2877		7.66162	49.047
0.984	95.2912		7.66404	49.531
0.983	95.2811		7.66646	50.017
0.982	95.2939		7.66887	50.506
0.981	95.2206		7.67129	50.996
0.98	95.2689		7.67371	51.489
0.979	95.2185		7.67612	51.984
0.978	95.2129		7.67854	52.48
0.977	95.2049		7.68096	52.975
0.976	95.1881		7.68337	53.47
0.975	95.1875		7.68579	53.966
0.974	95.1681		7.68821	54.462
0.973	95.1298		7.69062	54.955
0.972	95.1499		7.69304	55.444
0.971	95.1168		7.69546	55.93
0.97	95.1466		7.69787	56.413
0.969	95.1369		7.70029	56.893
0.968	95.1082		7.70271	57.366
0.967	95.0801		7.70512	57.83
0.966	95.045		7.70754	58.29
0.965	95.0514		7.70995	58.743
0.964	95.0668		7.71237	59.188
0.963	95.0268		7.71479	59.624
0.962	95.0567		7.7172	60.049
0.961	94.9839		7.71962	60.466
0.96	95.0172		7.72204	60.873
0.959	94.998		7.72445	61.27
0.958	94.9446		7.72687	61.655
0.957	95.0033		7.72929	62.028
0.956	94.9148		7.7317	62.39
0.955	94.9006		7.73412	62.74
0.954	94.9034		7.73654	63.078
0.953	94.8784		7.73895	63.403
0.952	94.9116		7.74137	63.715
0.951	94.8913		7.74379	64.015
0.95	94.8414		7.7462	64.301
0.949	94.8694		7.74862	64.575
0.948	94.819		7.75104	64.836
0.947	94.8103		7.75345	65.084
0.946	94.7847		7.75587	65.318
0.945	94.7752		7.75828	65.54
0.944	94.7829		7.7607	65.749
0.943	94.7137		7.76312	65.946
0.942	94.7241		7.76553	66.13
0.941	94.7422		7.76795	66.302
0.94	94.693		7.77037	66.462
0.939	94.7169		7.77278	66.612
0.938	94.673		7.7752	66.752
0.937	94.6621		7.77762	66.88
0.936	94.6487		7.78003	66.997
0.935	94.6003		7.78245	67.106
0.934	94.6427		7.78487	67.209
0.933	94.5767		7.78728	67.305
0.932	94.5725		7.7897	67.391
0.931	94.5648		7.79212	67.471
0.93	94.5173		7.79453	67.546
0.929	94.5384		7.79695	67.619
0.928	94.5107		7.79936	67.688
0.927	94.469		7.80178	67.751
0.926	94.4837		7.8042	67.812
0.925	94.4339		7.80661	67.872
0.924	94.4332		7.80903	67.934
0.923	94.4121		7.81145	67.994
0.922	94.4253		7.81386	68.053
0.921	94.4025		7.81628	68.112
0.92	94.3815		7.8187	68.175
0.919	94.3811		7.82111	68.243
0.918	94.3848		7.82353	68.312
0.917	94.3132		7.82595	68.384
0.916	94.3372		7.82836	68.461
0.915	94.2962		7.83078	68.546
0.914	94.2817		7.8332	68.642
0.913	94.3177		7.83561	68.744
0.912	94.2771		7.83803	68.853
0.911	94.2567		7.84045	68.974
0.91	94.2142		7.84286	69.11
0.909	94.2231		7.84528	69.264
0.908	94.1539		7.84769	69.43
0.907	94.1518		7.85011	69.611
0.906	94.1388		7.85253	69.809
0.905	94.1232		7.85494	70.029
0.904	94.0768		7.85736	70.273
0.903	94.1003		7.85978	70.537
0.902	94.0859		7.86219	70.821
0.901	94.1165		7.86461	71.128
0.9	94.0258		7.86703	71.46
0.899	94.0443		7.86944	71.818
0.898	94.0104		7.87186	72.201
0.897	94.0632		7.87428	72.608
0.896	93.9968		7.87669	73.039
0.895	93.9515		7.87911	73.493
0.894	93.9243		7.88153	73.97
0.893	93.9916		7.88394	74.473
0.892	93.9399		7.88636	74.999
0.891	93.8873		7.88878	75.544
0.89	93.904		7.89119	76.107
0.889	93.884		7.89361	76.685
0.888	93.971		7.89602	77.286
0.887	93.8716		7.89844	77.904
0.886	93.8494		7.90086	78.534
0.885	93.8421		7.90327	79.171
0.884	93.7723		7.90569	79.814
0.883	93.903		7.90811	80.471
0.882	93.7224		7.91052	81.137
0.881	93.806		7.91294	81.804
0.88	93.8647		7.91536	82.468
0.879	93.8099		7.91777	83.128
0.878	93.7027		7.92019	83.79
0.877	93.6979		7.92261	84.451
0.876	93.8193		7.92502	85.104
0.875	93.7809		7.92744	85.743
0.874	93.7805		7.92986	86.368
0.873	93.7596		7.93227	86.984
0.872	93.7333		7.93469	87.59
0.871	93.8093		7.93711	88.179
0.87	93.6717		7.93952	88.747
0.869	93.7039		7.94194	89.293
0.868	93.7018		7.94435	89.822
0.867	93.6369		7.94677	90.332
0.866	93.652		7.94919	90.82
0.865	93.6775		7.9516	91.284
0.864	93.5235		7.95402	91.722
0.863	93.6194		7.95644	92.136
0.862	93.6758		7.95885	92.528
0.861	93.6832		7.96127	92.896
0.86	93.7167		7.96369	93.24
0.859	93.5377		7.9661	93.561
0.858	93.5878		7.96852	93.856
0.857	93.681		7.97094	94.127
0.856	93.6423		7.97335	94.377
0.855	93.6157		7.97577	94.609
0.854	93.6071		7.97819	94.822
0.853	93.5362		7.9806	95.013
0.852	93.4864		7.98302	95.185
0.851	93.6018		7.98543	95.34
0.85	93.6111		7.98785	95.482
0.849	93.3843		7.99027	95.613
0.848	93.2504		7.99268	95.73
0.847	93.5058		7.9951	95.832
0.846	93.5231		7.99752	95.923
0.845	93.5858		8	96.007
0.844	93.6126		8.00235	96.086
0.843	93.8221		8.00477	96.157
0.842	93.7031		8.00718	96.22
0.841	93.5217		8.0096	96.276
0.84	93.6172		8.01202	96.329
0.839	93.6954		8.01443	96.379
0.838	93.5564		8.01685	96.426
0.837	93.5353		8.01927	96.469
0.836	93.6067		8.02168	96.508
0.835	93.5362		8.0241	96.545
0.834	93.5164		8.02652	96.58
0.833	93.7238		8.02893	96.613
0.832	93.5219		8.03135	96.644
0.831	93.5262		8.03376	96.673
0.83	93.7165		8.03618	96.699
0.829	93.7776		8.0386	96.724
0.828	93.7005		8.04101	96.746
0.827	93.4577		8.04343	96.766
0.826	93.6287		8.04585	96.784
0.825	93.6951		8.04826	96.8
0.824	93.5605		8.05068	96.813
0.823	93.7442		8.0531	96.823
0.822	93.3919		8.05551	96.831
0.821	93.5199		8.05793	96.837
0.82	93.7113		8.06035	96.84
0.819	93.7932		8.06276	96.84
0.818	93.833		8.06518	96.838
0.817	93.6344		8.0676	96.833
0.816	93.3989		8.07001	96.826
0.815	93.5494		8.07243	96.816
0.814	93.8119		8.07485	96.804
0.813	93.4361		8.07726	96.791
0.812	93.5867		8.07968	96.775
0.811	93.2562		8.08209	96.757
0.81	93.7627		8.08451	96.737
0.809	93.4447		8.08693	96.716
0.808	93.9209		8.08934	96.695
0.807	93.9419		8.09176	96.672
0.806	93.8825		8.09418	96.647
0.805	93.7323		8.09659	96.622
0.804	93.6238		8.09901	96.596
0.803	93.9517		8.10143	96.571
0.802	93.9039		8.10384	96.545
0.801	94.0257		8.10626	96.518
0.8	93.537		8.10868	96.491
0.799	93.6405		8.11109	96.465
0.798	93.8809		8.11351	96.439
0.797	93.5724		8.11593	96.413
0.796	93.7713		8.11834	96.387
0.795	93.8391		8.12076	96.362
0.794	93.4398		8.12318	96.337
0.793	94.0442		8.12559	96.313
0.792	93.5547		8.12801	96.291
0.791	93.7196		8.13042	96.268
0.79	93.6232		8.13284	96.247
0.789	93.7505		8.13526	96.227
0.788	93.3747		8.13767	96.207
0.787	93.2069		8.14009	96.19
0.786	93.4411		8.14251	96.174
0.785	93.6538		8.14492	96.158
0.784	93.5398		8.14734	96.145
0.783	93.749		8.14976	96.133
0.782	93.8975		8.15217	96.122
0.781	93.7384		8.15459	96.113
0.78	93.633		8.15701	96.106
0.779	93.9101		8.15942	96.101
0.778	93.9868		8.16184	96.097
0.777	93.8516		8.16426	96.094
0.776	93.8238		8.16667	96.093
0.775	93.7538		8.16909	96.094
0.774	94.1766		8.1715	96.096
0.773	93.5878		8.17392	96.1
0.772	93.784		8.17634	96.105
0.771	93.9212		8.17875	96.11
0.77	93.6534		8.18117	96.117
0.769	94.0009		8.18359	96.125
0.768	94.0195		8.186	96.134
0.767	93.9638		8.18842	96.143
0.766	94.0045		8.19084	96.152
0.765	94.0897		8.19325	96.161
0.764	94.1849		8.19567	96.171
0.763	93.8019		8.19809	96.181
0.762	93.8549		8.2005	96.191
0.761	94.1962		8.20292	96.201
0.76	94.058		8.20534	96.209
0.759	93.7997		8.20775	96.218
0.758	93.805		8.21017	96.226
0.757	93.869		8.21259	96.233
0.756	94.2129		8.215	96.239
0.755	94.1906		8.21742	96.245
0.754	94.0995		8.21983	96.25
0.753	94.158		8.22225	96.253
0.752	93.9861		8.22467	96.256
0.751	94.1393		8.22708	96.259
0.75	94.0906		8.2295	96.26
0.749	93.9413		8.23192	96.26
0.748	94.2714		8.23433	96.26
0.747	94.0845		8.23675	96.258
0.746	94.1825		8.23917	96.256
0.745	94.0136		8.24158	96.253
0.744	94.1101		8.244	96.249
0.743	94.2195		8.24642	96.244
0.742	94.1565		8.24883	96.238
0.741	94.231		8.25125	96.231
0.74	94.0297		8.25367	96.224
0.739	94.1183		8.25608	96.216
0.738	94.0803		8.2585	96.207
0.737	94.2752		8.26092	96.197
0.736	94.0107		8.26333	96.186
0.735	94.2861		8.26575	96.176
0.734	94.4365		8.26816	96.164
0.733	94.4596		8.27058	96.153
0.732	94.0565		8.273	96.142
0.731	94.377		8.27541	96.131
0.73	94.1059		8.27783	96.12
0.729	94.3992		8.28025	96.108
0.728	94.2717		8.28266	96.095
0.727	94.3072		8.28508	96.083
0.726	94.2893		8.2875	96.071
0.725	94.4123		8.28991	96.058
0.724	94.2823		8.29233	96.044
0.723	94.226		8.29475	96.03
0.722	94.5032		8.29716	96.016
0.721	94.2688		8.29958	96
0.72	94.3913		8.302	95.983
0.719	94.3417		8.30441	95.966
0.718	94.3349		8.30683	95.949
0.717	94.4252		8.30925	95.931
0.716	94.3742		8.31166	95.914
0.715	94.5139		8.31408	95.896
0.714	94.3745		8.31649	95.877
0.713	94.3674		8.31891	95.859
0.712	94.4892		8.32133	95.842
0.711	94.2941		8.32374	95.825
0.71	94.4174		8.32616	95.809
0.709	94.5667		8.32858	95.793
0.708	94.2889		8.33099	95.778
0.707	94.482		8.33341	95.764
0.706	94.3642		8.33583	95.75
0.705	94.5077		8.33824	95.738
0.704	94.4781		8.34066	95.726
0.703	94.5689		8.34308	95.715
0.702	94.6061		8.34549	95.704
0.701	94.5174		8.34791	95.693
0.7	94.7187		8.35033	95.683
0.699	94.5223		8.35274	95.673
0.698	94.4696		8.35516	95.663
0.697	94.5639		8.35757	95.653
0.696	94.4325		8.35999	95.644
0.695	94.5718		8.36241	95.634
0.694	94.5933		8.36482	95.624
0.693	94.6433		8.36724	95.614
0.692	94.6085		8.36966	95.604
0.691	94.6087		8.37207	95.594
0.69	94.5318		8.37449	95.584
0.689	94.6478		8.37691	95.575
0.688	94.6525		8.37932	95.565
0.687	94.6667		8.38174	95.556
0.686	94.648		8.38416	95.547
0.685	94.6845		8.38657	95.539
0.684	94.6366		8.38899	95.531
0.683	94.6242		8.39141	95.523
0.682	94.5985		8.39382	95.516
0.681	94.6391		8.39624	95.51
0.68	94.7241		8.39866	95.503
0.679	94.5992		8.40107	95.497
0.678	94.7735		8.40349	95.492
0.677	94.7908		8.4059	95.486
0.676	94.6185		8.40832	95.48
0.675	94.6517		8.41074	95.474
0.674	94.7005		8.41315	95.469
0.673	94.6417		8.41557	95.464
0.672	94.724		8.41799	95.46
0.671	94.8172		8.4204	95.456
0.67	94.7655		8.42282	95.453
0.669	94.7304		8.42524	95.449
0.668	94.6875		8.42765	95.448
0.667	94.8272		8.43007	95.448
0.666	94.808		8.43249	95.45
0.665	94.8327		8.4349	95.453
0.664	94.7901		8.43732	95.458
0.663	94.8126		8.43974	95.465
0.662	94.7812		8.44215	95.474
0.661	94.8217		8.44457	95.484
0.66	94.8299		8.44699	95.497
0.659	94.8149		8.4494	95.512
0.658	94.8983		8.45182	95.529
0.657	94.9158		8.45423	95.548
0.656	94.8959		8.45665	95.569
0.655	94.8847		8.45907	95.592
0.654	94.8264		8.46148	95.617
0.653	94.8557		8.4639	95.644
0.652	94.8722		8.46632	95.673
0.651	94.8531		8.46873	95.704
0.65	94.9514		8.47115	95.737
0.649	94.9288		8.47357	95.771
0.648	94.8932		8.47598	95.807
0.647	94.8895		8.4784	95.846
0.646	94.9437		8.48082	95.885
0.645	94.9211		8.48323	95.926
0.644	94.9203		8.48565	95.967
0.643	94.8952		8.48807	96.008
0.642	94.8709		8.49048	96.052
0.641	94.922		8.4929	96.095
0.64	94.9515		8.49532	96.139
0.639	94.9333		8.49773	96.182
0.638	94.9367		8.50015	96.224
0.637	94.9743		8.50256	96.264
0.636	94.8773		8.50498	96.305
0.635	95.0026		8.5074	96.344
0.634	94.9765		8.50981	96.382
0.633	94.9293		8.51223	96.418
0.632	94.9532		8.51465	96.451
0.631	94.9505		8.51706	96.481
0.63	95.0103		8.51948	96.51
0.629	94.9422		8.5219	96.537
0.628	95.022		8.52431	96.561
0.627	94.9815		8.52673	96.584
0.626	94.9264		8.52915	96.604
0.625	95.0369		8.53156	96.622
0.624	95.1385		8.53398	96.637
0.623	95.0773		8.5364	96.65
0.622	95.0429		8.53881	96.663
0.621	95.0368		8.54123	96.674
0.62	94.9689		8.54364	96.685
0.619	94.969		8.54606	96.694
0.618	95.0857		8.54848	96.702
0.617	95.0826		8.55089	96.71
0.616	95.0701		8.55331	96.716
0.615	95.2059		8.55573	96.723
0.614	95.081		8.55814	96.73
0.613	94.9858		8.56056	96.736
0.612	95.035		8.56298	96.743
0.611	95.0132		8.56539	96.748
0.61	95.1636		8.56781	96.753
0.609	95.1151		8.57023	96.758
0.608	95.0423		8.57264	96.762
0.607	95.1936		8.57506	96.765
0.606	95.2063		8.57748	96.768
0.605	95.1547		8.57989	96.77
0.604	95.0206		8.58231	96.771
0.603	95.1675		8.58473	96.769
0.602	95.0643		8.58714	96.766
0.601	95.1639		8.58956	96.762
0.6	95.1752		8.59197	96.757
0.599	95.1951		8.59439	96.749
0.598	95.1713		8.59681	96.739
0.597	95.1286		8.59922	96.726
0.596	95.0763		8.60164	96.71
0.595	95.109		8.60406	96.692
0.594	95.1425		8.60647	96.671
0.593	95.1754		8.60889	96.648
0.592	95.1671		8.61131	96.623
0.591	95.2017		8.61372	96.595
0.59	95.1335		8.61614	96.564
0.589	95.1378		8.61856	96.531
0.588	95.3171		8.62097	96.495
0.587	95.1767		8.62339	96.457
0.586	95.2749		8.62581	96.418
0.585	95.0403		8.62822	96.378
0.584	95.0955		8.63064	96.336
0.583	95.3549		8.63306	96.292
0.582	95.1702		8.63547	96.247
0.581	95.2527		8.63789	96.201
0.58	95.226		8.6403	96.155
0.579	95.1736		8.64272	96.108
0.578	95.293		8.64514	96.061
0.577	95.25		8.64755	96.012
0.576	95.2808		8.64997	95.964
0.575	95.2912		8.65239	95.915
0.574	95.2117		8.6548	95.866
0.573	95.2669		8.65722	95.819
0.572	95.2644		8.65964	95.771
0.571	95.2919		8.66205	95.723
0.57	95.4936		8.66447	95.676
0.569	95.3539		8.66689	95.629
0.568	95.2329		8.6693	95.584
0.567	95.4298		8.67172	95.54
0.566	95.388		8.67414	95.496
0.565	95.2569		8.67655	95.453
0.564	95.3166		8.67897	95.412
0.563	95.3712		8.68138	95.372
0.562	95.2988		8.6838	95.333
0.561	95.2207		8.68622	95.295
0.56	95.3056		8.68863	95.259
0.559	95.3194		8.69105	95.224
0.558	95.3486		8.69347	95.191
0.557	95.4149		8.69588	95.159
0.556	95.3501		8.6983	95.13
0.555	95.5193		8.70072	95.103
0.554	95.3863		8.70313	95.078
0.553	95.4744		8.70555	95.054
0.552	95.4641		8.70797	95.033
0.551	95.4227		8.71038	95.014
0.55	95.5324		8.7128	94.998
0.549	95.5369		8.71522	94.985
0.548	95.4604		8.71763	94.974
0.547	95.5319		8.72005	94.966
0.546	95.2932		8.72247	94.961
0.545	95.4745		8.72488	94.957
0.544	95.474		8.7273	94.957
0.543	95.4967		8.72971	94.958
0.542	95.4911		8.73213	94.962
0.541	95.4883		8.73455	94.969
0.54	95.4349		8.73696	94.978
0.539	95.4957		8.73938	94.989
0.538	95.472		8.7418	95.002
0.537	95.5112		8.74421	95.016
0.536	95.5684		8.74663	95.032
0.535	95.5093		8.74905	95.051
0.534	95.3745		8.75146	95.071
0.533	95.4198		8.75388	95.092
0.532	95.5011		8.7563	95.114
0.531	95.5281		8.75871	95.137
0.53	95.6252		8.76113	95.16
0.529	95.5592		8.76355	95.184
0.528	95.5985		8.76596	95.21
0.527	95.5446		8.76838	95.235
0.526	95.5763		8.7708	95.26
0.525	95.587		8.77321	95.284
0.524	95.631		8.77563	95.307
0.523	95.613		8.77804	95.33
0.522	95.63		8.78046	95.353
0.521	95.6537		8.78288	95.376
0.52	95.5957		8.78529	95.397
0.519	95.5748		8.78771	95.418
0.518	95.5521		8.79013	95.438
0.517	95.6552		8.79254	95.457
0.516	95.5678		8.79496	95.475
0.515	95.7145		8.79738	95.493
0.514	95.7131		8.79979	95.51
0.513	95.6159		8.80221	95.528
0.512	95.6268		8.80463	95.545
0.511	95.6009		8.80704	95.562
0.51	95.7191		8.80946	95.578
0.509	95.6844		8.81188	95.594
0.508	95.5702		8.81429	95.612
0.507	95.7761		8.81671	95.631
0.506	95.5603		8.81913	95.651
0.505	95.7994		8.82154	95.673
0.504	95.6508		8.82396	95.695
0.503	95.6689		8.82637	95.719
[truncated: 6,694 more rows]

## Sheet: Fig2f-Inset
Statistical distribution of the diameters of the POM nanofibers and PTFE micropraticles
Diameter/μm	Relative count	Relative count
	POM fibers	PTFE praticles
＜0.3	14	0
0.3-0.4	29	0
0.4-0.6	45	0
0.6-1.0	12	2
1.0-1.5	0	23
1.5-2.0	0	41
2.0-2.5	0	24
2.5-3.0	0	10

## Sheet: Fig2g
Spectral response of POM-PTFE-Al film before and after intense UV and outdoor exposure tests.
Time/hour	Soalr reflectance/%		Time of exposure/month	Soalr reflectance/%
	UV test			Outdoor test
0	95.4		0	95.4182
100	95.1531		1	95.2
200	94.8989		2	94.8256
300	94.7921		3	94.7908
400	93.2022		4	94.3018
500	90.4674		5	94.1536
