# Supplementary material for: A dual-selective thermal emitter with enhanced subambient radiative cooling performance
Source: Nat Commun. 2024 Jan 27;15:815. doi: 10.1038/s41467-024-45095-4 (PMC10821923; doi:10.1038/s41467-024-45095-4)
Supplement: Supplementary file 10 — Source data [file 41467_2024_45095_MOESM10_ESM.zip › Source_Data_Fig3.xlsx]

## Sheet: Fig3c
Continuous measurement of RH over 24 hours in the Ulan Buh Desert (in Inner Mongolia, China, 6 and 7 September 2022)
	Time of day	Relative Humidity/%
2022-09-06	000:18:00	13.7
2022-09-06	000:18:02	13.5
2022-09-06	000:18:04	14.3
2022-09-06	000:18:06	13.8
2022-09-06	000:18:08	13.5
2022-09-06	000:18:10	13.6
2022-09-06	000:18:12	13.7
2022-09-06	000:18:14	13.6
2022-09-06	000:18:16	13.7
2022-09-06	000:18:18	13.8
2022-09-06	000:18:20	14.6
2022-09-06	000:18:22	13.7
2022-09-06	000:18:24	14.2
2022-09-06	000:18:26	14.1
2022-09-06	000:18:28	14.6
2022-09-06	000:18:30	15
2022-09-06	000:18:32	15.4
2022-09-06	000:18:34	16.1
2022-09-06	000:18:36	16.6
2022-09-06	000:18:38	17.2
2022-09-06	000:18:40	16.6
2022-09-06	000:18:42	16.4
2022-09-06	000:18:44	16.7
2022-09-06	000:18:46	16.9
2022-09-06	000:18:48	18
2022-09-06	000:18:50	18.2
2022-09-06	000:18:52	18.4
2022-09-06	000:18:54	18
2022-09-06	000:18:56	18.7
2022-09-06	000:18:58	17.9
2022-09-06	000:19:00	18.4
2022-09-06	000:19:02	18.6
2022-09-06	000:19:04	17.8
2022-09-06	000:19:06	17.7
2022-09-06	000:19:08	18.1
2022-09-06	000:19:10	18.9
2022-09-06	000:19:12	18.3
2022-09-06	000:19:14	17.1
2022-09-06	000:19:16	17.8
2022-09-06	000:19:18	17.6
2022-09-06	000:19:20	17.4
2022-09-06	000:19:22	17.4
2022-09-06	000:19:24	18.2
2022-09-06	000:19:26	18.9
2022-09-06	000:19:28	18.3
2022-09-06	000:19:30	18.3
2022-09-06	000:19:32	20.1
2022-09-06	000:19:34	20.4
2022-09-06	000:19:36	19.7
2022-09-06	000:19:38	19.2
2022-09-06	000:19:40	20.4
2022-09-06	000:19:42	20.2
2022-09-06	000:19:44	19.5
2022-09-06	000:19:46	19.7
2022-09-06	000:19:48	19.5
2022-09-06	000:19:50	19.9
2022-09-06	000:19:52	20.8
2022-09-06	000:19:54	20.2
2022-09-06	000:19:56	18.4
2022-09-06	000:19:58	17.4
2022-09-06	000:20:00	19.2
2022-09-06	000:20:02	19.6
2022-09-06	000:20:04	21.9
2022-09-06	000:20:06	24.6
2022-09-06	000:20:08	27.5
2022-09-06	000:20:10	28.4
2022-09-06	000:20:12	24.7
2022-09-06	000:20:14	26.2
2022-09-06	000:20:16	27.5
2022-09-06	000:20:18	26.8
2022-09-06	000:20:20	26.7
2022-09-06	000:20:22	25.3
2022-09-06	000:20:24	23.1
2022-09-06	000:20:26	19.4
2022-09-06	000:20:28	19.9
2022-09-06	000:20:30	20.1
2022-09-06	000:20:32	20.4
2022-09-06	000:20:34	21.5
2022-09-06	000:20:36	24.1
2022-09-06	000:20:38	25.3
2022-09-06	000:20:40	21.8
2022-09-06	000:20:42	22.5
2022-09-06	000:20:44	23.9
2022-09-06	000:20:46	24.2
2022-09-06	000:20:48	26.2
2022-09-06	000:20:50	27
2022-09-06	000:20:52	27.1
2022-09-06	000:20:54	28.1
2022-09-06	000:20:56	30.2
2022-09-06	000:20:58	29.1
2022-09-06	000:21:00	31.3
2022-09-06	000:21:02	31.6
2022-09-06	000:21:04	32.3
2022-09-06	000:21:06	33.2
2022-09-06	000:21:08	31.9
2022-09-06	000:21:10	31.9
2022-09-06	000:21:12	31.5
2022-09-06	000:21:14	31.1
2022-09-06	000:21:16	31.3
2022-09-06	000:21:18	32.7
2022-09-06	000:21:20	31.2
2022-09-06	000:21:22	34
2022-09-06	000:21:24	34
2022-09-06	000:21:26	31.6
2022-09-06	000:21:28	31.6
2022-09-06	000:21:30	32.9
2022-09-06	000:21:32	31.6
2022-09-06	000:21:34	31.4
2022-09-06	000:21:36	31.7
2022-09-06	000:21:38	31.7
2022-09-06	000:21:40	34.5
2022-09-06	000:21:42	32.3
2022-09-06	000:21:44	31.6
2022-09-06	000:21:46	32.8
2022-09-06	000:21:48	33.4
2022-09-06	000:21:50	35.4
2022-09-06	000:21:52	35.6
2022-09-06	000:21:54	38.4
2022-09-06	000:21:56	40.8
2022-09-06	000:21:58	44.8
2022-09-06	000:22:00	44.4
2022-09-06	000:22:02	45.8
2022-09-06	000:22:04	46.5
2022-09-06	000:22:06	44.6
2022-09-06	000:22:08	45.7
2022-09-06	000:22:10	49.9
2022-09-06	000:22:12	52
2022-09-06	000:22:14	53.4
2022-09-06	000:22:16	55
2022-09-06	000:22:18	52.5
2022-09-06	000:22:20	50.4
2022-09-06	000:22:22	51
2022-09-06	000:22:24	48.8
2022-09-06	000:22:26	46.3
2022-09-06	000:22:28	46.7
2022-09-06	000:22:30	45.5
2022-09-06	000:22:32	44.7
2022-09-06	000:22:34	39.2
2022-09-06	000:22:36	43.1
2022-09-06	000:22:38	45.7
2022-09-06	000:22:40	47.5
2022-09-06	000:22:42	46.3
2022-09-06	000:22:44	48.6
2022-09-06	000:22:46	49
2022-09-06	000:22:48	47.5
2022-09-06	000:22:50	48.3
2022-09-06	000:22:52	46.5
2022-09-06	000:22:54	45.2
2022-09-06	000:22:56	46.4
2022-09-06	000:22:58	46.3
2022-09-06	000:23:00	46.6
2022-09-06	000:23:02	45.6
2022-09-06	000:23:04	44.8
2022-09-06	000:23:06	44.9
2022-09-06	000:23:08	44.8
2022-09-06	000:23:10	42.9
2022-09-06	000:23:12	41.4
2022-09-06	000:23:14	42.9
2022-09-06	000:23:16	43.8
2022-09-06	000:23:18	43.7
2022-09-06	000:23:20	45.2
2022-09-06	000:23:22	45.5
2022-09-06	000:23:24	48.5
2022-09-06	000:23:26	49.5
2022-09-06	000:23:28	42.6
2022-09-06	000:23:30	44.4
2022-09-06	000:23:32	46.4
2022-09-06	000:23:34	47.6
2022-09-06	000:23:36	49.8
2022-09-06	000:23:38	52
2022-09-06	000:23:40	50
2022-09-06	000:23:42	42.2
2022-09-06	000:23:44	40.7
2022-09-06	000:23:46	41
2022-09-06	000:23:48	44.8
2022-09-06	000:23:50	44.6
2022-09-06	000:23:52	43.2
2022-09-06	000:23:54	43.1
2022-09-06	000:23:56	45.1
2022-09-06	000:23:58	47.2
2022-09-07	001:00:00	46
2022-09-07	001:00:02	45.7
2022-09-07	001:00:04	43.5
2022-09-07	001:00:06	39.6
2022-09-07	001:00:08	38.6
2022-09-07	001:00:10	44.6
2022-09-07	001:00:12	46.5
2022-09-07	001:00:14	48.8
2022-09-07	001:00:16	50.4
2022-09-07	001:00:18	52.6
2022-09-07	001:00:20	53.5
2022-09-07	001:00:22	53.1
2022-09-07	001:00:24	53.9
2022-09-07	001:00:26	52.5
2022-09-07	001:00:28	52.3
2022-09-07	001:00:30	52.2
2022-09-07	001:00:32	53.3
2022-09-07	001:00:34	53.5
2022-09-07	001:00:36	53.3
2022-09-07	001:00:38	54
2022-09-07	001:00:40	52.7
2022-09-07	001:00:42	49.3
2022-09-07	001:00:44	45.5
2022-09-07	001:00:46	45.4
2022-09-07	001:00:48	46.5
2022-09-07	001:00:50	45.3
2022-09-07	001:00:52	45.1
2022-09-07	001:00:54	45.5
2022-09-07	001:00:56	44.3
2022-09-07	001:00:58	43.7
2022-09-07	001:01:00	44.2
2022-09-07	001:01:02	43.9
2022-09-07	001:01:04	46
2022-09-07	001:01:06	46.9
2022-09-07	001:01:08	44.3
2022-09-07	001:01:10	41.4
2022-09-07	001:01:12	42.7
2022-09-07	001:01:14	40.3
2022-09-07	001:01:16	42.6
2022-09-07	001:01:18	43.6
2022-09-07	001:01:20	43.2
2022-09-07	001:01:22	41.8
2022-09-07	001:01:24	44.6
2022-09-07	001:01:26	48.1
2022-09-07	001:01:28	51
2022-09-07	001:01:30	51.6
2022-09-07	001:01:32	55
2022-09-07	001:01:34	56.8
2022-09-07	001:01:36	57
2022-09-07	001:01:38	54.5
2022-09-07	001:01:40	49.4
2022-09-07	001:01:42	46.5
2022-09-07	001:01:44	42.6
2022-09-07	001:01:46	40.2
2022-09-07	001:01:48	40.2
2022-09-07	001:01:50	39.3
2022-09-07	001:01:52	37.6
2022-09-07	001:01:54	36.4
2022-09-07	001:01:56	35.7
2022-09-07	001:01:58	37.8
2022-09-07	001:02:00	36.5
2022-09-07	001:02:02	37.6
2022-09-07	001:02:04	37.5
2022-09-07	001:02:06	38.1
2022-09-07	001:02:08	37
2022-09-07	001:02:10	38.1
2022-09-07	001:02:12	39.9
2022-09-07	001:02:14	41.8
2022-09-07	001:02:16	43.2
2022-09-07	001:02:18	44.6
2022-09-07	001:02:20	48.8
2022-09-07	001:02:22	53.1
2022-09-07	001:02:24	53.5
2022-09-07	001:02:26	54.9
2022-09-07	001:02:28	51.9
2022-09-07	001:02:30	46.9
2022-09-07	001:02:32	45.6
2022-09-07	001:02:34	45.1
2022-09-07	001:02:36	43.1
2022-09-07	001:02:38	44.4
2022-09-07	001:02:40	46.6
2022-09-07	001:02:42	47.8
2022-09-07	001:02:44	49.6
2022-09-07	001:02:46	48.4
2022-09-07	001:02:48	38.8
2022-09-07	001:02:50	39.2
2022-09-07	001:02:52	35
2022-09-07	001:02:54	40.9
2022-09-07	001:02:56	43.2
2022-09-07	001:02:58	36.2
2022-09-07	001:03:00	42.2
2022-09-07	001:03:02	44.2
2022-09-07	001:03:04	44.6
2022-09-07	001:03:06	48.5
2022-09-07	001:03:08	43.8
2022-09-07	001:03:10	44
2022-09-07	001:03:12	45
2022-09-07	001:03:14	46
2022-09-07	001:03:16	47.9
2022-09-07	001:03:18	50
2022-09-07	001:03:20	48.6
2022-09-07	001:03:22	46.9
2022-09-07	001:03:24	47.2
2022-09-07	001:03:26	48.9
2022-09-07	001:03:28	47.8
2022-09-07	001:03:30	49
2022-09-07	001:03:32	49.7
2022-09-07	001:03:34	51.1
2022-09-07	001:03:36	53.3
2022-09-07	001:03:38	54.7
2022-09-07	001:03:40	56.9
2022-09-07	001:03:42	58.3
2022-09-07	001:03:44	59.2
2022-09-07	001:03:46	59.9
2022-09-07	001:03:48	59.4
2022-09-07	001:03:50	57.2
2022-09-07	001:03:52	55.2
2022-09-07	001:03:54	56.6
2022-09-07	001:03:56	56.2
2022-09-07	001:03:58	54.6
2022-09-07	001:04:00	54.3
2022-09-07	001:04:02	54.6
2022-09-07	001:04:04	53.5
2022-09-07	001:04:06	55.4
2022-09-07	001:04:08	49.4
2022-09-07	001:04:10	53.5
2022-09-07	001:04:12	54.2
2022-09-07	001:04:14	54.8
2022-09-07	001:04:16	56.9
2022-09-07	001:04:18	56.8
2022-09-07	001:04:20	54.6
2022-09-07	001:04:22	54.5
2022-09-07	001:04:24	57.6
2022-09-07	001:04:26	52.1
2022-09-07	001:04:28	52
2022-09-07	001:04:30	51.9
2022-09-07	001:04:32	53.7
2022-09-07	001:04:34	54.9
2022-09-07	001:04:36	56.1
2022-09-07	001:04:38	55.3
2022-09-07	001:04:40	56.4
2022-09-07	001:04:42	59.3
2022-09-07	001:04:44	57.5
2022-09-07	001:04:46	53.5
2022-09-07	001:04:48	46.8
2022-09-07	001:04:50	44.8
2022-09-07	001:04:52	37.6
2022-09-07	001:04:54	43.5
2022-09-07	001:04:56	44.5
2022-09-07	001:04:58	45.8
2022-09-07	001:05:00	45.4
2022-09-07	001:05:02	48.5
2022-09-07	001:05:04	46.6
2022-09-07	001:05:06	49.7
2022-09-07	001:05:08	49.8
2022-09-07	001:05:10	43.4
2022-09-07	001:05:12	42
2022-09-07	001:05:14	41.6
2022-09-07	001:05:16	41
2022-09-07	001:05:18	39.3
2022-09-07	001:05:20	37.5
2022-09-07	001:05:22	35.5
2022-09-07	001:05:24	34.4
2022-09-07	001:05:26	36.2
2022-09-07	001:05:28	43.7
2022-09-07	001:05:30	46.6
2022-09-07	001:05:32	43.8
2022-09-07	001:05:34	41.7
2022-09-07	001:05:36	40.3
2022-09-07	001:05:38	39.7
2022-09-07	001:05:40	38.3
2022-09-07	001:05:42	38.3
2022-09-07	001:05:44	38.1
2022-09-07	001:05:46	38.3
2022-09-07	001:05:48	37.8
2022-09-07	001:05:50	36.9
2022-09-07	001:05:52	34.6
2022-09-07	001:05:54	35
2022-09-07	001:05:56	36.5
2022-09-07	001:05:58	39.1
2022-09-07	001:06:00	40.8
2022-09-07	001:06:02	42.7
2022-09-07	001:06:04	42.1
2022-09-07	001:06:06	40.7
2022-09-07	001:06:08	41.1
2022-09-07	001:06:10	41.5
2022-09-07	001:06:12	42.5
2022-09-07	001:06:14	43.3
2022-09-07	001:06:16	43.8
2022-09-07	001:06:18	43.7
2022-09-07	001:06:20	45.4
2022-09-07	001:06:22	45.8
2022-09-07	001:06:24	45.7
2022-09-07	001:06:26	43.5
2022-09-07	001:06:28	44.7
2022-09-07	001:06:30	41.1
2022-09-07	001:06:32	40
2022-09-07	001:06:34	39.5
2022-09-07	001:06:36	37.7
2022-09-07	001:06:38	35.5
2022-09-07	001:06:40	35.7
2022-09-07	001:06:42	35.2
2022-09-07	001:06:44	43.9
2022-09-07	001:06:46	37.6
2022-09-07	001:06:48	37.5
2022-09-07	001:06:50	37.3
2022-09-07	001:06:52	38
2022-09-07	001:06:54	37.1
2022-09-07	001:06:56	36.9
2022-09-07	001:06:58	37.1
2022-09-07	001:07:00	37.9
2022-09-07	001:07:02	38.7
2022-09-07	001:07:04	40.2
2022-09-07	001:07:06	42
2022-09-07	001:07:08	40.1
2022-09-07	001:07:10	41.1
2022-09-07	001:07:12	45
2022-09-07	001:07:14	47.2
2022-09-07	001:07:16	47.6
2022-09-07	001:07:18	46.8
2022-09-07	001:07:20	45.5
2022-09-07	001:07:22	44.9
2022-09-07	001:07:24	44.8
2022-09-07	001:07:26	45.1
2022-09-07	001:07:28	47.6
2022-09-07	001:07:30	48.2
2022-09-07	001:07:32	48.3
2022-09-07	001:07:35	48.7
2022-09-07	001:07:40	47.6
2022-09-07	001:07:45	47.1
2022-09-07	001:07:50	48
2022-09-07	001:07:55	49
2022-09-07	001:08:00	44.8
2022-09-07	001:08:05	42.8
2022-09-07	001:08:10	38.7
2022-09-07	001:08:15	35.9
2022-09-07	001:08:20	36.8
2022-09-07	001:08:25	34.8
2022-09-07	001:08:30	33
2022-09-07	001:08:35	31.8
2022-09-07	001:08:40	29.1
2022-09-07	001:08:45	23.8
2022-09-07	001:08:50	21.3
2022-09-07	001:08:55	19.9
2022-09-07	001:09:00	19.3
2022-09-07	001:09:05	18.5
2022-09-07	001:09:10	15
2022-09-07	001:09:15	14
2022-09-07	001:09:20	12.9
2022-09-07	001:09:25	12.5
2022-09-07	001:09:30	13.4
2022-09-07	001:09:35	13.4
2022-09-07	001:09:40	11.2
2022-09-07	001:09:45	13.1
2022-09-07	001:09:50	11.8
2022-09-07	001:09:55	12.4
2022-09-07	001:10:00	11.8
2022-09-07	001:10:05	11.7
2022-09-07	001:10:10	9.9
2022-09-07	001:10:15	11.3
2022-09-07	001:10:20	9.6
2022-09-07	001:10:25	10.6
2022-09-07	001:10:30	7.6
2022-09-07	001:10:35	6.8
2022-09-07	001:10:40	9.6
2022-09-07	001:10:45	8.5
2022-09-07	001:10:50	9.5
2022-09-07	001:10:55	9
2022-09-07	001:11:00	7.6
2022-09-07	001:11:05	6.9
2022-09-07	001:11:10	7.6
2022-09-07	001:11:15	7.8
2022-09-07	001:11:20	8.1
2022-09-07	001:11:25	9.4
2022-09-07	001:11:30	10.1
2022-09-07	001:11:35	10.9
2022-09-07	001:11:40	8.5
2022-09-07	001:11:45	7.8
2022-09-07	001:11:50	8.3
2022-09-07	001:11:55	10.6
2022-09-07	001:12:00	12.3
2022-09-07	001:12:05	9.4
2022-09-07	001:12:10	7.7
2022-09-07	001:12:15	9.5
2022-09-07	001:12:20	9.8
2022-09-07	001:12:25	10.1
2022-09-07	001:12:30	9.8
2022-09-07	001:12:35	8.8
2022-09-07	001:12:40	12
2022-09-07	001:12:45	11.3
2022-09-07	001:12:50	9.1
2022-09-07	001:12:55	8.3
2022-09-07	001:13:00	9.9
2022-09-07	001:13:05	11.4
2022-09-07	001:13:10	10.8
2022-09-07	001:13:15	10.7
2022-09-07	001:13:20	12.4
2022-09-07	001:13:25	12.2
2022-09-07	001:13:30	11.5
2022-09-07	001:13:35	10.5
2022-09-07	001:13:40	11.5
2022-09-07	001:13:45	11.3
2022-09-07	001:13:50	12
2022-09-07	001:13:55	13.4
2022-09-07	001:14:00	12
2022-09-07	001:14:05	10.5
2022-09-07	001:14:10	11.8
2022-09-07	001:14:15	11.6
2022-09-07	001:14:20	12.1
2022-09-07	001:14:25	12.4
2022-09-07	001:14:30	13.6
2022-09-07	001:14:35	11.7
2022-09-07	001:14:40	11.4
2022-09-07	001:14:45	12.5
2022-09-07	001:14:50	11.9
2022-09-07	001:14:55	11.1
2022-09-07	001:15:00	12.3
2022-09-07	001:15:05	13.8
2022-09-07	001:15:10	12.2
2022-09-07	001:15:15	12.3
2022-09-07	001:15:20	12.8
2022-09-07	001:15:25	12.5
2022-09-07	001:15:30	12.8
2022-09-07	001:15:35	12.9
2022-09-07	001:15:40	13.1
2022-09-07	001:15:45	12.2
2022-09-07	001:15:50	12.8
2022-09-07	001:15:55	12
2022-09-07	001:16:00	12.8
2022-09-07	001:16:05	14.2
2022-09-07	001:16:10	12.8
2022-09-07	001:16:15	13.1
2022-09-07	001:16:20	12.7
2022-09-07	001:16:25	11.6
2022-09-07	001:16:30	12.6
2022-09-07	001:16:35	12.5
2022-09-07	001:16:40	13.3
2022-09-07	001:16:45	13.8
2022-09-07	001:16:50	14.3
2022-09-07	001:16:55	13.3
2022-09-07	001:17:00	13.5
2022-09-07	001:17:05	14.6
2022-09-07	001:17:10	15.1
2022-09-07	001:17:15	17.3
2022-09-07	001:17:20	16.5
2022-09-07	001:17:25	17.6
2022-09-07	001:17:30	18.4
2022-09-07	001:17:35	18.1
2022-09-07	001:17:40	18.4
2022-09-07	001:17:45	17.8
2022-09-07	001:17:50	17.6
2022-09-07	001:17:55	18.2
2022-09-07	001:18:00	20.2

## Sheet: Fig3d
Continuous measurement of temperature for dual-selective sample and ambient over 24 hours in the Ulan Buh Desert (in Inner Mongolia, China, 6 and 7 September 2022)
	Time of day	Temperature/°C	Temperature/°C		Time of day	Solar irradiation/W m−2
		Dual-selective	Ambient
2022-09-06	000:17:45	13.8	25.8		001:07:00:00	9.9
2022-09-06	000:17:46	13.8	25.2		001:07:00:59	13.4
2022-09-06	000:17:47	13.8	25.4		001:07:01:58	11.9
2022-09-06	000:17:48	13.6	24.9		001:07:02:57	12.7
2022-09-06	000:17:49	13.4	24.6		001:07:03:56	12.9
2022-09-06	000:17:50	13.7	25.5		001:07:04:55	13.8
2022-09-06	000:17:51	13.4	24.8		001:07:05:54	14.7
2022-09-06	000:17:52	13.3	24.5		001:07:06:53	15.1
2022-09-06	000:17:53	13.1	23.8		001:07:07:52	15.8
2022-09-06	000:17:54	12.9	23.7		001:07:08:51	16.3
2022-09-06	000:17:55	12.6	23		001:07:09:50	16.6
2022-09-06	000:17:56	12.4	23.7		001:07:10:49	14.3
2022-09-06	000:17:57	12.4	24.1		001:07:11:48	17.4
2022-09-06	000:17:58	12.2	23		001:07:12:47	15.6
2022-09-06	000:17:59	12.1	22.6		001:07:13:46	18.7
2022-09-06	000:18:00	11.9	22.3		001:07:14:45	18.7
2022-09-06	000:18:01	11.9	22.9		001:07:15:44	22.4
2022-09-06	000:18:02	11.9	23.6		001:07:16:43	18.2
2022-09-06	000:18:03	11.8	22.9		001:07:17:42	19.3
2022-09-06	000:18:04	11.9	23.5		001:07:18:41	19.4
2022-09-06	000:18:05	11.8	23.1		001:07:19:40	20.1
2022-09-06	000:18:06	12	24		001:07:20:39	20.3
2022-09-06	000:18:07	12	23.8		001:07:21:38	20.1
2022-09-06	000:18:08	12	23.9		001:07:22:37	20.4
2022-09-06	000:18:09	11.9	23.2		001:07:23:36	20.7
2022-09-06	000:18:10	12	23.6		001:07:24:35	20.5
2022-09-06	000:18:11	11.9	22.9		001:07:25:34	21.7
2022-09-06	000:18:12	12	24.3		001:07:26:33	21.7
2022-09-06	000:18:13	11.9	23.4		001:07:27:32	21.7
2022-09-06	000:18:14	11.9	23.4		001:07:28:31	22.1
2022-09-06	000:18:15	12	23.6		001:07:29:30	22.4
2022-09-06	000:18:16	12.1	24		001:07:30:29	21.9
2022-09-06	000:18:17	12.2	24.1		001:07:31:28	22.5
2022-09-06	000:18:18	12.4	24.3		001:07:32:27	21.1
2022-09-06	000:18:19	12.2	23.6		001:07:33:26	22.7
2022-09-06	000:18:20	12.6	23.6		001:07:34:25	23.3
2022-09-06	000:18:21	12.6	23.5		001:07:35:24	23.4
2022-09-06	000:18:22	12.9	23.5		001:07:36:23	23.5
2022-09-06	000:18:23	13	23.5		001:07:37:22	23.3
2022-09-06	000:18:24	13.4	23.5		001:07:38:21	23.9
2022-09-06	000:18:25	13.4	23.5		001:07:39:20	24
2022-09-06	000:18:26	13.4	23.8		001:07:40:19	24.6
2022-09-06	000:18:27	13.6	23.5		001:07:41:18	24.4
2022-09-06	000:18:28	13.7	24		001:07:42:17	24.8
2022-09-06	000:18:29	13.4	23.6		001:07:43:16	24.8
2022-09-06	000:18:30	13.5	23.6		001:07:44:15	25.4
2022-09-06	000:18:31	13.4	23.5		001:07:45:14	25.6
2022-09-06	000:18:32	13.1	23.3		001:07:46:13	25.4
2022-09-06	000:18:33	13.1	23.3		001:07:47:12	25.5
2022-09-06	000:18:34	13.1	23.3		001:07:48:11	25.4
2022-09-06	000:18:35	13.1	23.3		001:07:49:10	25.4
2022-09-06	000:18:36	13.1	23		001:07:50:09	25.4
2022-09-06	000:18:37	13.1	23		001:07:51:08	25.9
2022-09-06	000:18:38	13.2	22.9		001:07:52:07	26.1
2022-09-06	000:18:39	13.2	22.9		001:07:53:06	26.9
2022-09-06	000:18:40	13.1	22.9		001:07:54:05	27.6
2022-09-06	000:18:41	12.6	22.8		001:07:55:04	26.9
2022-09-06	000:18:42	12.6	22.9		001:07:56:03	27.3
2022-09-06	000:18:43	12.3	22.9		001:07:57:02	27.8
2022-09-06	000:18:44	12.4	23		001:07:58:01	29
2022-09-06	000:18:45	12.2	23		001:07:59:00	27.9
2022-09-06	000:18:46	12	22.7		001:07:59:59	28.1
2022-09-06	000:18:47	11.7	22.6		001:08:00:58	28.1
2022-09-06	000:18:48	11.4	22.6		001:08:01:57	29.1
2022-09-06	000:18:49	11.3	22.5		001:08:02:56	29.9
2022-09-06	000:18:50	11.3	22.5		001:08:03:55	30.9
2022-09-06	000:18:51	11.1	22.3		001:08:04:54	31.1
2022-09-06	000:18:52	10.9	22.3		001:08:05:53	30.6
2022-09-06	000:18:53	10.7	22.1		001:08:06:52	29.6
2022-09-06	000:18:54	10.4	22.3		001:08:07:51	29.9
2022-09-06	000:18:55	10.3	22.6		001:08:08:50	29.5
2022-09-06	000:18:56	10.2	22.5		001:08:09:49	29.6
2022-09-06	000:18:57	10	22.2		001:08:10:48	29.8
2022-09-06	000:18:58	10.3	22.1		001:08:11:47	30.1
2022-09-06	000:18:59	10.2	22.3		001:08:12:46	30.2
2022-09-06	000:19:00	10.2	22.2		001:08:13:45	29.8
2022-09-06	000:19:01	10.4	22.2		001:08:14:44	29.9
2022-09-06	000:19:02	10.3	22.1		001:08:15:43	30.4
2022-09-06	000:19:03	10.3	21.8		001:08:16:42	31.8
2022-09-06	000:19:04	10.2	21.7		001:08:17:41	32
2022-09-06	000:19:05	10	22		001:08:18:40	31
2022-09-06	000:19:06	9.8	22.2		001:08:19:39	31.2
2022-09-06	000:19:07	9.6	21.9		001:08:20:38	31
2022-09-06	000:19:08	9.9	22.1		001:08:21:37	31.4
2022-09-06	000:19:09	9.6	21.5		001:08:22:36	31.4
2022-09-06	000:19:10	9.6	21.8		001:08:23:35	32.2
2022-09-06	000:19:11	9.8	21.7		001:08:24:34	32
2022-09-06	000:19:12	9.5	21.3		001:08:25:33	32.4
2022-09-06	000:19:13	9.3	21.5		001:08:26:32	32.6
2022-09-06	000:19:14	9.2	21.6		001:08:27:31	32.7
2022-09-06	000:19:15	9	21.4		001:08:28:30	33
2022-09-06	000:19:16	9	22		001:08:29:29	34
2022-09-06	000:19:17	8.9	21.7		001:08:30:28	33.1
2022-09-06	000:19:18	9	21.6		001:08:31:27	34.1
2022-09-06	000:19:19	8.8	21.6		001:08:32:26	34.3
2022-09-06	000:19:20	8.7	21.7		001:08:33:25	33.9
2022-09-06	000:19:21	8.5	21.7		001:08:34:24	33.5
2022-09-06	000:19:22	8.5	21.8		001:08:35:23	36
2022-09-06	000:19:23	8.5	21.6		001:08:36:22	35.9
2022-09-06	000:19:24	8.6	21.7		001:08:37:21	42.5
2022-09-06	000:19:25	8.7	21.2		001:08:38:20	84.1
2022-09-06	000:19:26	8.5	21.4		001:08:39:19	153.7
2022-09-06	000:19:27	8.5	21.6		001:08:40:18	224.8
2022-09-06	000:19:28	8.4	21.2		001:08:41:17	277.3
2022-09-06	000:19:29	8.3	20.9		001:08:42:16	294.4
2022-09-06	000:19:30	8.2	21.2		001:08:43:15	322.3
2022-09-06	000:19:31	8.1	21.6		001:08:44:14	334.2
2022-09-06	000:19:32	8	21.2		001:08:45:13	349.1
2022-09-06	000:19:33	8	20.9		001:08:46:12	346.8
2022-09-06	000:19:34	7.9	20.5		001:08:47:11	344.6
2022-09-06	000:19:35	7.8	20.7		001:08:48:10	345
2022-09-06	000:19:36	7.8	20.8		001:08:49:09	353.9
2022-09-06	000:19:37	7.7	20.8		001:08:50:08	360.8
2022-09-06	000:19:38	7.6	20.8		001:08:51:07	369.6
2022-09-06	000:19:39	7.7	21		001:08:52:06	371.7
2022-09-06	000:19:40	7.8	20.8		001:08:53:05	374
2022-09-06	000:19:41	8	20.7		001:08:54:04	380.2
2022-09-06	000:19:42	8.3	20.3		001:08:55:03	388.3
2022-09-06	000:19:43	8.2	20.4		001:08:56:02	398.3
2022-09-06	000:19:44	8.1	20.7		001:08:57:01	403.7
2022-09-06	000:19:45	8.2	20.6		001:08:58:00	407.4
2022-09-06	000:19:46	8.2	20.9		001:08:58:59	410.5
2022-09-06	000:19:47	8.2	20.9		001:08:59:58	415.6
2022-09-06	000:19:48	8.3	20.8		001:09:00:57	420.4
2022-09-06	000:19:49	8.2	20.8		001:09:01:56	423.7
2022-09-06	000:19:50	8.5	20.7		001:09:02:55	428.6
2022-09-06	000:19:51	8.6	20.7		001:09:03:54	431.9
2022-09-06	000:19:52	8.8	20.4		001:09:04:53	436.4
2022-09-06	000:19:53	8.7	20.4		001:09:05:52	440.1
2022-09-06	000:19:54	8.7	20.4		001:09:06:51	442.6
2022-09-06	000:19:55	8.5	20.1		001:09:07:50	446.1
2022-09-06	000:19:56	8.3	20.4		001:09:08:49	448.5
2022-09-06	000:19:57	8.2	20.8		001:09:09:48	453.1
2022-09-06	000:19:58	8	20.9		001:09:10:47	456.8
2022-09-06	000:19:59	7.9	20.5		001:09:11:46	460
2022-09-06	000:20:00	7.8	21		001:09:12:45	465.1
2022-09-06	000:20:01	7.7	20.6		001:09:13:44	469
2022-09-06	000:20:02	7.6	20.6		001:09:14:43	473.1
2022-09-06	000:20:03	7.5	20.7		001:09:15:42	475.9
2022-09-06	000:20:04	7.4	20.3		001:09:16:41	479
2022-09-06	000:20:05	7.3	20		001:09:17:40	483.2
2022-09-06	000:20:06	7.2	20.1		001:09:18:39	486.3
2022-09-06	000:20:07	7.1	20.3		001:09:19:38	490.1
2022-09-06	000:20:08	7.1	19.9		001:09:20:37	494.1
2022-09-06	000:20:09	7	19.6		001:09:21:36	496.6
2022-09-06	000:20:10	6.9	19.6		001:09:22:35	500.7
2022-09-06	000:20:11	6.8	19.7		001:09:23:34	504.9
2022-09-06	000:20:12	6.6	18.9		001:09:24:33	508.2
2022-09-06	000:20:13	6.5	18.7		001:09:25:32	512.7
2022-09-06	000:20:14	6.5	20		001:09:26:31	515.5
2022-09-06	000:20:15	6.4	19.8		001:09:27:30	518.6
2022-09-06	000:20:16	6.4	19.8		001:09:28:29	522.7
2022-09-06	000:20:17	6.4	19.4		001:09:29:28	526
2022-09-06	000:20:18	6.3	19.6		001:09:30:27	528.7
2022-09-06	000:20:19	6.3	19.2		001:09:31:26	532.6
2022-09-06	000:20:20	6.3	19.2		001:09:32:25	535.3
2022-09-06	000:20:21	6.2	19		001:09:33:24	538.8
2022-09-06	000:20:22	6.2	19.4		001:09:34:23	542.2
2022-09-06	000:20:23	6.1	19.1		001:09:35:22	545.5
2022-09-06	000:20:24	6.2	19.4		001:09:36:21	548.2
2022-09-06	000:20:25	6.1	19.5		001:09:37:20	550.7
2022-09-06	000:20:26	6.1	19.9		001:09:38:19	554.6
2022-09-06	000:20:27	6.1	20.4		001:09:39:18	557.3
2022-09-06	000:20:28	6.2	20.3		001:09:40:17	560.4
2022-09-06	000:20:29	6.2	20.4		001:09:41:16	564.1
2022-09-06	000:20:30	6.2	20.4		001:09:42:15	568.6
2022-09-06	000:20:31	6.3	20.3		001:09:43:14	571.4
2022-09-06	000:20:32	6.3	20.3		001:09:44:13	573.9
2022-09-06	000:20:33	6.3	20.3		001:09:45:12	578.3
2022-09-06	000:20:34	6.3	20.1		001:09:46:11	581.9
2022-09-06	000:20:35	6.3	20.1		001:09:47:10	583.4
2022-09-06	000:20:36	6.3	19.6		001:09:48:09	586.3
2022-09-06	000:20:37	6.3	19.3		001:09:49:08	590.2
2022-09-06	000:20:38	6.3	19.2		001:09:50:07	590.9
2022-09-06	000:20:39	6.2	18.8		001:09:51:06	594.6
2022-09-06	000:20:40	6.2	18.8		001:09:52:05	598.5
2022-09-06	000:20:41	6.2	19.6		001:09:53:04	601.2
2022-09-06	000:20:42	6.1	19.7		001:09:54:03	606
2022-09-06	000:20:43	6.1	19.8		001:09:55:02	608.4
2022-09-06	000:20:44	6.1	19.3		001:09:56:01	612.6
2022-09-06	000:20:45	6.1	19.1		001:09:57:00	614.3
2022-09-06	000:20:46	6.1	19.5		001:09:57:59	620
2022-09-06	000:20:47	6.1	18.5		001:09:58:58	623.4
2022-09-06	000:20:48	6	18.6		001:09:59:57	627.8
2022-09-06	000:20:49	6	18		001:10:00:56	631.4
2022-09-06	000:20:50	6	18.1		001:10:01:55	633.9
2022-09-06	000:20:51	5.9	17.9		001:10:02:54	637
2022-09-06	000:20:52	5.9	18.2		001:10:03:53	640.8
2022-09-06	000:20:53	5.8	18.3		001:10:04:52	640.5
2022-09-06	000:20:54	5.8	18.3		001:10:05:51	643.8
2022-09-06	000:20:55	5.8	17.9		001:10:06:50	647.1
2022-09-06	000:20:56	5.7	17.4		001:10:07:49	649.7
2022-09-06	000:20:57	5.7	17.8		001:10:08:48	653.7
2022-09-06	000:20:58	5.7	18		001:10:09:47	650.8
2022-09-06	000:20:59	5.6	18.6		001:10:10:46	656.1
2022-09-06	000:21:00	5.6	18.8		001:10:11:45	660.4
2022-09-06	000:21:01	5.6	18.3		001:10:12:44	662.1
2022-09-06	000:21:02	5.6	17.8		001:10:13:43	664
2022-09-06	000:21:03	5.6	17.6		001:10:14:42	667.4
2022-09-06	000:21:04	5.5	17.5		001:10:15:41	669
2022-09-06	000:21:05	5.5	17.3		001:10:16:40	668.7
2022-09-06	000:21:06	5.5	17.3		001:10:17:39	671.6
2022-09-06	000:21:07	5.5	17.2		001:10:18:38	677.5
2022-09-06	000:21:08	5.4	17.6		001:10:19:37	677.3
2022-09-06	000:21:09	5.4	16.9		001:10:20:36	683
2022-09-06	000:21:10	5.4	17.3		001:10:21:35	685.6
2022-09-06	000:21:11	5.4	17.4		001:10:22:34	683.1
2022-09-06	000:21:12	5.4	17		001:10:23:33	688.2
2022-09-06	000:21:13	5.3	16.9		001:10:24:32	692.6
2022-09-06	000:21:14	5.3	17.1		001:10:25:31	695.3
2022-09-06	000:21:15	5.3	16.9		001:10:26:30	698.1
2022-09-06	000:21:16	5.3	17.4		001:10:27:29	700.6
2022-09-06	000:21:17	5.3	17		001:10:28:28	702
2022-09-06	000:21:18	5.3	16.9		001:10:29:27	702.9
2022-09-06	000:21:19	5.3	17		001:10:30:26	704.4
2022-09-06	000:21:20	5.2	16.9		001:10:31:25	706.9
2022-09-06	000:21:21	5.2	17.1		001:10:32:24	710.2
2022-09-06	000:21:22	5.2	16.7		001:10:33:23	708.8
2022-09-06	000:21:23	5.2	17.1		001:10:34:22	713.5
2022-09-06	000:21:24	5.2	17.2		001:10:35:21	716.2
2022-09-06	000:21:25	5.2	16.7		001:10:36:20	719.3
2022-09-06	000:21:26	5.2	17.4		001:10:37:19	721.4
2022-09-06	000:21:27	5.1	16.8		001:10:38:18	722.6
2022-09-06	000:21:28	5.1	17.2		001:10:39:17	725.3
2022-09-06	000:21:29	5.1	16.8		001:10:40:16	728
2022-09-06	000:21:30	5.1	16.8		001:10:41:15	730
2022-09-06	000:21:31	5.1	16.9		001:10:42:14	733.7
2022-09-06	000:21:32	5.1	17.7		001:10:43:13	733.7
2022-09-06	000:21:33	5.1	16.6		001:10:44:12	736
2022-09-06	000:21:34	5.1	17.3		001:10:45:11	737.4
2022-09-06	000:21:35	5.1	16.6		001:10:46:10	741.3
2022-09-06	000:21:36	5.1	17.2		001:10:47:09	741
2022-09-06	000:21:37	5.1	16.9		001:10:48:08	743.2
2022-09-06	000:21:38	5.1	15.9		001:10:49:07	745.5
2022-09-06	000:21:39	5.1	16.9		001:10:50:06	747.1
2022-09-06	000:21:40	5	16.5		001:10:51:05	748.5
2022-09-06	000:21:41	5	16.7		001:10:52:04	749.8
2022-09-06	000:21:42	5	17		001:10:53:03	749.6
2022-09-06	000:21:43	5	16.8		001:10:54:02	753.3
2022-09-06	000:21:44	5	16.8		001:10:55:01	756.4
2022-09-06	000:21:45	5	16.8		001:10:56:00	756.8
2022-09-06	000:21:46	5	16.6		001:10:56:59	759.9
2022-09-06	000:21:47	5	16.9		001:10:57:58	761.6
2022-09-06	000:21:48	5	16.6		001:10:58:57	763.4
2022-09-06	000:21:49	5	16.7		001:10:59:56	765.2
2022-09-06	000:21:50	5	16.5		001:11:00:55	766.1
2022-09-06	000:21:51	5	16.4		001:11:01:54	769.4
2022-09-06	000:21:52	4.9	16.4		001:11:02:53	772.5
2022-09-06	000:21:53	4.9	17.3		001:11:03:52	774.5
2022-09-06	000:21:54	4.9	16.9		001:11:04:51	776.6
2022-09-06	000:21:55	4.9	17		001:11:05:50	779.1
2022-09-06	000:21:56	4.9	16.8		001:11:06:49	780.2
2022-09-06	000:21:57	4.9	17.3		001:11:07:48	782.8
2022-09-06	000:21:58	4.9	16.9		001:11:08:47	783.2
2022-09-06	000:21:59	4.9	16.8		001:11:09:46	785
2022-09-06	000:22:00	4.9	16.7		001:11:10:45	787.3
2022-09-06	000:22:01	4.8	16.2		001:11:11:44	787.7
2022-09-06	000:22:02	4.8	16.5		001:11:12:43	788.5
2022-09-06	000:22:03	4.8	15.7		001:11:13:42	792
2022-09-06	000:22:04	4.7	15.6		001:11:14:41	793.1
2022-09-06	000:22:05	4.7	16		001:11:15:40	794.2
2022-09-06	000:22:06	4.6	15.7		001:11:16:39	796.1
2022-09-06	000:22:07	4.6	15		001:11:17:38	797.4
2022-09-06	000:22:08	4.6	15.5		001:11:18:37	797.6
2022-09-06	000:22:09	4.6	15.6		001:11:19:36	799
2022-09-06	000:22:10	4.6	16.1		001:11:20:35	800.3
2022-09-06	000:22:11	4.5	15.9		001:11:21:34	803.1
2022-09-06	000:22:12	4.5	16.1		001:11:22:33	805.2
2022-09-06	000:22:13	4.5	15.8		001:11:23:32	803.5
2022-09-06	000:22:14	4.5	15.7		001:11:24:31	806.4
2022-09-06	000:22:15	4.6	15.5		001:11:25:30	809.1
2022-09-06	000:22:16	4.5	15.6		001:11:26:29	808.7
2022-09-06	000:22:17	4.5	15.6		001:11:27:28	811.8
2022-09-06	000:22:18	4.5	16		001:11:28:27	814.1
2022-09-06	000:22:19	4.5	15.7		001:11:29:26	814.3
2022-09-06	000:22:20	4.5	15.6		001:11:30:25	818
2022-09-06	000:22:21	4.5	16.4		001:11:31:24	817.4
2022-09-06	000:22:22	4.5	16		001:11:32:23	819.3
2022-09-06	000:22:23	4.5	16.7		001:11:33:22	819
2022-09-06	000:22:24	4.5	16		001:11:34:21	820.4
2022-09-06	000:22:25	4.5	15.1		001:11:35:20	820.2
2022-09-06	000:22:26	4.5	15.8		001:11:36:19	823.3
2022-09-06	000:22:27	4.5	15.9		001:11:37:18	824.4
2022-09-06	000:22:28	4.5	15.5		001:11:38:17	826.2
2022-09-06	000:22:29	4.5	16.4		001:11:39:16	827.4
2022-09-06	000:22:30	4.5	16.2		001:11:40:15	828.7
2022-09-06	000:22:31	4.5	15.2		001:11:41:14	828.3
2022-09-06	000:22:32	4.5	15.8		001:11:42:13	830.5
2022-09-06	000:22:33	4.5	15.8		001:11:43:12	830.7
2022-09-06	000:22:34	4.5	16.8		001:11:44:11	830.9
2022-09-06	000:22:35	4.6	17.1		001:11:45:10	832
2022-09-06	000:22:36	4.6	17		001:11:46:09	833.1
2022-09-06	000:22:37	4.6	17.1		001:11:47:08	834
2022-09-06	000:22:38	4.6	16.5		001:11:48:07	836.1
2022-09-06	000:22:39	4.6	16.2		001:11:49:06	837.3
2022-09-06	000:22:40	4.6	16.1		001:11:50:05	837.7
2022-09-06	000:22:41	4.6	15.9		001:11:51:04	840.2
2022-09-06	000:22:42	4.6	15.9		001:11:52:03	840
2022-09-06	000:22:43	4.6	15.7		001:11:53:02	841
2022-09-06	000:22:44	4.6	15.8		001:11:54:01	841.6
2022-09-06	000:22:45	4.5	15.8		001:11:55:00	843.3
2022-09-06	000:22:46	4.5	15.6		001:11:55:59	842
2022-09-06	000:22:47	4.5	15.6		001:11:56:58	845.3
2022-09-06	000:22:48	4.5	15.7		001:11:57:57	845.6
2022-09-06	000:22:49	4.5	15.4		001:11:58:56	845.6
2022-09-06	000:22:50	4.5	16		001:11:59:55	847.1
2022-09-06	000:22:51	4.5	15.5		001:12:00:54	849.4
2022-09-06	000:22:52	4.4	15.6		001:12:01:53	848.6
2022-09-06	000:22:53	4.4	15.9		001:12:02:52	849.2
2022-09-06	000:22:54	4.4	16		001:12:03:51	850.3
2022-09-06	000:22:55	4.4	15.8		001:12:04:50	851.7
2022-09-06	000:22:56	4.4	15.8		001:12:05:49	849.9
2022-09-06	000:22:57	4.4	16.2		001:12:06:48	852.9
2022-09-06	000:22:58	4.4	15.9		001:12:07:47	854.2
2022-09-06	000:22:59	4.4	15.9		001:12:08:46	853.4
2022-09-06	000:23:00	4.4	15.6		001:12:09:45	854.6
2022-09-06	000:23:01	4.4	15.7		001:12:10:44	856.3
2022-09-06	000:23:02	4.4	15.9		001:12:11:43	855.4
2022-09-06	000:23:03	4.3	15.2		001:12:12:42	860.2
2022-09-06	000:23:04	4.4	15.9		001:12:13:41	856.5
2022-09-06	000:23:05	4.3	15.8		001:12:14:40	859.3
2022-09-06	000:23:06	4.3	15.8		001:12:15:39	860.2
2022-09-06	000:23:07	4.3	15.5		001:12:16:38	860.4
2022-09-06	000:23:08	4.3	15.6		001:12:17:37	861.8
2022-09-06	000:23:09	4.3	15.8		001:12:18:36	862
2022-09-06	000:23:10	4.3	15.6		001:12:19:35	861
2022-09-06	000:23:11	4.3	15.8		001:12:20:34	860
2022-09-06	000:23:12	4.3	15.6		001:12:21:33	861.4
2022-09-06	000:23:13	4.3	15.6		001:12:22:32	861.4
2022-09-06	000:23:14	4.3	15.9		001:12:23:31	859.5
2022-09-06	000:23:15	4.3	15.8		001:12:24:30	860.8
2022-09-06	000:23:16	4.3	16.1		001:12:25:29	859.6
2022-09-06	000:23:17	4.3	15.5		001:12:26:28	860.2
2022-09-06	000:23:18	4.3	15.5		001:12:27:27	861.8
2022-09-06	000:23:19	4.3	15.1		001:12:28:26	861.2
2022-09-06	000:23:20	4.3	15.4		001:12:29:25	862
2022-09-06	000:23:21	4.3	15.8		001:12:30:24	861.4
2022-09-06	000:23:22	4.3	15.5		001:12:31:23	862.4
2022-09-06	000:23:23	4.3	16.7		001:12:32:22	864.9
2022-09-06	000:23:24	4.3	16		001:12:33:21	863.9
2022-09-06	000:23:25	4.3	14.9		001:12:34:20	863.9
2022-09-06	000:23:26	4.3	15.4		001:12:35:19	863.5
2022-09-06	000:23:27	4.3	15.3		001:12:36:18	865.1
2022-09-06	000:23:28	4.2	15.3		001:12:37:17	862.9
2022-09-06	000:23:29	4.2	15.9		001:12:38:16	863.3
2022-09-06	000:23:30	4.2	15.8		001:12:39:15	864.9
2022-09-06	000:23:31	4.2	16		001:12:40:14	863.8
2022-09-06	000:23:32	4.2	14.9		001:12:41:13	865.5
2022-09-06	000:23:33	4.2	14.3		001:12:42:12	865.7
2022-09-06	000:23:34	4.2	14.4		001:12:43:11	865.9
2022-09-06	000:23:35	4.2	14		001:12:44:10	866.1
2022-09-06	000:23:36	4.2	14.2		001:12:45:09	866.1
2022-09-06	000:23:37	4.2	14		001:12:46:08	867.2
2022-09-06	000:23:38	4.2	14.1		001:12:47:07	866.6
2022-09-06	000:23:39	4.2	13.9		001:12:48:06	865.9
2022-09-06	000:23:40	4.2	13.3		001:12:49:05	865.3
2022-09-06	000:23:41	4.1	13.7		001:12:50:04	864.4
2022-09-06	000:23:42	4.2	14.3		001:12:51:03	864.7
2022-09-06	000:23:43	4.1	15.5		001:12:52:02	863.7
2022-09-06	000:23:44	4.2	15.7		001:12:53:01	863.2
2022-09-06	000:23:45	4.2	15.9		001:12:54:00	862.6
2022-09-06	000:23:46	4.2	15.5		001:12:54:59	861.8
2022-09-06	000:23:47	4.2	15.7		001:12:55:58	862.2
2022-09-06	000:23:48	4.2	15.4		001:12:56:57	863
2022-09-06	000:23:49	4.2	15.5		001:12:57:56	862.7
2022-09-06	000:23:50	4.2	15.4		001:12:58:55	863.2
2022-09-06	000:23:51	4.2	15.5		001:12:59:54	862.9
2022-09-06	000:23:52	4.2	15.7		001:13:00:53	863.5
2022-09-06	000:23:53	4.2	15.9		001:13:01:52	864.1
2022-09-06	000:23:54	4.2	15.8		001:13:02:51	862.6
2022-09-06	000:23:55	4.2	15.3		001:13:03:50	861
2022-09-06	000:23:56	4.2	15.9		001:13:04:49	859.6
2022-09-06	000:23:57	4.2	15.5		001:13:05:48	859.6
2022-09-06	000:23:58	4.2	15.2		001:13:06:47	860
2022-09-06	000:23:59	4.2	15.2		001:13:07:46	860.4
2022-09-07	001:00:00	4.2	15.3		001:13:08:45	858.5
2022-09-07	001:00:01	4.2	15.2		001:13:09:44	857
2022-09-07	001:00:02	4.1	15.1		001:13:10:43	856.9
2022-09-07	001:00:03	4.1	14.6		001:13:11:42	856.3
2022-09-07	001:00:04	4.1	14.7		001:13:12:41	854.6
2022-09-07	001:00:05	4.1	15.4		001:13:13:40	855.4
2022-09-07	001:00:06	4.1	16		001:13:14:39	852.5
2022-09-07	001:00:07	4.1	16.7		001:13:15:38	853.2
2022-09-07	001:00:08	4.1	16.1		001:13:16:37	851.5
2022-09-07	001:00:09	4.1	16.6		001:13:17:36	853
2022-09-07	001:00:10	4.1	16.1		001:13:18:35	852.1
2022-09-07	001:00:11	4	16.6		001:13:19:34	850.4
2022-09-07	001:00:12	4	15.6		001:13:20:33	854.1
2022-09-07	001:00:13	4	16.2		001:13:21:32	853.2
2022-09-07	001:00:14	4	15.4		001:13:22:31	851.3
2022-09-07	001:00:15	3.8	15.3		001:13:23:30	849.7
2022-09-07	001:00:16	3.8	14.7		001:13:24:29	847.1
2022-09-07	001:00:17	3.8	13.8		001:13:25:28	845.4
2022-09-07	001:00:18	3.7	15.1		001:13:26:27	845.3
2022-09-07	001:00:19	3.7	14		001:13:27:26	844.3
2022-09-07	001:00:20	3.7	14.6		001:13:28:25	843.3
2022-09-07	001:00:21	3.6	14.7		001:13:29:24	844.7
2022-09-07	001:00:22	3.6	13.6		001:13:30:23	843.6
2022-09-07	001:00:23	3.6	15.2		001:13:31:22	844.3
2022-09-07	001:00:24	3.6	14		001:13:32:21	841
2022-09-07	001:00:25	3.6	14.1		001:13:33:20	841.2
2022-09-07	001:00:26	3.5	15.1		001:13:34:19	837.5
2022-09-07	001:00:27	3.5	14.5		001:13:35:18	837.5
2022-09-07	001:00:28	3.5	15		001:13:36:17	836.9
2022-09-07	001:00:29	3.5	15.4		001:13:37:16	835.7
2022-09-07	001:00:30	3.5	14.7		001:13:38:15	834.4
2022-09-07	001:00:31	3.5	14.9		001:13:39:14	834
2022-09-07	001:00:32	3.4	14.6		001:13:40:13	835.7
2022-09-07	001:00:33	3.4	13.8		001:13:41:12	833.3
2022-09-07	001:00:34	3.4	14.3		001:13:42:11	832.1
2022-09-07	001:00:35	3.4	13.8		001:13:43:10	832.2
2022-09-07	001:00:36	3.4	14		001:13:44:09	830.9
2022-09-07	001:00:37	3.4	13.8		001:13:45:08	830.9
2022-09-07	001:00:38	3.5	14.5		001:13:46:07	829.1
2022-09-07	001:00:39	3.5	14.1		001:13:47:06	827.6
2022-09-07	001:00:40	3.5	14.4		001:13:48:05	825.8
2022-09-07	001:00:41	3.5	14		001:13:49:04	824.4
2022-09-07	001:00:42	3.5	14.1		001:13:50:03	826
2022-09-07	001:00:43	3.5	13.8		001:13:51:02	824.3
2022-09-07	001:00:44	3.4	14.6		001:13:52:01	823.2
2022-09-07	001:00:45	3.4	14.6		001:13:53:00	821.2
2022-09-07	001:00:46	3.4	14.9		001:13:53:59	821
2022-09-07	001:00:47	3.4	15.2		001:13:54:58	819
2022-09-07	001:00:48	3.4	15		001:13:55:57	816.5
2022-09-07	001:00:49	3.4	14.7		001:13:56:56	814.9
2022-09-07	001:00:50	3.4	14.8		001:13:57:55	813.9
2022-09-07	001:00:51	3.4	14.6		001:13:58:54	812.7
2022-09-07	001:00:52	3.4	14.9		001:13:59:53	813.4
2022-09-07	001:00:53	3.4	15.1		001:14:00:52	811.4
2022-09-07	001:00:54	3.4	14.7		001:14:01:51	809
2022-09-07	001:00:55	3.4	14.8		001:14:02:50	806.4
2022-09-07	001:00:56	3.4	14.8		001:14:03:49	806.2
2022-09-07	001:00:57	3.4	14.6		001:14:04:48	806.6
2022-09-07	001:00:58	3.4	14.7		001:14:05:47	804.9
2022-09-07	001:00:59	3.3	15		001:14:06:46	804.8
2022-09-07	001:01:00	3.3	14.6		001:14:07:45	802.1
2022-09-07	001:01:01	3.3	14.9		001:14:08:44	799.4
2022-09-07	001:01:02	3.3	14.6		001:14:09:43	799.2
2022-09-07	001:01:03	3.3	14.9		001:14:10:42	797.6
2022-09-07	001:01:04	3.3	15		001:14:11:41	796.1
2022-09-07	001:01:05	3.3	15.2		001:14:12:40	792
2022-09-07	001:01:06	3.3	15.1		001:14:13:39	792.8
2022-09-07	001:01:07	3.3	14.9		001:14:14:38	789.8
2022-09-07	001:01:08	3.3	14.8		001:14:15:37	788.9
2022-09-07	001:01:09	3.3	14.8		001:14:16:36	788.2
2022-09-07	001:01:10	3.4	14.7		001:14:17:35	785.2
2022-09-07	001:01:11	3.3	14.9		001:14:18:34	782.5
2022-09-07	001:01:12	3.3	14.9		001:14:19:33	781.3
2022-09-07	001:01:13	3.3	14.8		001:14:20:32	780.1
2022-09-07	001:01:14	3.3	14.8		001:14:21:31	778.4
2022-09-07	001:01:15	3.3	14.2		001:14:22:30	776.4
2022-09-07	001:01:16	3.3	15.1		001:14:23:29	777
2022-09-07	001:01:17	3.3	14.3		001:14:24:28	774.9
2022-09-07	001:01:18	3.3	14.4		001:14:25:27	771.8
2022-09-07	001:01:19	3.3	14.8		001:14:26:26	772.3
2022-09-07	001:01:20	3.3	15.3		001:14:27:25	772.1
2022-09-07	001:01:21	3.3	15.4		001:14:28:24	769.8
2022-09-07	001:01:22	3.3	15.1		001:14:29:23	767.9
2022-09-07	001:01:23	3.3	14.7		001:14:30:22	764
2022-09-07	001:01:24	3.3	14.7		001:14:31:21	762.7
2022-09-07	001:01:25	3.3	14.6		001:14:32:20	762.7
2022-09-07	001:01:26	3.3	14.2		001:14:33:19	759.9
2022-09-07	001:01:27	3.2	14.1		001:14:34:18	756.3
2022-09-07	001:01:28	3.2	14.5		001:14:35:17	754.6
2022-09-07	001:01:29	3.1	14.3		001:14:36:16	751.2
2022-09-07	001:01:30	3.1	13.3		001:14:37:15	748.3
2022-09-07	001:01:31	3.1	13.5		001:14:38:14	749.8
2022-09-07	001:01:32	3	14		001:14:39:13	746.4
2022-09-07	001:01:33	2.9	13.2		001:14:40:12	744.7
2022-09-07	001:01:34	2.9	14.2		001:14:41:11	741.6
2022-09-07	001:01:35	2.8	13.9		001:14:42:10	741
2022-09-07	001:01:36	2.8	13.5		001:14:43:09	738.6
2022-09-07	001:01:37	2.7	13		001:14:44:08	735.7
2022-09-07	001:01:38	2.7	13.1		001:14:45:07	735.8
2022-09-07	001:01:39	2.7	13.8		001:14:46:06	730.7
2022-09-07	001:01:40	2.7	13.7		001:14:47:05	730.4
2022-09-07	001:01:41	2.6	14.1		001:14:48:04	726.3
2022-09-07	001:01:42	2.6	14.4		001:14:49:03	725.1
2022-09-07	001:01:43	2.6	14.6		001:14:50:02	723.7
2022-09-07	001:01:44	2.6	14.7		001:14:51:01	719.5
2022-09-07	001:01:45	2.7	14.8		001:14:52:00	716.7
2022-09-07	001:01:46	2.7	14.7		001:14:52:59	712.7
2022-09-07	001:01:47	2.7	14.4		001:14:53:58	711.4
2022-09-07	001:01:48	2.7	14.7		001:14:54:57	709.5
2022-09-07	001:01:49	2.7	14.7		001:14:55:56	710
2022-09-07	001:01:50	2.7	14.6		001:14:56:55	707.3
2022-09-07	001:01:51	2.7	14.5		001:14:57:54	704.7
2022-09-07	001:01:52	2.8	14.9		001:14:58:53	700
2022-09-07	001:01:53	2.8	14.8		001:14:59:52	699.3
2022-09-07	001:01:54	2.8	15		001:15:00:51	699.2
2022-09-07	001:01:55	2.8	15.2		001:15:01:50	697.3
2022-09-07	001:01:56	2.9	15.1		001:15:02:49	692.6
2022-09-07	001:01:57	2.9	15.2		001:15:03:48	691.5
2022-09-07	001:01:58	2.9	15.2		001:15:04:47	688.7
2022-09-07	001:01:59	2.9	14.9		001:15:05:46	687.4
2022-09-07	001:02:00	2.9	14.6		001:15:06:45	683.7
2022-09-07	001:02:01	2.9	14.8		001:15:07:44	680.2
2022-09-07	001:02:02	2.9	14.8		001:15:08:43	678.4
2022-09-07	001:02:03	2.9	14.8		001:15:09:42	674.4
2022-09-07	001:02:04	2.9	14.5		001:15:10:41	673.6
2022-09-07	001:02:05	2.9	14.7		001:15:11:40	671.8
2022-09-07	001:02:06	2.9	14.4		001:15:12:39	668.1
2022-09-07	001:02:07	2.9	14.4		001:15:13:38	665.2
2022-09-07	001:02:08	2.9	14.4		001:15:14:37	661.7
2022-09-07	001:02:09	2.9	14.4		001:15:15:36	660.7
2022-09-07	001:02:10	3	14.5		001:15:16:35	659.4
2022-09-07	001:02:11	3.1	14.1		001:15:17:34	657.4
2022-09-07	001:02:12	3.1	14.1		001:15:18:33	652.2
2022-09-07	001:02:13	3.2	14		001:15:19:32	651.4
2022-09-07	001:02:14	3.3	13.9		001:15:20:31	648.5
2022-09-07	001:02:15	3.2	13.7		001:15:21:30	643.6
2022-09-07	001:02:16	3.2	13.7		001:15:22:29	641.2
2022-09-07	001:02:17	3.1	13.6		001:15:23:28	634.5
2022-09-07	001:02:18	3.1	13.5		001:15:24:27	636.6
2022-09-07	001:02:19	3	13.5		001:15:25:26	634.1
2022-09-07	001:02:20	2.9	13.3		001:15:26:25	630.8
2022-09-07	001:02:21	2.9	13.5		001:15:27:24	624.6
2022-09-07	001:02:22	2.8	14.1		001:15:28:23	621.1
2022-09-07	001:02:23	2.8	14.5		001:15:29:22	621.7
2022-09-07	001:02:24	2.7	14.4		001:15:30:21	619.2
2022-09-07	001:02:25	2.7	14.7		001:15:31:20	616.8
2022-09-07	001:02:26	2.7	13.8		001:15:32:19	613.3
2022-09-07	001:02:27	2.7	13.8		001:15:33:18	610.6
2022-09-07	001:02:28	2.6	14.4		001:15:34:17	609.2
2022-09-07	001:02:29	2.6	14.4		001:15:35:16	607.9
2022-09-07	001:02:30	2.6	14.5		001:15:36:15	601.9
2022-09-07	001:02:31	2.6	13.3		001:15:37:14	599.1
2022-09-07	001:02:32	2.6	14.5		001:15:38:13	594.6
2022-09-07	001:02:33	2.6	14.1		001:15:39:12	594.5
2022-09-07	001:02:34	2.6	14.8		001:15:40:11	591.6
2022-09-07	001:02:35	2.6	14.2		001:15:41:10	589.5
2022-09-07	001:02:36	2.6	13.5		001:15:42:09	586.7
2022-09-07	001:02:37	2.6	14.7		001:15:43:08	583.2
2022-09-07	001:02:38	2.6	14.7		001:15:44:07	581.8
2022-09-07	001:02:39	2.6	14.4		001:15:45:06	580.8
2022-09-07	001:02:40	2.6	14.8		001:15:46:05	576.7
2022-09-07	001:02:41	2.6	13.3		001:15:47:04	574.6
2022-09-07	001:02:42	2.6	14.3		001:15:48:03	572.5
2022-09-07	001:02:43	2.6	13.7		001:15:49:02	568.8
2022-09-07	001:02:44	2.6	12.7		001:15:50:01	565.5
2022-09-07	001:02:45	2.6	12.6		001:15:51:00	562.9
2022-09-07	001:02:46	2.6	12		001:15:51:59	560.6
2022-09-07	001:02:47	2.5	12.6		001:15:52:58	559.1
2022-09-07	001:02:48	2.6	13.6		001:15:53:57	555.8
2022-09-07	001:02:49	2.6	15.1		001:15:54:56	553.6
2022-09-07	001:02:50	2.6	15.4		001:15:55:55	549.5
2022-09-07	001:02:51	2.6	15.4		001:15:56:54	547.1
2022-09-07	001:02:52	2.6	15.3		001:15:57:53	544.1
2022-09-07	001:02:53	2.6	15.4		001:15:58:52	540.3
2022-09-07	001:02:54	2.6	15.3		001:15:59:51	537.5
2022-09-07	001:02:55	2.6	14.9		001:16:00:50	534.8
2022-09-07	001:02:56	2.6	13.1		001:16:01:49	532.8
2022-09-07	001:02:57	2.5	13.5		001:16:02:48	529.1
2022-09-07	001:02:58	2.6	14.5		001:16:03:47	526.4
2022-09-07	001:02:59	2.6	15.4		001:16:04:46	522.5
2022-09-07	001:03:00	2.6	15.2		001:16:05:45	519
2022-09-07	001:03:01	2.6	13.6		001:16:06:44	519
2022-09-07	001:03:02	2.6	13		001:16:07:43	516.9
2022-09-07	001:03:03	2.6	13.3		001:16:08:42	512.5
2022-09-07	001:03:04	2.6	12.5		001:16:09:41	509.5
2022-09-07	001:03:05	2.5	12.7		001:16:10:40	506.4
2022-09-07	001:03:06	2.5	12.7		001:16:11:39	503.8
2022-09-07	001:03:07	2.5	13.2		001:16:12:38	501.2
2022-09-07	001:03:08	2.5	12.6		001:16:13:37	498.8
2022-09-07	001:03:09	2.5	13.4		001:16:14:36	495.3
2022-09-07	001:03:10	2.5	14.1		001:16:15:35	491.5
2022-09-07	001:03:11	2.5	14.3		001:16:16:34	489.1
2022-09-07	001:03:12	2.5	12.9		001:16:17:33	486.5
2022-09-07	001:03:13	2.5	12.9		001:16:18:32	482.9
2022-09-07	001:03:14	2.5	13.9		001:16:19:31	480
2022-09-07	001:03:15	2.5	15.2		001:16:20:30	476.1
2022-09-07	001:03:16	2.5	13.8		001:16:21:29	474.7
2022-09-07	001:03:17	2.5	13		001:16:22:28	471
2022-09-07	001:03:18	2.5	12.6		001:16:23:27	467.1
2022-09-07	001:03:19	2.5	12.7		001:16:24:26	464
2022-09-07	001:03:20	2.5	14.6		001:16:25:25	459.5
2022-09-07	001:03:21	2.5	12.3		001:16:26:24	456.2
2022-09-07	001:03:22	2.5	12.5		001:16:27:23	452.6
2022-09-07	001:03:23	2.5	11.9		001:16:28:22	448.1
2022-09-07	001:03:24	2.5	12.4		001:16:29:21	443
2022-09-07	001:03:25	2.5	12.4		001:16:30:20	439.3
2022-09-07	001:03:26	2.5	12		001:16:31:19	435.6
2022-09-07	001:03:27	2.5	12.2		001:16:32:18	431.5
2022-09-07	001:03:28	2.5	12.4		001:16:33:17	428.4
2022-09-07	001:03:29	2.5	12.4		001:16:34:16	426.3
2022-09-07	001:03:30	2.5	12.4		001:16:35:15	423.2
2022-09-07	001:03:31	2.5	11.9		001:16:36:14	419.3
2022-09-07	001:03:32	2.5	12		001:16:37:13	416.5
2022-09-07	001:03:33	2.5	12.1		001:16:38:12	413.7
2022-09-07	001:03:34	2.5	13.1		001:16:39:11	411.6
2022-09-07	001:03:35	2.5	13.2		001:16:40:10	407.8
2022-09-07	001:03:36	2.5	12.7		001:16:41:09	403.6
2022-09-07	001:03:37	2.5	13.3		001:16:42:08	398.3
2022-09-07	001:03:38	2.4	11.8		001:16:43:07	396.3
2022-09-07	001:03:39	2.4	12		001:16:44:06	392.7
2022-09-07	001:03:40	2.4	12.9		001:16:45:05	390.7
2022-09-07	001:03:41	2.4	12.1		001:16:46:04	386.7
2022-09-07	001:03:42	2.4	12.1		001:16:47:03	382.7
2022-09-07	001:03:43	2.4	13.1		001:16:48:02	381.2
2022-09-07	001:03:44	2.4	13		001:16:49:01	376
2022-09-07	001:03:45	2.4	14.4		001:16:50:00	371.6
2022-09-07	001:03:46	2.3	14		001:16:50:59	368.1
2022-09-07	001:03:47	2.3	13.4		001:16:51:58	365.6
2022-09-07	001:03:48	2.3	14.2		001:16:52:57	361.7
2022-09-07	001:03:49	2.3	14.5		001:16:53:56	358.7
2022-09-07	001:03:50	2.3	14.7		001:16:54:55	355.7
2022-09-07	001:03:51	2.3	14.5		001:16:55:54	352.4
2022-09-07	001:03:52	2.3	14		001:16:56:53	349.7
2022-09-07	001:03:53	2.3	12		001:16:57:52	346.4
2022-09-07	001:03:54	2.3	11.9		001:16:58:51	341.2
2022-09-07	001:03:55	2.3	12.4		001:16:59:50	336.9
2022-09-07	001:03:56	2.3	12.9		001:17:00:49	332.4
2022-09-07	001:03:57	2.3	12.7		001:17:01:48	329.3
2022-09-07	001:03:58	2.3	12.4		001:17:02:47	324.4
2022-09-07	001:03:59	2.3	12.6		001:17:03:46	321.9
2022-09-07	001:04:00	2.3	12.2		001:17:04:45	320.4
2022-09-07	001:04:01	2.3	12.1		001:17:05:44	315.4
2022-09-07	001:04:02	2.3	12.7		001:17:06:43	313.1
2022-09-07	001:04:03	2.3	12.7		001:17:07:42	310.2
2022-09-07	001:04:04	2.3	13.6		001:17:08:41	306.7
2022-09-07	001:04:05	2.3	12.6		001:17:09:40	303.6
2022-09-07	001:04:06	2.3	13.3		001:17:10:39	299.3
2022-09-07	001:04:07	2.3	13.2		001:17:11:38	295.2
2022-09-07	001:04:08	2.3	12.1		001:17:12:37	292.3
2022-09-07	001:04:09	2.3	12.7		001:17:13:36	289.5
2022-09-07	001:04:10	2.3	12.5		001:17:14:35	286.7
2022-09-07	001:04:11	2.3	12.4		001:17:15:34	283.4
2022-09-07	001:04:12	2.3	12.2		001:17:16:33	279.5
2022-09-07	001:04:13	2.3	11.7		001:17:17:32	277.3
2022-09-07	001:04:14	2.3	11.8		001:17:18:31	273.7
2022-09-07	001:04:15	2.3	11.6		001:17:19:30	270.8
2022-09-07	001:04:16	2.3	11.8		001:17:20:29	266.8
2022-09-07	001:04:17	2.2	11.6		001:17:21:28	260.7
2022-09-07	001:04:18	2.2	12.3		001:17:22:27	259.8
2022-09-07	001:04:19	2.2	12		001:17:23:26	256.7
2022-09-07	001:04:20	2.2	11.9		001:17:24:25	253
2022-09-07	001:04:21	2.2	12.4		001:17:25:24	248.2
2022-09-07	001:04:22	2.2	12.2		001:17:26:23	246.3
2022-09-07	001:04:23	2.2	12.1		001:17:27:22	242.1
2022-09-07	001:04:24	2.2	12.7		001:17:28:21	238.3
2022-09-07	001:04:25	2.2	11.6		001:17:29:20	233.8
2022-09-07	001:04:26	2.2	12.2		001:17:30:19	231.3
2022-09-07	001:04:27	2.2	12.2		001:17:31:18	228.2
2022-09-07	001:04:28	2.2	12.5		001:17:32:17	224.9
2022-09-07	001:04:29	2.2	12.5		001:17:33:16	217.8
2022-09-07	001:04:30	2.1	11.8		001:17:34:15	172.7
2022-09-07	001:04:31	2.1	12.1		001:17:35:14	93.1
2022-09-07	001:04:32	2.1	12.4		001:17:36:13	64.6
2022-09-07	001:04:33	2.1	12.2		001:17:37:12	56.3
2022-09-07	001:04:34	2	11.5		001:17:38:11	61.6
2022-09-07	001:04:35	2	12.1		001:17:39:10	58.2
2022-09-07	001:04:36	2	12		001:17:40:09	53.2
2022-09-07	001:04:37	1.9	12.5		001:17:41:08	52.4
2022-09-07	001:04:38	1.9	12.2		001:17:42:07	52.3
2022-09-07	001:04:39	1.9	12.3		001:17:43:06	52.4
2022-09-07	001:04:40	1.9	13.5		001:17:44:05	52.1
2022-09-07	001:04:41	1.9	13.5		001:17:45:04	52.2
2022-09-07	001:04:42	1.8	12.2		001:17:46:03	51.9
2022-09-07	001:04:43	1.8	11.1		001:17:47:02	51.4
2022-09-07	001:04:44	1.8	11.3		001:17:48:01	51.2
2022-09-07	001:04:45	1.8	12		001:17:49:00	51.2
2022-09-07	001:04:46	1.8	12		001:17:49:59	51.1
2022-09-07	001:04:47	1.8	11.6		001:17:50:58	51.6
2022-09-07	001:04:48	1.8	13		001:17:51:57	51
2022-09-07	001:04:49	1.8	13.7		001:17:52:56	51
2022-09-07	001:04:50	1.7	13.5		001:17:53:55	50.5
2022-09-07	001:04:51	1.8	14.2		001:17:54:54	50.1
2022-09-07	001:04:52	1.8	13.8		001:17:55:53	50.1
2022-09-07	001:04:53	1.8	14.1		001:17:56:52	49.9
2022-09-07	001:04:54	1.8	14.3		001:17:57:51	50
2022-09-07	001:04:55	1.8	13.7		001:17:58:50	49.3
2022-09-07	001:04:56	1.8	13		001:17:59:49	49.9
2022-09-07	001:04:57	1.8	13		001:18:00:48	49.7
2022-09-07	001:04:58	1.8	13.8		001:18:01:47	49.5
2022-09-07	001:04:59	1.8	12.7		001:18:02:46	49.1
2022-09-07	001:05:00	1.9	12.4		001:18:03:45	48.9
2022-09-07	001:05:01	1.9	12.1		001:18:04:44	48.8
2022-09-07	001:05:02	1.9	12.5		001:18:05:43	48.7
2022-09-07	001:05:03	1.9	12.3		001:18:06:42	47.5
2022-09-07	001:05:04	1.9	12.6		001:18:07:41	48.1
2022-09-07	001:05:05	2	11.9		001:18:08:40	47.7
2022-09-07	001:05:06	2	11.6		001:18:09:39	47.5
2022-09-07	001:05:07	2	12.4		001:18:10:38	46.9
2022-09-07	001:05:08	2	12.2		001:18:11:37	46.4
2022-09-07	001:05:09	2	11.7		001:18:12:36	46.6
2022-09-07	001:05:10	2	11.3		001:18:13:35	45.8
2022-09-07	001:05:11	2	13		001:18:14:34	45.8
2022-09-07	001:05:12	2	12.3		001:18:15:33	45.3
2022-09-07	001:05:13	2.1	12.1		001:18:16:32	44.6
2022-09-07	001:05:14	2.1	12.7		001:18:17:31	44.2
2022-09-07	001:05:15	2.1	12.9		001:18:18:30	44.3
2022-09-07	001:05:16	2.1	12.3		001:18:19:29	43.8
2022-09-07	001:05:17	2.2	12		001:18:20:28	43.2
2022-09-07	001:05:18	2.2	11.8		001:18:21:27	42.7
2022-09-07	001:05:19	2.2	12.1		001:18:22:26	42.7
2022-09-07	001:05:20	2.2	12		001:18:23:25	42.3
2022-09-07	001:05:21	2.2	12.3		001:18:24:24	41.5
2022-09-07	001:05:22	2.2	12.9		001:18:25:23	40.7
2022-09-07	001:05:23	2.2	12.5		001:18:26:22	39.4
2022-09-07	001:05:24	2.2	12.4		001:18:27:21	39.8
2022-09-07	001:05:25	2.3	12.4		001:18:28:20	39.2
2022-09-07	001:05:26	2.3	13.1		001:18:29:19	39.2
2022-09-07	001:05:27	2.3	13.1		001:18:30:18	38.4
2022-09-07	001:05:28	2.3	14.1		001:18:31:17	37.4
2022-09-07	001:05:29	2.3	13.5		001:18:32:16	37.3
2022-09-07	001:05:30	2.3	11.7		001:18:33:15	36.1
2022-09-07	001:05:31	2.3	12		001:18:34:14	36
2022-09-07	001:05:32	2.3	11.5		001:18:35:13	35.3
2022-09-07	001:05:33	2.3	11.8		001:18:36:12	34.5
2022-09-07	001:05:34	2.3	12.4		001:18:37:11	33.7
2022-09-07	001:05:35	2.3	12.1		001:18:38:10	33.4
2022-09-07	001:05:36	2.3	12.1		001:18:39:09	31.4
2022-09-07	001:05:37	2.3	12.7		001:18:40:08	31.6
2022-09-07	001:05:38	2.3	12.4		001:18:41:07	31.8
2022-09-07	001:05:39	2.3	13.1		001:18:42:06	31.4
2022-09-07	001:05:40	2.3	13.8		001:18:43:05	30.2
2022-09-07	001:05:41	2.3	13.4		001:18:44:04	30.2
2022-09-07	001:05:42	2.3	13		001:18:45:03	29.8
2022-09-07	001:05:43	2.3	13.3		001:18:46:02	28.9
2022-09-07	001:05:44	2.4	13.1		001:18:47:01	28.3
2022-09-07	001:05:45	2.4	12.6		001:18:48:00	27.5
2022-09-07	001:05:46	2.4	13		001:18:48:59	27.2
2022-09-07	001:05:47	2.4	13.2		001:18:49:58	27.2
2022-09-07	001:05:48	2.4	12.9		001:18:50:57	26.3
2022-09-07	001:05:49	2.4	14		001:18:51:56	26.6
2022-09-07	001:05:50	2.5	13.5		001:18:52:55	25.5
2022-09-07	001:05:51	2.5	12.7		001:18:53:54	25.5
2022-09-07	001:05:52	2.5	13		001:18:54:53	24.6
2022-09-07	001:05:53	2.5	12.9		001:18:55:52	24.2
2022-09-07	001:05:54	2.5	13.4		001:18:56:51	23.7
2022-09-07	001:05:55	2.5	13.5		001:18:57:50	23.6
2022-09-07	001:05:56	2.5	13.6		001:18:58:49	23.2
2022-09-07	001:05:57	2.5	13.5		001:18:59:48	22.8
2022-09-07	001:05:58	2.5	13		001:19:00:47	22.5
2022-09-07	001:05:59	2.6	13		001:19:01:46	21.9
2022-09-07	001:06:00	2.5	12.6		001:19:02:45	20.9
2022-09-07	001:06:01	2.5	12.1		001:19:03:44	19.9
2022-09-07	001:06:02	2.5	12.3		001:19:04:43	19.9
2022-09-07	001:06:03	2.5	11.9		001:19:05:42	19
2022-09-07	001:06:04	2.5	12		001:19:06:41	19.1
2022-09-07	001:06:05	2.5	11.8		001:19:07:40	18.4
2022-09-07	001:06:06	2.5	12.2		001:19:08:39	17.2
2022-09-07	001:06:07	2.5	12.7		001:19:09:38	17
2022-09-07	001:06:08	2.6	13.6		001:19:10:37	16.2
2022-09-07	001:06:09	2.6	12.5		001:19:11:36	15.8
2022-09-07	001:06:10	2.6	12.9		001:19:12:35	15.4
2022-09-07	001:06:11	2.6	12.5		001:19:13:34	14.7
2022-09-07	001:06:12	2.6	13.3		001:19:14:33	13.8
2022-09-07	001:06:13	2.6	13.3		001:19:15:32	13.7
2022-09-07	001:06:14	2.6	13.4		001:19:16:31	12.7
2022-09-07	001:06:15	2.6	13.1		001:19:17:30	12.1
2022-09-07	001:06:16	2.6	14		001:19:18:29	11.6
2022-09-07	001:06:17	2.6	14		001:19:19:28	11.2
2022-09-07	001:06:18	2.6	13.6		001:19:20:27	10.4
2022-09-07	001:06:19	2.7	14.4		001:19:21:26	9.3
2022-09-07	001:06:20	2.7	14		001:19:22:25	8.8
2022-09-07	001:06:21	2.7	13.9		001:19:23:24	8.3
2022-09-07	001:06:22	2.7	12.9		001:19:24:23	7.3
2022-09-07	001:06:23	2.7	12.9
2022-09-07	001:06:24	2.7	13.4
2022-09-07	001:06:25	2.7	12.9
2022-09-07	001:06:26	2.8	13
2022-09-07	001:06:27	2.8	14
2022-09-07	001:06:28	2.8	13.4
2022-09-07	001:06:29	2.8	13.7
2022-09-07	001:06:30	2.8	13
2022-09-07	001:06:31	2.8	12.7
2022-09-07	001:06:32	2.8	12.9
2022-09-07	001:06:33	2.8	13.3
2022-09-07	001:06:34	2.8	12.9
2022-09-07	001:06:35	2.9	13.4
2022-09-07	001:06:36	2.9	13.2
2022-09-07	001:06:37	2.9	13.5
2022-09-07	001:06:38	2.9	13.5
2022-09-07	001:06:39	2.9	13.5
2022-09-07	001:06:40	3	13.4
2022-09-07	001:06:41	3	13.4
2022-09-07	001:06:42	3	13.4
2022-09-07	001:06:43	3	13.5
2022-09-07	001:06:44	3	13.3
2022-09-07	001:06:45	3.1	13.5
2022-09-07	001:06:46	3.1	13.6
2022-09-07	001:06:47	3.2	14.8
2022-09-07	001:06:48	3.3	13.6
2022-09-07	001:06:49	3.4	13.5
2022-09-07	001:06:50	3.6	14.1
2022-09-07	001:06:51	3.6	13.4
2022-09-07	001:06:52	3.6	13.1
2022-09-07	001:06:53	3.8	13.4
2022-09-07	001:06:54	3.8	12.5
2022-09-07	001:06:55	3.8	12.3
2022-09-07	001:06:56	3.8	12.1
2022-09-07	001:06:57	3.7	12.1
2022-09-07	001:06:58	3.6	12.2
2022-09-07	001:06:59	3.5	12.2
2022-09-07	001:07:00	3.4	12.1
2022-09-07	001:07:01	3.4	12.1
2022-09-07	001:07:02	3.4	12.5
2022-09-07	001:07:03	3.4	12.2
2022-09-07	001:07:04	3.4	12.6
2022-09-07	001:07:05	3.3	12.4
2022-09-07	001:07:06	3.3	12.3
2022-09-07	001:07:07	3.2	12.3
2022-09-07	001:07:08	3.6	12.6
2022-09-07	001:07:09	3.4	12.9
2022-09-07	001:07:10	3.6	14.3
2022-09-07	001:07:11	3.5	13.6
2022-09-07	001:07:12	3.5	13.4
2022-09-07	001:07:13	3.5	13.2
2022-09-07	001:07:14	3.4	13.2
2022-09-07	001:07:15	3.4	13.1
2022-09-07	001:07:16	3.4	12.9
2022-09-07	001:07:17	3.4	12.6
2022-09-07	001:07:18	3.3	12.7
2022-09-07	001:07:19	3.3	12.6
2022-09-07	001:07:20	3.2	12.7
2022-09-07	001:07:21	3.2	12.9
2022-09-07	001:07:22	3.2	13.1
2022-09-07	001:07:23	3.2	13.6
2022-09-07	001:07:24	3.2	13.9
2022-09-07	001:07:25	3.2	13.8
2022-09-07	001:07:26	3.2	13.6
2022-09-07	001:07:27	3.2	13.8
2022-09-07	001:07:28	3.2	13.6
2022-09-07	001:07:29	3.2	13.6
2022-09-07	001:07:30	3.2	13.6
2022-09-07	001:07:31	3.3	13.6
2022-09-07	001:07:32	3.3	13.6
2022-09-07	001:07:33	3.3	13.7
2022-09-07	001:07:34	3.4	13.8
2022-09-07	001:07:35	3.6	14.2
2022-09-07	001:07:36	3.6	14
2022-09-07	001:07:37	3.6	14
2022-09-07	001:07:38	3.7	14
2022-09-07	001:07:39	3.8	14
2022-09-07	001:07:40	3.8	14
2022-09-07	001:07:41	4	13.9
2022-09-07	001:07:42	4	13.5
2022-09-07	001:07:43	4	14
2022-09-07	001:07:44	4	14.1
2022-09-07	001:07:45	4	14
2022-09-07	001:07:46	4	13.8
2022-09-07	001:07:47	4.1	14.3
2022-09-07	001:07:48	4.2	14.4
2022-09-07	001:07:49	4.3	14.4
2022-09-07	001:07:50	4.4	14.4
2022-09-07	001:07:51	4.4	13.9
2022-09-07	001:07:52	4.5	14.9
2022-09-07	001:07:53	4.4	14.7
2022-09-07	001:07:54	4.4	15
2022-09-07	001:07:55	4.4	14.7
2022-09-07	001:07:56	4.4	14.6
2022-09-07	001:07:57	4.4	14.6
2022-09-07	001:07:58	4.5	14.9
2022-09-07	001:07:59	4.5	14.9
2022-09-07	001:08:00	4.5	14.6
2022-09-07	001:08:01	4.5	14.8
2022-09-07	001:08:02	4.5	14.8
2022-09-07	001:08:03	4.6	15.2
2022-09-07	001:08:04	4.6	15.3
2022-09-07	001:08:05	4.6	15.1
2022-09-07	001:08:06	4.5	15
2022-09-07	001:08:07	4.5	15.3
2022-09-07	001:08:08	4.5	15.5
2022-09-07	001:08:09	4.5	15.7
2022-09-07	001:08:10	4.5	16
2022-09-07	001:08:11	4.6	16
2022-09-07	001:08:12	4.8	16.5
2022-09-07	001:08:13	5	16.6
2022-09-07	001:08:14	5.3	18.3
2022-09-07	001:08:15	5.6	17.4
2022-09-07	001:08:16	5.8	17.1
2022-09-07	001:08:17	6.1	17.5
2022-09-07	001:08:18	6.3	17.5
2022-09-07	001:08:19	6.6	17.4
2022-09-07	001:08:20	7	17.7
2022-09-07	001:08:21	7.3	18
2022-09-07	001:08:22	7.6	18.1
2022-09-07	001:08:23	7.8	18
2022-09-07	001:08:24	8	18
2022-09-07	001:08:25	8.2	18.2
2022-09-07	001:08:26	8.7	19.5
2022-09-07	001:08:27	9.3	19.6
2022-09-07	001:08:28	9.9	19.1
2022-09-07	001:08:29	10.6	20.7
2022-09-07	001:08:30	10.9	21.3
2022-09-07	001:08:31	11.1	20
2022-09-07	001:08:32	11.3	20.1
2022-09-07	001:08:33	11.6	20.6
2022-09-07	001:08:34	11.8	20.5
2022-09-07	001:08:35	12	20.8
2022-09-07	001:08:36	12.2	20.9
2022-09-07	001:08:37	12.4	21.2
2022-09-07	001:08:38	12.5	21
2022-09-07	001:08:39	12.7	21.4
2022-09-07	001:08:40	13.1	21.8
2022-09-07	001:08:41	12.9	9.5
2022-09-07	001:08:42	13	9.8
2022-09-07	001:08:43	13.2	9.7
2022-09-07	001:08:44	13.3	10.9
2022-09-07	001:08:45	13.4	10.2
2022-09-07	001:08:46	13.5	11
2022-09-07	001:08:47	13.6	11.9
2022-09-07	001:08:48	13.7	13.2
2022-09-07	001:08:49	13.8	12.6
2022-09-07	001:08:50	14	12.5
2022-09-07	001:08:51	14	13.5
2022-09-07	001:08:52	14.2	12.1
2022-09-07	001:08:53	14.4	13.9
2022-09-07	001:08:54	14.5	11.1
2022-09-07	001:08:55	14.6	10.1
2022-09-07	001:08:56	14.7	12.5
2022-09-07	001:08:57	14.9	12.9
2022-09-07	001:08:58	15	12
2022-09-07	001:08:59	15.1	11.7
2022-09-07	001:09:00	15.2	11.4
2022-09-07	001:09:01	15.3	12.2
2022-09-07	001:09:02	15.4	10.8
2022-09-07	001:09:03	15.5	11
2022-09-07	001:09:04	15.6	11.6
2022-09-07	001:09:05	15.7	11.3
2022-09-07	001:09:06	15.8	11
2022-09-07	001:09:07	15.9	10.5
2022-09-07	001:09:08	16	10.4
2022-09-07	001:09:09	16.1	10.6
2022-09-07	001:09:10	16.2	11
2022-09-07	001:09:11	16.3	10.1
2022-09-07	001:09:12	16.4	10.3
2022-09-07	001:09:13	16.5	11
2022-09-07	001:09:14	16.7	10.2
2022-09-07	001:09:15	16.8	10.3
2022-09-07	001:09:16	16.9	10.8
2022-09-07	001:09:17	17	10.4
2022-09-07	001:09:18	17.1	10.5
2022-09-07	001:09:19	17.2	9.7
2022-09-07	001:09:20	17.3	9.3
2022-09-07	001:09:21	17.3	9.5
2022-09-07	001:09:22	17.5	9.8
2022-09-07	001:09:23	17.6	9.5
2022-09-07	001:09:24	17.8	9.3
2022-09-07	001:09:25	17.9	8.6
2022-09-07	001:09:26	18	9.1
2022-09-07	001:09:27	18.1	8.7
2022-09-07	001:09:28	18.3	8.2
2022-09-07	001:09:29	18.4	7.8
2022-09-07	001:09:30	18.4	8.4
2022-09-07	001:09:31	18.5	8.6
2022-09-07	001:09:32	18.5	8.2
2022-09-07	001:09:33	18.6	8.7
2022-09-07	001:09:34	18.7	8.7
2022-09-07	001:09:35	18.7	8.2
2022-09-07	001:09:36	18.8	9.5
2022-09-07	001:09:37	18.8	10.3
2022-09-07	001:09:38	18.9	9.6
2022-09-07	001:09:39	19	9.9
2022-09-07	001:09:40	19.2	9.7
2022-09-07	001:09:41	19.3	10
2022-09-07	001:09:42	19.3	8.9
2022-09-07	001:09:43	19.5	9
2022-09-07	001:09:44	19.6	8.9
2022-09-07	001:09:45	19.6	8.8
2022-09-07	001:09:46	19.8	9.2
2022-09-07	001:09:47	19.9	9
2022-09-07	001:09:48	19.9	9
2022-09-07	001:09:49	20	9.2
2022-09-07	001:09:50	20.1	8.6
2022-09-07	001:09:51	20.2	8.6
2022-09-07	001:09:52	20.3	7.5
2022-09-07	001:09:53	20.4	7.9
2022-09-07	001:09:54	20.5	8.3
2022-09-07	001:09:55	20.6	7.8
2022-09-07	001:09:56	20.7	8.1
2022-09-07	001:09:57	20.8	7.7
2022-09-07	001:09:58	20.8	8.7
2022-09-07	001:09:59	21.1	8.7
2022-09-07	001:10:00	21.1	8.6
2022-09-07	001:10:01	21.2	8.5
2022-09-07	001:10:02	21.3	9.2
2022-09-07	001:10:03	21.3	9.8
2022-09-07	001:10:04	21.5	10.6
2022-09-07	001:10:05	21.5	10.1
2022-09-07	001:10:06	21.7	9.3
2022-09-07	001:10:07	21.8	9.2
2022-09-07	001:10:08	21.9	9.3
2022-09-07	001:10:09	22	9.3
2022-09-07	001:10:10	22.1	9.1
2022-09-07	001:10:11	22.1	9
2022-09-07	001:10:12	22.2	8.9
2022-09-07	001:10:13	22.3	8.8
2022-09-07	001:10:14	22.3	8.9
2022-09-07	001:10:15	22.4	8.8
2022-09-07	001:10:16	22.7	9.4
2022-09-07	001:10:17	22.7	8.6
2022-09-07	001:10:18	22.8	8.7
2022-09-07	001:10:19	22.9	8.4
2022-09-07	001:10:20	23	9.1
2022-09-07	001:10:21	23	8.3
2022-09-07	001:10:22	23	8.3
2022-09-07	001:10:23	23.1	9
2022-09-07	001:10:24	23.2	8.9
2022-09-07	001:10:25	23.2	8.6
2022-09-07	001:10:26	23.3	9.2
2022-09-07	001:10:27	23.4	9
2022-09-07	001:10:28	23.4	9.2
2022-09-07	001:10:29	23.5	9.3
2022-09-07	001:10:30	23.5	9.2
2022-09-07	001:10:31	23.5	9.4
2022-09-07	001:10:32	23.6	9.7
2022-09-07	001:10:33	23.7	9.7
2022-09-07	001:10:34	23.7	8.6
2022-09-07	001:10:35	23.7	9.4
2022-09-07	001:10:36	23.8	10.4
2022-09-07	001:10:37	23.9	9.4
2022-09-07	001:10:38	23.9	9.5
2022-09-07	001:10:39	24	8.1
2022-09-07	001:10:40	24.1	9.5
2022-09-07	001:10:41	24.2	8.7
2022-09-07	001:10:42	24.2	8.8
2022-09-07	001:10:43	24.3	9.2
2022-09-07	001:10:44	24.4	9.8
2022-09-07	001:10:45	24.6	10
2022-09-07	001:10:46	24.8	9.7
2022-09-07	001:10:47	25	10.1
2022-09-07	001:10:48	25.2	8.8
2022-09-07	001:10:49	25.3	9
2022-09-07	001:10:50	25.4	9.7
2022-09-07	001:10:51	25.5	8.8
2022-09-07	001:10:52	25.6	9.6
2022-09-07	001:10:53	25.7	9.5
2022-09-07	001:10:54	25.8	9.6
2022-09-07	001:10:55	26	9.7
2022-09-07	001:10:56	25.9	8.4
2022-09-07	001:10:57	26	7.9
2022-09-07	001:10:58	26	8.6
2022-09-07	001:10:59	26.1	9.1
2022-09-07	001:11:00	26.3	9.6
2022-09-07	001:11:01	26.3	9.7
2022-09-07	001:11:02	26.4	8.6
2022-09-07	001:11:03	26.4	8.9
2022-09-07	001:11:04	26.4	8.5
2022-09-07	001:11:05	26.5	8
2022-09-07	001:11:06	26.5	8.5
2022-09-07	001:11:07	26.6	8.4
2022-09-07	001:11:08	26.6	9.4
2022-09-07	001:11:09	26.7	9
2022-09-07	001:11:10	26.8	9.7
2022-09-07	001:11:11	26.8	9.1
2022-09-07	001:11:12	26.9	9.9
2022-09-07	001:11:13	27	9.6
2022-09-07	001:11:14	27	9
2022-09-07	001:11:15	27	7.7
2022-09-07	001:11:16	27	8.8
2022-09-07	001:11:17	27	9.7
2022-09-07	001:11:18	27.1	8.8
2022-09-07	001:11:19	27.1	8.6
2022-09-07	001:11:20	27.2	8.5
2022-09-07	001:11:21	27.2	8.3
2022-09-07	001:11:22	27.2	9.3
2022-09-07	001:11:23	27.2	8.7
2022-09-07	001:11:24	27.3	9.4
2022-09-07	001:11:25	27.4	9.6
2022-09-07	001:11:26	27.6	8.5
2022-09-07	001:11:27	27.6	9.1
2022-09-07	001:11:28	27.7	8.3
2022-09-07	001:11:29	27.6	8.2
2022-09-07	001:11:30	27.6	7.6
2022-09-07	001:11:31	27.6	7.4
2022-09-07	001:11:32	27.6	7.8
2022-09-07	001:11:33	27.6	8.6
2022-09-07	001:11:34	27.6	7.8
2022-09-07	001:11:35	27.7	7.5
2022-09-07	001:11:36	27.8	8.1
2022-09-07	001:11:37	27.8	7.7
2022-09-07	001:11:38	27.8	8
2022-09-07	001:11:39	27.9	8.3
2022-09-07	001:11:40	27.9	8.8
2022-09-07	001:11:41	27.9	8.8
2022-09-07	001:11:42	28.1	8.9
2022-09-07	001:11:43	28.2	11.3
2022-09-07	001:11:44	28.2	10.3
2022-09-07	001:11:45	28.2	10.5
2022-09-07	001:11:46	28.2	9.6
2022-09-07	001:11:47	28.2	10
2022-09-07	001:11:48	28.2	8.6
2022-09-07	001:11:49	28.3	8.7
2022-09-07	001:11:50	28.3	8.5
2022-09-07	001:11:51	28.4	7.7
2022-09-07	001:11:52	28.4	8.3
2022-09-07	001:11:53	28.5	8.7
2022-09-07	001:11:54	28.4	7.9
2022-09-07	001:11:55	28.5	8
2022-09-07	001:11:56	28.7	9.4
2022-09-07	001:11:57	28.9	8.9
2022-09-07	001:11:58	29	9.4
2022-09-07	001:11:59	29.1	7.9
2022-09-07	001:12:00	29.1	8.8
2022-09-07	001:12:01	29.2	8.3
2022-09-07	001:12:02	29.2	8.4
2022-09-07	001:12:03	29.4	8.8
2022-09-07	001:12:04	29.4	8.2
2022-09-07	001:12:05	29.6	8.8
2022-09-07	001:12:06	29.5	8.1
2022-09-07	001:12:07	29.4	7.6
2022-09-07	001:12:08	29.3	8.3
2022-09-07	001:12:09	29.2	7.9
2022-09-07	001:12:10	29.2	7.8
2022-09-07	001:12:11	29.1	8.2
2022-09-07	001:12:12	29.1	8
2022-09-07	001:12:13	29	7.1
2022-09-07	001:12:14	29	7.5
2022-09-07	001:12:15	28.9	7.9
2022-09-07	001:12:16	28.9	8.1
2022-09-07	001:12:17	29	8
2022-09-07	001:12:18	29	8.6
2022-09-07	001:12:19	29	8.2
2022-09-07	001:12:20	29.1	8.3
2022-09-07	001:12:21	29	8.4
2022-09-07	001:12:22	29.1	8.2
2022-09-07	001:12:23	29.1	8.7
2022-09-07	001:12:24	29	7.9
2022-09-07	001:12:25	29	7.7
2022-09-07	001:12:26	29	8.2
2022-09-07	001:12:27	29.1	8.2
2022-09-07	001:12:28	29.1	8
2022-09-07	001:12:29	29.1	7.4
2022-09-07	001:12:30	29	8.4
2022-09-07	001:12:31	29.1	7.7
2022-09-07	001:12:32	29	9.1
2022-09-07	001:12:33	29.1	9.6
2022-09-07	001:12:34	29.2	9.1
2022-09-07	001:12:35	29.2	9.5
2022-09-07	001:12:36	29.2	8.4
2022-09-07	001:12:37	29.2	9.5
2022-09-07	001:12:38	29.3	9.4
2022-09-07	001:12:39	29.3	9.2
2022-09-07	001:12:40	29.3	8.8
2022-09-07	001:12:41	29.3	9.7
2022-09-07	001:12:42	29.4	9.1
2022-09-07	001:12:43	29.5	9.1
2022-09-07	001:12:44	29.5	8
2022-09-07	001:12:45	29.5	8.2
2022-09-07	001:12:46	29.5	8.4
2022-09-07	001:12:47	29.4	9
2022-09-07	001:12:48	29.4	9
2022-09-07	001:12:49	29.4	7.8
2022-09-07	001:12:50	29.4	8.2
2022-09-07	001:12:51	29.3	7.7
2022-09-07	001:12:52	29.4	9.2
2022-09-07	001:12:53	29.5	9.4
2022-09-07	001:12:54	29.5	9.7
2022-09-07	001:12:55	29.6	9.2
2022-09-07	001:12:56	29.6	9.1
2022-09-07	001:12:57	29.7	9.5
2022-09-07	001:12:58	29.7	9.1
2022-09-07	001:12:59	29.8	10
2022-09-07	001:13:00	29.9	9.2
2022-09-07	001:13:01	29.9	8.6
2022-09-07	001:13:02	29.9	9.2
2022-09-07	001:13:03	29.9	9.4
2022-09-07	001:13:04	29.9	8.7
2022-09-07	001:13:05	29.9	8.2
2022-09-07	001:13:06	29.8	8.1
2022-09-07	001:13:07	29.8	7.5
2022-09-07	001:13:08	29.7	7.8
2022-09-07	001:13:09	29.7	8.4
2022-09-07	001:13:10	29.6	8.5
2022-09-07	001:13:11	29.7	7.5
2022-09-07	001:13:12	29.7	8.9
2022-09-07	001:13:13	29.7	9.6
2022-09-07	001:13:14	29.7	9.1
2022-09-07	001:13:15	29.8	8.9
2022-09-07	001:13:16	29.9	9.1
2022-09-07	001:13:17	29.8	9.1
2022-09-07	001:13:18	29.9	9.7
2022-09-07	001:13:19	29.9	9.5
2022-09-07	001:13:20	30	9.6
2022-09-07	001:13:21	30	8.2
2022-09-07	001:13:22	29.9	9.9
2022-09-07	001:13:23	30	9.1
2022-09-07	001:13:24	30	9.2
2022-09-07	001:13:25	30.1	9.5
2022-09-07	001:13:26	30.1	8.6
2022-09-07	001:13:27	30.1	8.9
2022-09-07	001:13:28	30.1	8.6
2022-09-07	001:13:29	30.1	9.5
2022-09-07	001:13:30	30.1	9.8
2022-09-07	001:13:31	30.1	8.5
2022-09-07	001:13:32	30.2	8.6
2022-09-07	001:13:33	30.2	7.9
2022-09-07	001:13:34	30.1	9.1
2022-09-07	001:13:35	30.1	9.6
2022-09-07	001:13:36	30.1	8.8
2022-09-07	001:13:37	30.1	9
2022-09-07	001:13:38	30.1	8.7
2022-09-07	001:13:39	30.2	9.4
2022-09-07	001:13:40	30.1	8.4
2022-09-07	001:13:41	29.9	8.5
2022-09-07	001:13:42	29.8	8.2
2022-09-07	001:13:43	29.7	7.2
2022-09-07	001:13:44	29.7	6.8
2022-09-07	001:13:45	29.5	8.3
2022-09-07	001:13:46	29.4	8.7
2022-09-07	001:13:47	29.3	8.3
2022-09-07	001:13:48	29.3	8.9
2022-09-07	001:13:49	29.3	9.1
2022-09-07	001:13:50	29.2	8.2
2022-09-07	001:13:51	29.2	8.2
2022-09-07	001:13:52	29	8.2
2022-09-07	001:13:53	29	8.6
2022-09-07	001:13:54	29	8.9
2022-09-07	001:13:55	29	8.4
2022-09-07	001:13:56	29	8.6
2022-09-07	001:13:57	29	9
2022-09-07	001:13:58	29.1	10
2022-09-07	001:13:59	29.1	7.9
2022-09-07	001:14:00	29.1	8.5
2022-09-07	001:14:01	29	8.5
2022-09-07	001:14:02	29	9.1
2022-09-07	001:14:03	28.9	8.9
2022-09-07	001:14:04	28.9	8.9
2022-09-07	001:14:05	28.9	8.4
2022-09-07	001:14:06	29	9.1
2022-09-07	001:14:07	28.9	9.3
2022-09-07	001:14:08	28.9	9
2022-09-07	001:14:09	28.9	8.8
2022-09-07	001:14:10	28.9	8.2
2022-09-07	001:14:11	28.9	7.1
2022-09-07	001:14:12	28.9	8.9
2022-09-07	001:14:13	28.8	8.8
2022-09-07	001:14:14	28.8	8.6
2022-09-07	001:14:15	28.8	8.8
2022-09-07	001:14:16	28.8	8.7
2022-09-07	001:14:17	28.9	7.5
2022-09-07	001:14:18	28.9	7.7
2022-09-07	001:14:19	28.8	8.1
2022-09-07	001:14:20	28.8	8.1
2022-09-07	001:14:21	28.8	8.9
2022-09-07	001:14:22	28.8	8
2022-09-07	001:14:23	28.7	8.2
2022-09-07	001:14:24	28.7	7.8
2022-09-07	001:14:25	28.7	7.8
2022-09-07	001:14:26	28.7	8.3
2022-09-07	001:14:27	28.9	7.9
2022-09-07	001:14:28	28.9	7.9
2022-09-07	001:14:29	28.8	8.2
2022-09-07	001:14:30	28.9	7.8
2022-09-07	001:14:31	28.9	7.1
2022-09-07	001:14:32	28.9	8.9
2022-09-07	001:14:33	29.1	6.7
2022-09-07	001:14:34	29	7.6
2022-09-07	001:14:35	29	8.1
2022-09-07	001:14:36	29	8.2
2022-09-07	001:14:37	29.2	8.1
2022-09-07	001:14:38	29.2	7.5
2022-09-07	001:14:39	29.3	7
2022-09-07	001:14:40	29.2	6.9
2022-09-07	001:14:41	29.1	7
2022-09-07	001:14:42	29	8.1
2022-09-07	001:14:43	29	7.8
2022-09-07	001:14:44	29	7.7
2022-09-07	001:14:45	28.9	8
2022-09-07	001:14:46	28.9	8.6
2022-09-07	001:14:47	29	8.2
2022-09-07	001:14:48	29	7.7
2022-09-07	001:14:49	29.1	7.7
2022-09-07	001:14:50	29.2	9
2022-09-07	001:14:51	29.2	8.1
2022-09-07	001:14:52	29.1	7.6
2022-09-07	001:14:53	29.1	8.4
2022-09-07	001:14:54	29	7
2022-09-07	001:14:55	28.9	8
2022-09-07	001:14:56	28.9	7.9
2022-09-07	001:14:57	28.9	7.6
2022-09-07	001:14:58	28.9	7.3
2022-09-07	001:14:59	28.8	6.2
2022-09-07	001:15:00	28.8	7.4
2022-09-07	001:15:01	28.8	7.5
2022-09-07	001:15:02	28.8	6.4
2022-09-07	001:15:03	28.8	7
2022-09-07	001:15:04	28.8	6.6
2022-09-07	001:15:05	28.8	7.2
2022-09-07	001:15:06	28.8	7.5
2022-09-07	001:15:07	28.8	7
2022-09-07	001:15:08	28.8	6.2
2022-09-07	001:15:09	28.7	7
2022-09-07	001:15:10	28.7	7.1
2022-09-07	001:15:11	28.7	7.2
2022-09-07	001:15:12	28.7	7
2022-09-07	001:15:13	28.8	6.6
2022-09-07	001:15:14	28.8	6.5
2022-09-07	001:15:15	28.8	6.3
2022-09-07	001:15:16	28.8	6.5
2022-09-07	001:15:17	28.8	6
2022-09-07	001:15:18	28.8	5.9
2022-09-07	001:15:19	28.8	5.5
2022-09-07	001:15:20	28.8	5.8
2022-09-07	001:15:21	28.8	6.5
2022-09-07	001:15:22	28.8	6.4
2022-09-07	001:15:23	28.8	6.2
2022-09-07	001:15:24	28.8	6.1
2022-09-07	001:15:25	28.8	6.2
2022-09-07	001:15:26	28.8	6.6
2022-09-07	001:15:27	28.9	5.5
2022-09-07	001:15:28	28.9	5.6
2022-09-07	001:15:29	28.9	5.7
2022-09-07	001:15:30	29	6
2022-09-07	001:15:31	29	6
2022-09-07	001:15:32	29.1	6
2022-09-07	001:15:33	29.1	5.4
2022-09-07	001:15:34	29.2	5.6
2022-09-07	001:15:35	29.1	5.3
2022-09-07	001:15:36	29.2	5.4
2022-09-07	001:15:37	29.2	4.7
2022-09-07	001:15:38	29.2	5.3
2022-09-07	001:15:39	29.3	5.4
2022-09-07	001:15:40	29.3	5.1
2022-09-07	001:15:41	29.4	5.5
2022-09-07	001:15:42	29.5	4.8
2022-09-07	001:15:43	29.5	5.4
2022-09-07	001:15:44	29.5	5.1
2022-09-07	001:15:45	29.5	5.8
2022-09-07	001:15:46	29.5	5.1
2022-09-07	001:15:47	29.5	5.4
2022-09-07	001:15:48	29.5	5.7
2022-09-07	001:15:49	29.5	6
2022-09-07	001:15:50	29.5	6.2
2022-09-07	001:15:51	29.5	6
2022-09-07	001:15:52	29.5	5.8
2022-09-07	001:15:53	29.4	6.3
2022-09-07	001:15:54	29.4	6.3
2022-09-07	001:15:55	29.4	6.6
2022-09-07	001:15:56	29.4	6.4
2022-09-07	001:15:57	29.4	6.7
2022-09-07	001:15:58	29.3	6.6
2022-09-07	001:15:59	29.3	6.7
2022-09-07	001:16:00	29.3	5.8
2022-09-07	001:16:01	29.2	5.9
2022-09-07	001:16:02	29.1	5.8
2022-09-07	001:16:03	29.1	5.9
2022-09-07	001:16:04	29	5.2
2022-09-07	001:16:05	29	5.6
2022-09-07	001:16:06	28.9	5.7
2022-09-07	001:16:07	28.9	5.1
2022-09-07	001:16:08	28.8	6
2022-09-07	001:16:09	28.8	6.3
2022-09-07	001:16:10	28.7	7.1
2022-09-07	001:16:11	28.6	7.3
2022-09-07	001:16:12	28.6	6.9
2022-09-07	001:16:13	28.6	6.8
2022-09-07	001:16:14	28.6	6.4
2022-09-07	001:16:15	28.5	6
2022-09-07	001:16:16	28.4	6.1
2022-09-07	001:16:17	28.4	5
2022-09-07	001:16:18	28.2	6.5
2022-09-07	001:16:19	28.2	6.8
2022-09-07	001:16:20	28.1	6.8
2022-09-07	001:16:21	27.9	6.2
2022-09-07	001:16:22	27.8	5.5
2022-09-07	001:16:23	27.7	5.3
2022-09-07	001:16:24	27.7	5.2
2022-09-07	001:16:25	27.5	5.3
2022-09-07	001:16:26	27.3	5
2022-09-07	001:16:27	27.2	5.2
2022-09-07	001:16:28	27.1	5.2
2022-09-07	001:16:29	27	5
2022-09-07	001:16:30	26.9	4.9
2022-09-07	001:16:31	26.8	4.7
2022-09-07	001:16:32	26.6	5.3
2022-09-07	001:16:33	26.5	5.5
2022-09-07	001:16:34	26.3	5.6
2022-09-07	001:16:35	26.2	5.5
2022-09-07	001:16:36	26	5.7
2022-09-07	001:16:37	25.9	5.8
2022-09-07	001:16:38	25.8	5.7
2022-09-07	001:16:39	25.7	5.9
2022-09-07	001:16:40	25.6	6
2022-09-07	001:16:41	25.5	6.5
2022-09-07	001:16:42	25.4	6
2022-09-07	001:16:43	25.3	6.1
2022-09-07	001:16:44	25.1	6.3
2022-09-07	001:16:45	25	6.7
2022-09-07	001:16:46	24.9	6.6
2022-09-07	001:16:47	24.8	7
2022-09-07	001:16:48	24.6	6.7
2022-09-07	001:16:49	24.5	6.6
2022-09-07	001:16:50	24.4	6.7
2022-09-07	001:16:51	24.3	6.7
2022-09-07	001:16:52	24.1	7
2022-09-07	001:16:53	24	7.1
2022-09-07	001:16:54	23.9	7.3
2022-09-07	001:16:55	23.7	7.7
2022-09-07	001:16:56	23.6	7.4
2022-09-07	001:16:57	23.4	8.3
2022-09-07	001:16:58	23.3	7.8
2022-09-07	001:16:59	23.2	7.8
2022-09-07	001:17:00	23.1	8
2022-09-07	001:17:01	23	8.5
2022-09-07	001:17:02	22.9	7.7
2022-09-07	001:17:03	22.8	7.4
2022-09-07	001:17:04	22.5	8
2022-09-07	001:17:05	22.1	7.8
2022-09-07	001:17:06	21.7	6.8
2022-09-07	001:17:07	21.4	7.1
2022-09-07	001:17:08	21	7.3
2022-09-07	001:17:09	20.8	6.6
2022-09-07	001:17:10	20.3	6.8
2022-09-07	001:17:11	19.9	7
2022-09-07	001:17:12	19.5	7.7
2022-09-07	001:17:13	19.1	8.5
2022-09-07	001:17:14	18.7	8.3
2022-09-07	001:17:15	18.4	8.3
2022-09-07	001:17:16	18	9.1
2022-09-07	001:17:17	17.7	8.9
2022-09-07	001:17:18	17.5	9.6
2022-09-07	001:17:19	17.2	9.7
2022-09-07	001:17:20	17	9.6
2022-09-07	001:17:21	16.8	9.7
2022-09-07	001:17:22	16.6	10.1
2022-09-07	001:17:23	16.4	10.5
2022-09-07	001:17:24	16.3	10.2
2022-09-07	001:17:25	16.2	10.1
2022-09-07	001:17:26	16	10.3
2022-09-07	001:17:27	15.9	10.4
2022-09-07	001:17:28	15.8	10.9
2022-09-07	001:17:29	15.8	10.7
2022-09-07	001:17:30	15.7	10.7
2022-09-07	001:17:31	15.5	11.1
2022-09-07	001:17:32	15.4	11.8
2022-09-07	001:17:33	15.4	10.7
2022-09-07	001:17:34	15.4	10.6
2022-09-07	001:17:35	15.3	10.9
2022-09-07	001:17:36	15.2	11.5
2022-09-07	001:17:37	15.2	11.3
2022-09-07	001:17:38	15.1	11.2
2022-09-07	001:17:39	15.1	11.2
2022-09-07	001:17:40	15	11.3
2022-09-07	001:17:41	15	11.2
2022-09-07	001:17:42	15	11.1
2022-09-07	001:17:43	14.9	11.3
2022-09-07	001:17:44	14.9	11.5
2022-09-07	001:17:45	14.8	11.2
2022-09-07	001:17:46	14.7	11.2
2022-09-07	001:17:47	14.6	11.3
2022-09-07	001:17:48	14.6	11.4
2022-09-07	001:17:49	14.7	11.1
2022-09-07	001:17:50	14.6	11.2
2022-09-07	001:17:51	14.8	11.1
2022-09-07	001:17:52	14.7	11.2
2022-09-07	001:17:53	14.6	11.2
2022-09-07	001:17:54	14.6	11.1
2022-09-07	001:17:55	14.5	11.3
2022-09-07	001:17:56	14.4	11
2022-09-07	001:17:57	14.5	11.2
2022-09-07	001:17:58	14.4	10.8
2022-09-07	001:17:59	14.4	11.3
2022-09-07	001:18:00	14.4	11.2

## Sheet: Fig3e
Comparison of the MIR emittance of the dual-selective POM-PTFE-Al, mono-selective POM-Al, and non-selective PVDF.
Wavelength/μm	Emittance/%		Wavelength/μm	Emittance/%		Wavelength/μm	Emittance/%
	Mono-selective POM-Al			Non-selective PVDF			Dual-selective POM-PTFE-Al
4.00053	12.616		4.00064	43.463		4.00064	23.148
4.00294	12.547		4.00305	43.586		4.00305	23.034
4.00536	12.46		4.00547	43.729		4.00547	22.923
4.00778	12.344		4.00789	43.902		4.00789	22.822
4.01019	12.23		4.0103	44.11		4.0103	22.739
4.01261	12.215		4.01272	44.35		4.01272	22.684
4.01503	12.221		4.01514	44.606		4.01514	22.652
4.01744	12.187		4.01755	44.858		4.01755	22.637
4.01986	12.13		4.01997	45.089		4.01997	22.635
4.02228	12.122		4.02239	45.284		4.02239	22.644
4.02469	12.138		4.0248	45.431		4.0248	22.661
4.02711	12.075		4.02722	45.524		4.02722	22.677
4.02953	11.947		4.02964	45.559		4.02964	22.693
4.03194	11.804		4.03205	45.533		4.03205	22.716
4.03436	11.709		4.03447	45.442		4.03447	22.755
4.03677	11.64		4.03688	45.283		4.03688	22.812
4.03919	11.566		4.0393	45.054		4.0393	22.879
4.04161	11.47		4.04172	44.76		4.04172	22.952
4.04402	11.358		4.04413	44.407		4.04413	23.025
4.04644	11.319		4.04655	44.006		4.04655	23.095
4.04886	11.35		4.04897	43.564		4.04897	23.154
4.05127	11.386		4.05138	43.091		4.05138	23.195
4.05369	11.328		4.0538	42.597		4.0538	23.215
4.05611	11.176		4.05622	42.095		4.05622	23.227
4.05852	11.043		4.05863	41.591		4.05863	23.245
4.06094	10.965		4.06105	41.085		4.06105	23.278
4.06336	10.951		4.06347	40.58		4.06347	23.329
4.06577	10.971		4.06588	40.087		4.06588	23.402
4.06819	11.051		4.0683	39.623		4.0683	23.506
4.0706	11.197		4.07072	39.192		4.07072	23.646
4.07302	11.392		4.07313	38.791		4.07313	23.823
4.07544	11.541		4.07555	38.405		4.07555	24.031
4.07785	11.601		4.07797	38.031		4.07797	24.259
4.08027	11.627		4.08038	37.677		4.08038	24.499
4.08269	11.67		4.0828	37.351		4.0828	24.735
4.0851	11.733		4.08521	37.063		4.08521	24.945
4.08752	11.72		4.08763	36.809		4.08763	25.11
4.08994	11.689		4.09005	36.591		4.09005	25.233
4.09235	11.719		4.09246	36.408		4.09246	25.324
4.09477	11.936		4.09488	36.256		4.09488	25.401
4.09719	12.155		4.0973	36.116		4.0973	25.474
4.0996	12.22		4.09971	35.978		4.09971	25.544
4.10202	12.052		4.10213	35.836		4.10213	25.612
4.10443	11.8		4.10455	35.699		4.10455	25.679
4.10685	11.722		4.10696	35.576		4.10696	25.743
4.10927	11.833		4.10938	35.458		4.10938	25.806
4.11168	12.093		4.1118	35.338		4.1118	25.871
4.1141	12.353		4.11421	35.204		4.11421	25.951
4.11652	12.55		4.11663	35.062		4.11663	26.065
4.11893	12.677		4.11905	34.924		4.11905	26.216
4.12135	12.749		4.12146	34.801		4.12146	26.403
4.12377	12.869		4.12388	34.711		4.12388	26.604
4.12618	13.111		4.1263	34.655		4.1263	26.805
4.1286	13.434		4.12871	34.622		4.12871	27.002
4.13102	13.731		4.13113	34.599		4.13113	27.197
4.13343	13.846		4.13354	34.565		4.13354	27.396
4.13585	13.923		4.13596	34.51		4.13596	27.602
4.13826	14.063		4.13838	34.435		4.13838	27.818
4.14068	14.382		4.14079	34.347		4.14079	28.044
4.1431	14.657		4.14321	34.273		4.14321	28.271
4.14551	14.795		4.14563	34.226		4.14563	28.491
4.14793	14.76		4.14804	34.215		4.14804	28.7
4.15035	14.659		4.15046	34.235		4.15046	28.893
4.15276	14.54		4.15288	34.273		4.15288	29.083
4.15518	14.428		4.15529	34.321		4.15529	29.278
4.1576	14.344		4.15771	34.374		4.15771	29.484
4.16001	14.331		4.16013	34.432		4.16013	29.698
4.16243	14.335		4.16254	34.503		4.16254	29.911
4.16485	14.327		4.16496	34.584		4.16496	30.118
4.16726	14.271		4.16738	34.673		4.16738	30.319
4.16968	14.258		4.16979	34.756		4.16979	30.522
4.17209	14.324		4.17221	34.828		4.17221	30.734
4.17451	14.483		4.17462	34.887		4.17462	30.96
4.17693	14.659		4.17704	34.937		4.17704	31.202
4.17934	14.837		4.17946	34.99		4.17946	31.452
4.18176	15.025		4.18187	35.056		4.18187	31.7
4.18418	15.248		4.18429	35.143		4.18429	31.932
4.18659	15.436		4.18671	35.252		4.18671	32.13
4.18901	15.608		4.18912	35.378		4.18912	32.279
4.19143	15.788		4.19154	35.511		4.19154	32.368
4.19384	16.072		4.19396	35.64		4.19396	32.383
4.19626	16.336		4.19637	35.751		4.19637	32.311
4.19868	16.502		4.19879	35.839		4.19879	32.145
4.20109	16.468		4.20121	35.897		4.20121	31.874
4.20351	16.324		4.20362	35.926		4.20362	31.487
4.20592	16.189		4.20604	35.931		4.20604	30.978
4.20834	16.168		4.20846	35.919		4.20846	30.342
4.21076	16.41		4.21087	35.904		4.21087	29.584
4.21317	16.749		4.21329	35.908		4.21329	28.729
4.21559	17.042		4.21571	35.954		4.21571	27.808
4.21801	17.042		4.21812	36.067		4.21812	26.864
4.22042	16.887		4.22054	36.28		4.22054	25.957
4.22284	16.669		4.22295	36.601		4.22295	25.135
4.22526	16.491		4.22537	37.036		4.22537	24.443
4.22767	16.746		4.22779	37.562		4.22779	23.95
4.23009	17.715		4.2302	38.141		4.2302	23.699
4.23251	19.38		4.23262	38.738		4.23262	23.72
4.23492	20.893		4.23504	39.299		4.23504	24.035
4.23734	21.905		4.23745	39.787		4.23745	24.621
4.23975	22.483		4.23987	40.181		4.23987	25.441
4.24217	23.057		4.24229	40.461		4.24229	26.445
4.24459	23.063		4.2447	40.631		4.2447	27.54
4.247	22.425		4.24712	40.705		4.24712	28.67
4.24942	21.096		4.24954	40.704		4.24954	29.775
4.25184	20.323		4.25195	40.671		4.25195	30.798
4.25425	20.15		4.25437	40.636		4.25437	31.714
4.25667	20.574		4.25679	40.626		4.25679	32.506
4.25909	21.02		4.2592	40.671		4.2592	33.159
4.2615	21.528		4.26162	40.782		4.26162	33.683
4.26392	22.169		4.26404	40.958		4.26404	34.089
4.26634	23.282		4.26645	41.188		4.26645	34.407
4.26875	24.595		4.26887	41.427		4.26887	34.673
4.27117	25.875		4.27128	41.645		4.27128	34.903
4.27358	26.734		4.2737	41.8		4.2737	35.118
4.276	27.125		4.27612	41.867		4.27612	35.313
4.27842	27.257		4.27853	41.852		4.27853	35.484
4.28083	27.422		4.28095	41.762		4.28095	35.622
4.28325	27.922		4.28337	41.634		4.28337	35.723
4.28567	28.486		4.28578	41.503		4.28578	35.79
4.28808	28.849		4.2882	41.399		4.2882	35.831
4.2905	28.735		4.29062	41.375		4.29062	35.863
4.29292	28.382		4.29303	41.452		4.29303	35.893
4.29533	27.961		4.29545	41.649		4.29545	35.927
4.29775	27.664		4.29787	41.972		4.29787	35.961
4.30017	27.396		4.30028	42.409		4.30028	35.991
4.30258	27.106		4.3027	42.95		4.3027	36.012
4.305	26.711		4.30512	43.571		4.30512	36.023
4.30741	26.257		4.30753	44.248		4.30753	36.019
4.30983	25.752		4.30995	44.959		4.30995	35.998
4.31225	25.152		4.31237	45.67		4.31237	35.946
4.31466	24.467		4.31478	46.358		4.31478	35.851
4.31708	23.744		4.3172	47.011		4.3172	35.706
4.3195	23.168		4.31961	47.62		4.31961	35.501
4.32191	22.747		4.32203	48.188		4.32203	35.242
4.32433	22.462		4.32445	48.716		4.32445	34.936
4.32675	22.196		4.32686	49.21		4.32686	34.596
4.32916	21.926		4.32928	49.674		4.32928	34.24
4.33158	21.646		4.3317	50.11		4.3317	33.877
4.334	21.374		4.33411	50.52		4.33411	33.52
4.33641	21.116		4.33653	50.9		4.33653	33.173
4.33883	20.854		4.33895	51.244		4.33895	32.838
4.34124	20.529		4.34136	51.541		4.34136	32.515
4.34366	20.11		4.34378	51.77		4.34378	32.198
4.34608	19.625		4.3462	51.92		4.3462	31.885
4.34849	19.185		4.34861	51.972		4.34861	31.57
4.35091	18.884		4.35103	51.916		4.35103	31.254
4.35333	18.737		4.35345	51.748		4.35345	30.937
4.35574	18.693		4.35586	51.468		4.35586	30.621
4.35816	18.631		4.35828	51.085		4.35828	30.314
4.36058	18.502		4.36069	50.606		4.36069	30.018
4.36299	18.262		4.36311	50.048		4.36311	29.736
4.36541	18.006		4.36553	49.428		4.36553	29.469
4.36783	17.775		4.36794	48.76		4.36794	29.215
4.37024	17.637		4.37036	48.067		4.37036	28.971
4.37266	17.552		4.37278	47.369		4.37278	28.736
4.37507	17.498		4.37519	46.68		4.37519	28.508
4.37749	17.394		4.37761	46.024		4.37761	28.286
4.37991	17.213		4.38003	45.412		4.38003	28.07
4.38232	16.938		4.38244	44.851		4.38244	27.86
4.38474	16.675		4.38486	44.349		4.38486	27.658
4.38716	16.482		4.38728	43.906		4.38728	27.466
4.38957	16.414		4.38969	43.525		4.38969	27.284
4.39199	16.397		4.39211	43.201		4.39211	27.118
4.39441	16.42		4.39453	42.932		4.39453	26.968
4.39682	16.469		4.39694	42.716		4.39694	26.836
4.39924	16.565		4.39936	42.545		4.39936	26.725
4.40166	16.67		4.40178	42.417		4.40178	26.635
4.40407	16.711		4.40419	42.327		4.40419	26.565
4.40649	16.68		4.40661	42.269		4.40661	26.514
4.4089	16.609		4.40902	42.237		4.40902	26.479
4.41132	16.599		4.41144	42.228		4.41144	26.457
4.41374	16.665		4.41386	42.236		4.41386	26.445
4.41615	16.804		4.41627	42.262		4.41627	26.442
4.41857	16.942		4.41869	42.306		4.41869	26.446
4.42099	17.048		4.42111	42.37		4.42111	26.46
4.4234	17.101		4.42352	42.456		4.42352	26.486
4.42582	17.142		4.42594	42.568		4.42594	26.534
4.42824	17.212		4.42836	42.71		4.42836	26.611
4.43065	17.361		4.43077	42.885		4.43077	26.724
4.43307	17.568		4.43319	43.101		4.43319	26.886
4.43549	17.812		4.43561	43.357		4.43561	27.099
4.4379	18.052		4.43802	43.655		4.43802	27.371
4.44032	18.309		4.44044	43.991		4.44044	27.693
4.44273	18.592		4.44286	44.361		4.44286	28.062
4.44515	18.928		4.44527	44.762		4.44527	28.459
4.44757	19.291		4.44769	45.184		4.44769	28.868
4.44998	19.67		4.45011	45.62		4.45011	29.281
4.4524	20.029		4.45252	46.05		4.45252	29.678
4.45482	20.37		4.45494	46.467		4.45494	30.049
4.45723	20.691		4.45735	46.861		4.45735	30.383
4.45965	20.977		4.45977	47.23		4.45977	30.66
4.46207	21.208		4.46219	47.573		4.46219	30.875
4.46448	21.344		4.4646	47.894		4.4646	31.019
4.4669	21.381		4.46702	48.19		4.46702	31.097
4.46932	21.322		4.46944	48.462		4.46944	31.11
4.47173	21.218		4.47185	48.704		4.47185	31.067
4.47415	21.075		4.47427	48.921		4.47427	30.975
4.47656	20.903		4.47669	49.112		4.47669	30.84
4.47898	20.701		4.4791	49.286		4.4791	30.675
4.4814	20.486		4.48152	49.443		4.48152	30.489
4.48381	20.298		4.48394	49.584		4.48394	30.296
4.48623	20.139		4.48635	49.711		4.48635	30.108
4.48865	20.01		4.48877	49.826		4.48877	29.93
4.49106	19.861		4.49119	49.936		4.49119	29.769
4.49348	19.716		4.4936	50.04		4.4936	29.622
4.4959	19.585		4.49602	50.142		4.49602	29.491
4.49831	19.537		4.49844	50.237		4.49844	29.357
4.50073	19.555		4.50085	50.326		4.50085	29.213
4.50315	19.603		4.50327	50.409		4.50327	29.035
4.50556	19.596		4.50568	50.483		4.50568	28.816
4.50798	19.499		4.5081	50.548		4.5081	28.55
4.51039	19.307		4.51052	50.6		4.51052	28.242
4.51281	19.025		4.51293	50.64		4.51293	27.896
4.51523	18.658		4.51535	50.664		4.51535	27.517
4.51764	18.223		4.51777	50.674		4.51777	27.104
4.52006	17.732		4.52018	50.668		4.52018	26.659
4.52248	17.235		4.5226	50.648		4.5226	26.18
4.52489	16.745		4.52502	50.611		4.52502	25.677
4.52731	16.275		4.52743	50.556		4.52743	25.157
4.52973	15.854		4.52985	50.482		4.52985	24.645
4.53214	15.481		4.53227	50.392		4.53227	24.15
4.53456	15.163		4.53468	50.292		4.53468	23.69
4.53698	14.854		4.5371	50.194		4.5371	23.27
4.53939	14.537		4.53952	50.104		4.53952	22.893
4.54181	14.183		4.54193	50.027		4.54193	22.555
4.54422	13.811		4.54435	49.959		4.54435	22.253
4.54664	13.436		4.54676	49.897		4.54676	21.977
4.54906	13.126		4.54918	49.834		4.54918	21.722
4.55147	12.903		4.5516	49.768		4.5516	21.485
4.55389	12.763		4.55401	49.695		4.55401	21.273
4.55631	12.677		4.55643	49.617		4.55643	21.091
4.55872	12.6		4.55885	49.536		4.55885	20.944
4.56114	12.551		4.56126	49.456		4.56126	20.829
4.56356	12.53		4.56368	49.38		4.56368	20.744
4.56597	12.542		4.5661	49.306		4.5661	20.675
4.56839	12.565		4.56851	49.232		4.56851	20.621
4.57081	12.569		4.57093	49.154		4.57093	20.576
4.57322	12.541		4.57335	49.068		4.57335	20.542
4.57564	12.481		4.57576	48.972		4.57576	20.522
4.57805	12.45		4.57818	48.87		4.57818	20.524
4.58047	12.467		4.5806	48.767		4.5806	20.549
4.58289	12.577		4.58301	48.672		4.58301	20.598
4.5853	12.703		4.58543	48.59		4.58543	20.665
4.58772	12.826		4.58785	48.524		4.58785	20.749
4.59014	12.934		4.59026	48.467		4.59026	20.846
4.59255	13.061		4.59268	48.418		4.59268	20.955
4.59497	13.275		4.59509	48.369		4.59509	21.077
4.59739	13.513		4.59751	48.324		4.59751	21.212
4.5998	13.76		4.59993	48.283		4.59993	21.363
4.60222	13.911		4.60234	48.254		4.60234	21.532
4.60464	13.98		4.60476	48.238		4.60476	21.72
4.60705	13.98		4.60718	48.238		4.60718	21.926
4.60947	13.958		4.60959	48.255		4.60959	22.142
4.61188	13.934		4.61201	48.287		4.61201	22.362
4.6143	13.942		4.61443	48.331		4.61443	22.575
4.61672	13.994		4.61684	48.385		4.61684	22.782
4.61913	14.148		4.61926	48.443		4.61926	22.98
4.62155	14.358		4.62168	48.505		4.62168	23.18
4.62397	14.604		4.62409	48.569		4.62409	23.39
4.62638	14.803		4.62651	48.641		4.62651	23.619
4.6288	14.951		4.62893	48.72		4.62893	23.869
4.63122	15.11		4.63134	48.81		4.63134	24.14
4.63363	15.292		4.63376	48.91		4.63376	24.426
4.63605	15.529		4.63618	49.02		4.63618	24.722
4.63847	15.783		4.63859	49.138		4.63859	25.021
4.64088	16.043		4.64101	49.264		4.64101	25.321
4.6433	16.301		4.64342	49.398		4.64342	25.618
4.64571	16.556		4.64584	49.539		4.64584	25.915
4.64813	16.798		4.64826	49.685		4.64826	26.214
4.65055	17.026		4.65067	49.832		4.65067	26.514
4.65296	17.233		4.65309	49.978		4.65309	26.816
4.65538	17.438		4.65551	50.12		4.65551	27.111
4.6578	17.647		4.65792	50.257		4.65792	27.397
4.66021	17.9		4.66034	50.386		4.66034	27.665
4.66263	18.194		4.66276	50.507		4.66276	27.918
4.66505	18.534		4.66517	50.618		4.66517	28.157
4.66746	18.888		4.66759	50.721		4.66759	28.391
4.66988	19.24		4.67001	50.817		4.67001	28.626
4.6723	19.584		4.67242	50.912		4.67242	28.87
4.67471	19.915		4.67484	51.005		4.67484	29.126
4.67713	20.209		4.67726	51.096		4.67726	29.396
4.67954	20.465		4.67967	51.182		4.67967	29.683
4.68196	20.672		4.68209	51.261		4.68209	29.988
4.68438	20.858		4.68451	51.333		4.68451	30.312
4.68679	21.033		4.68692	51.396		4.68692	30.656
4.68921	21.213		4.68934	51.454		4.68934	31.01
4.69163	21.398		4.69175	51.507		4.69175	31.374
4.69404	21.588		4.69417	51.557		4.69417	31.737
4.69646	21.787		4.69659	51.605		4.69659	32.098
4.69888	21.999		4.699	51.648		4.699	32.456
4.70129	22.251		4.70142	51.69		4.70142	32.806
4.70371	22.562		4.70384	51.728		4.70384	33.147
4.70612	22.906		4.70625	51.767		4.70625	33.47
4.70854	23.275		4.70867	51.808		4.70867	33.772
4.71096	23.592		4.71109	51.856		4.71109	34.051
4.71337	23.866		4.7135	51.912		4.7135	34.308
4.71579	24.097		4.71592	51.98		4.71592	34.547
4.71821	24.312		4.71834	52.055		4.71834	34.773
4.72062	24.533		4.72075	52.137		4.72075	34.989
4.72304	24.76		4.72317	52.217		4.72317	35.2
4.72546	24.994		4.72559	52.294		4.72559	35.409
4.72787	25.218		4.728	52.363		4.728	35.624
4.73029	25.426		4.73042	52.424		4.73042	35.847
4.73271	25.592		4.73283	52.477		4.73283	36.085
4.73512	25.734		4.73525	52.525		4.73525	36.335
4.73754	25.86		4.73767	52.572		4.73767	36.597
4.73995	26.023		4.74008	52.618		4.74008	36.863
4.74237	26.252		4.7425	52.666		4.7425	37.132
4.74479	26.538		4.74492	52.717		4.74492	37.4
4.7472	26.879		4.74733	52.771		4.74733	37.665
4.74962	27.21		4.74975	52.829		4.74975	37.929
4.75204	27.517		4.75217	52.889		4.75217	38.191
4.75445	27.734		4.75458	52.95		4.75458	38.45
4.75687	27.868		4.757	53.011		4.757	38.704
4.75929	27.883		4.75942	53.073		4.75942	38.949
4.7617	27.878		4.76183	53.137		4.76183	39.182
4.76412	27.885		4.76425	53.204		4.76425	39.402
4.76654	27.998		4.76667	53.271		4.76667	39.611
4.76895	28.235		4.76908	53.339		4.76908	39.811
4.77137	28.52		4.7715	53.402		4.7715	40.01
4.77378	28.832		4.77392	53.457		4.77392	40.207
4.7762	29.061		4.77633	53.502		4.77633	40.409
4.77862	29.23		4.77875	53.539		4.77875	40.614
4.78103	29.333		4.78116	53.568		4.78116	40.822
4.78345	29.422		4.78358	53.593		4.78358	41.031
4.78587	29.529		4.786	53.615		4.786	41.241
4.78828	29.663		4.78841	53.636		4.78841	41.45
4.7907	29.828		4.79083	53.657		4.79083	41.657
4.79312	30.022		4.79325	53.676		4.79325	41.867
4.79553	30.246		4.79566	53.692		4.79566	42.081
4.79795	30.515		4.79808	53.702		4.79808	42.301
4.80037	30.821		4.8005	53.703		4.8005	42.528
4.80278	31.139		4.80291	53.691		4.80291	42.764
4.8052	31.46		4.80533	53.664		4.80533	43.006
4.80761	31.761		4.80775	53.619		4.80775	43.255
4.81003	32.041		4.81016	53.56		4.81016	43.506
4.81245	32.291		4.81258	53.484		4.81258	43.759
4.81486	32.515		4.815	53.397		4.815	44.011
4.81728	32.705		4.81741	53.3		4.81741	44.263
4.8197	32.906		4.81983	53.197		4.81983	44.517
4.82211	33.123		4.82225	53.089		4.82225	44.772
4.82453	33.384		4.82466	52.978		4.82466	45.032
4.82695	33.685		4.82708	52.864		4.82708	45.298
4.82936	33.988		4.82949	52.747		4.82949	45.571
4.83178	34.292		4.83191	52.629		4.83191	45.853
4.8342	34.569		4.83433	52.508		4.83433	46.143
4.83661	34.841		4.83674	52.385		4.83674	46.442
4.83903	35.131		4.83916	52.26		4.83916	46.75
4.84144	35.438		4.84158	52.135		4.84158	47.066
4.84386	35.774		4.84399	52.009		4.84399	47.39
4.84628	36.107		4.84641	51.886		4.84641	47.723
4.84869	36.427		4.84883	51.764		4.84883	48.065
4.85111	36.73		4.85124	51.645		4.85124	48.414
4.85353	37.013		4.85366	51.528		4.85366	48.773
4.85594	37.319		4.85608	51.413		4.85608	49.139
4.85836	37.651		4.85849	51.3		4.85849	49.512
4.86078	38.027		4.86091	51.19		4.86091	49.895
4.86319	38.442		4.86333	51.084		4.86333	50.287
4.86561	38.872		4.86574	50.986		4.86574	50.695
4.86803	39.326		4.86816	50.898		4.86816	51.121
4.87044	39.813		4.87058	50.824		4.87058	51.574
4.87286	40.337		4.87299	50.764		4.87299	52.056
4.87527	40.911		4.87541	50.722		4.87541	52.577
4.87769	41.518		4.87782	50.697		4.87782	53.137
4.88011	42.143		4.88024	50.689		4.88024	53.74
4.88252	42.791		4.88266	50.697		4.88266	54.385
4.88494	43.46		4.88507	50.721		4.88507	55.073
4.88736	44.161		4.88749	50.762		4.88749	55.795
4.88977	44.895		4.88991	50.817		4.88991	56.552
4.89219	45.675		4.89232	50.888		4.89232	57.33
4.89461	46.503		4.89474	50.975		4.89474	58.127
4.89702	47.381		4.89716	51.074		4.89716	58.924
4.89944	48.312		4.89957	51.186		4.89957	59.719
4.90186	49.259		4.90199	51.307		4.90199	60.49
4.90427	50.221		4.90441	51.437		4.90441	61.236
4.90669	51.161		4.90682	51.57		4.90682	61.937
4.9091	52.072		4.90924	51.704		4.90924	62.593
4.91152	52.897		4.91166	51.835		4.91166	63.188
4.91394	53.628		4.91407	51.961		4.91407	63.724
4.91635	54.201		4.91649	52.078		4.91649	64.195
4.91877	54.633		4.9189	52.188		4.9189	64.602
4.92119	54.928		4.92132	52.288		4.92132	64.948
4.9236	55.114		4.92374	52.38		4.92374	65.237
4.92602	55.249		4.92615	52.464		4.92615	65.475
4.92844	55.336		4.92857	52.539		4.92857	65.667
4.93085	55.409		4.93099	52.608		4.93099	65.82
4.93327	55.455		4.9334	52.668		4.9334	65.939
4.93569	55.47		4.93582	52.722		4.93582	66.029
4.9381	55.465		4.93824	52.77		4.93824	66.093
4.94052	55.44		4.94065	52.812		4.94065	66.133
4.94293	55.422		4.94307	52.851		4.94307	66.152
4.94535	55.435		4.94549	52.889		4.94549	66.153
4.94777	55.455		4.9479	52.927		4.9479	66.133
4.95018	55.489		4.95032	52.965		4.95032	66.095
4.9526	55.468		4.95274	53.007		4.95274	66.035
4.95502	55.365		4.95515	53.051		4.95515	65.953
4.95743	55.173		4.95757	53.1		4.95757	65.844
4.95985	54.871		4.95999	53.154		4.95999	65.707
4.96227	54.536		4.9624	53.214		4.9624	65.54
4.96468	54.182		4.96482	53.279		4.96482	65.341
4.9671	53.85		4.96723	53.35		4.96723	65.111
4.96952	53.559		4.96965	53.426		4.96965	64.85
4.97193	53.248		4.97207	53.505		4.97207	64.559
4.97435	52.913		4.97448	53.588		4.97448	64.24
4.97676	52.503		4.9769	53.674		4.9769	63.896
4.97918	52.003		4.97932	53.764		4.97932	63.53
4.9816	51.466		4.98173	53.858		4.98173	63.147
4.98401	50.892		4.98415	53.957		4.98415	62.749
4.98643	50.344		4.98657	54.061		4.98657	62.343
4.98885	49.827		4.98898	54.172		4.98898	61.929
4.99126	49.346		4.9914	54.286		4.9914	61.511
4.99368	48.903		4.99382	54.405		4.99382	61.091
4.9961	48.478		4.99623	54.524		4.99623	60.669
4.99851	48.07		4.99865	54.644		4.99865	60.246
5.00093	47.651		5.00107	54.76		5.00107	59.822
5.00335	47.219		5.00348	54.873		5.00348	59.397
5.00576	46.77		5.0059	54.98		5.0059	58.972
5.00818	46.303		5.00832	55.083		5.00832	58.547
5.01059	45.827		5.01073	55.181		5.01073	58.124
5.01301	45.342		5.01315	55.274		5.01315	57.701
5.01543	44.853		5.01556	55.363		5.01556	57.282
5.01784	44.358		5.01798	55.449		5.01798	56.864
5.02026	43.889		5.0204	55.53		5.0204	56.451
5.02268	43.449		5.02281	55.606		5.02281	56.041
5.02509	43.043		5.02523	55.676		5.02523	55.638
5.02751	42.677		5.02765	55.739		5.02765	55.24
5.02993	42.299		5.03006	55.795		5.03006	54.851
5.03234	41.908		5.03248	55.845		5.03248	54.47
5.03476	41.489		5.0349	55.889		5.0349	54.101
5.03718	41.037		5.03731	55.93		5.03731	53.742
5.03959	40.593		5.03973	55.97		5.03973	53.397
5.04201	40.161		5.04215	56.01		5.04215	53.065
5.04442	39.767		5.04456	56.053		5.04456	52.749
5.04684	39.417		5.04698	56.099		5.04698	52.447
5.04926	39.098		5.0494	56.147		5.0494	52.16
5.05167	38.809		5.05181	56.198		5.05181	51.887
5.05409	38.548		5.05423	56.249		5.05423	51.627
5.05651	38.315		5.05665	56.302		5.05665	51.378
5.05892	38.114		5.05906	56.354		5.05906	51.14
5.06134	37.953		5.06148	56.408		5.06148	50.911
5.06376	37.802		5.06389	56.462		5.06389	50.691
5.06617	37.657		5.06631	56.518		5.06631	50.478
5.06859	37.498		5.06873	56.573		5.06873	50.272
5.07101	37.313		5.07114	56.628		5.07114	50.075
5.07342	37.102		5.07356	56.681		5.07356	49.885
5.07584	36.854		5.07598	56.73		5.07598	49.703
5.07825	36.591		5.07839	56.772		5.07839	49.529
5.08067	36.318		5.08081	56.804		5.08081	49.364
5.08309	36.067		5.08323	56.826		5.08323	49.205
5.0855	35.889		5.08564	56.834		5.08564	49.054
5.08792	35.755		5.08806	56.829		5.08806	48.909
5.09034	35.665		5.09048	56.81		5.09048	48.769
5.09275	35.586		5.09289	56.778		5.09289	48.633
5.09517	35.447		5.09531	56.735		5.09531	48.499
5.09759	35.273		5.09773	56.682		5.09773	48.368
5.1	35.069		5.10014	56.621		5.10014	48.238
5.10242	34.85		5.10256	56.551		5.10256	48.11
5.10484	34.693		5.10497	56.475		5.10497	47.983
5.10725	34.583		5.10739	56.391		5.10739	47.858
5.10967	34.52		5.10981	56.302		5.10981	47.737
5.11208	34.503		5.11222	56.207		5.11222	47.621
5.1145	34.474		5.11464	56.107		5.11464	47.512
5.11692	34.436		5.11706	56.001		5.11706	47.411
5.11933	34.37		5.11947	55.892		5.11947	47.318
5.12175	34.272		5.12189	55.78		5.12189	47.234
5.12417	34.159		5.12431	55.666		5.12431	47.157
5.12658	34.031		5.12672	55.55		5.12672	47.086
5.129	33.903		5.12914	55.435		5.12914	47.02
5.13142	33.776		5.13156	55.322		5.13156	46.957
5.13383	33.655		5.13397	55.212		5.13397	46.895
5.13625	33.537		5.13639	55.106		5.13639	46.832
5.13867	33.43		5.13881	55.007		5.13881	46.768
5.14108	33.34		5.14122	54.914		5.14122	46.7
5.1435	33.263		5.14364	54.829		5.14364	46.627
5.14591	33.199		5.14606	54.753		5.14606	46.547
5.14833	33.141		5.14847	54.686		5.14847	46.459
5.15075	33.077		5.15089	54.629		5.15089	46.361
5.15316	33.005		5.1533	54.581		5.1533	46.255
5.15558	32.915		5.15572	54.542		5.15572	46.139
5.158	32.808		5.15814	54.511		5.15814	46.014
5.16041	32.674		5.16055	54.487		5.16055	45.884
5.16283	32.513		5.16297	54.47		5.16297	45.749
5.16525	32.36		5.16539	54.458		5.16539	45.615
5.16766	32.212		5.1678	54.451		5.1678	45.482
5.17008	32.098		5.17022	54.448		5.17022	45.356
5.1725	32.03		5.17264	54.451		5.17264	45.237
5.17491	31.966		5.17505	54.458		5.17505	45.126
5.17733	31.897		5.17747	54.472		5.17747	45.023
5.17974	31.806		5.17989	54.492		5.17989	44.927
5.18216	31.667		5.1823	54.517		5.1823	44.836
5.18458	31.514		5.18472	54.55		5.18472	44.749
5.18699	31.376		5.18714	54.591		5.18714	44.662
5.18941	31.255		5.18955	54.64		5.18955	44.577
5.19183	31.187		5.19197	54.698		5.19197	44.491
5.19424	31.159		5.19439	54.766		5.19439	44.406
5.19666	31.143		5.1968	54.844		5.1968	44.324
5.19908	31.143		5.19922	54.932		5.19922	44.245
5.20149	31.133		5.20163	55.028		5.20163	44.173
5.20391	31.113		5.20405	55.132		5.20405	44.108
5.20633	31.084		5.20647	55.24		5.20647	44.051
5.20874	31.044		5.20888	55.353		5.20888	44.002
5.21116	31.003		5.2113	55.465		5.2113	43.96
5.21357	30.96		5.21372	55.575		5.21372	43.924
5.21599	30.93		5.21613	55.679		5.21613	43.894
5.21841	30.934		5.21855	55.771		5.21855	43.869
5.22082	30.956		5.22097	55.852		5.22097	43.848
5.22324	30.985		5.22338	55.915		5.22338	43.833
5.22566	31.017		5.2258	55.962		5.2258	43.823
5.22807	31.009		5.22822	55.991		5.22822	43.819
5.23049	30.968		5.23063	56.002		5.23063	43.82
5.23291	30.926		5.23305	55.999		5.23305	43.825
5.23532	30.881		5.23547	55.982		5.23547	43.835
5.23774	30.857		5.23788	55.954		5.23788	43.844
5.24016	30.872		5.2403	55.916		5.2403	43.853
5.24257	30.889		5.24272	55.87		5.24272	43.86
5.24499	30.892		5.24513	55.816		5.24513	43.862
5.2474	30.882		5.24755	55.756		5.24755	43.86
5.24982	30.847		5.24996	55.691		5.24996	43.853
5.25224	30.795		5.25238	55.622		5.25238	43.841
5.25465	30.746		5.2548	55.55		5.2548	43.826
5.25707	30.697		5.25721	55.476		5.25721	43.808
5.25949	30.669		5.25963	55.403		5.25963	43.791
5.2619	30.665		5.26205	55.331		5.26205	43.774
5.26432	30.668		5.26446	55.261		5.26446	43.761
5.26674	30.682		5.26688	55.195		5.26688	43.752
5.26915	30.682		5.2693	55.133		5.2693	43.747
5.27157	30.643		5.27171	55.075		5.27171	43.747
5.27399	30.587		5.27413	55.021		5.27413	43.751
5.2764	30.53		5.27655	54.97		5.27655	43.758
5.27882	30.472		5.27896	54.923		5.27896	43.767
5.28123	30.429		5.28138	54.878		5.28138	43.777
5.28365	30.402		5.2838	54.834		5.2838	43.788
5.28607	30.361		5.28621	54.793		5.28621	43.797
5.28848	30.3		5.28863	54.753		5.28863	43.804
5.2909	30.243		5.29104	54.717		5.29104	43.81
5.29332	30.196		5.29346	54.684		5.29346	43.814
5.29573	30.162		5.29588	54.657		5.29588	43.816
5.29815	30.155		5.29829	54.636		5.29829	43.817
5.30057	30.162		5.30071	54.621		5.30071	43.816
5.30298	30.158		5.30313	54.614		5.30313	43.815
5.3054	30.147		5.30554	54.615		5.30554	43.813
5.30782	30.152		5.30796	54.623		5.30796	43.811
5.31023	30.171		5.31038	54.639		5.31038	43.809
5.31265	30.22		5.31279	54.665		5.31279	43.807
5.31506	30.316		5.31521	54.702		5.31521	43.807
5.31748	30.424		5.31763	54.749		5.31763	43.808
5.3199	30.515		5.32004	54.81		5.32004	43.815
5.32231	30.591		5.32246	54.884		5.32246	43.826
5.32473	30.623		5.32488	54.971		5.32488	43.845
5.32715	30.616		5.32729	55.069		5.32729	43.87
5.32956	30.605		5.32971	55.177		5.32971	43.904
5.33198	30.589		5.33213	55.294		5.33213	43.946
5.3344	30.579		5.33454	55.416		5.33454	43.996
5.33681	30.585		5.33696	55.543		5.33696	44.054
5.33923	30.592		5.33937	55.672		5.33937	44.121
5.34165	30.585		5.34179	55.801		5.34179	44.196
5.34406	30.573		5.34421	55.928		5.34421	44.279
5.34648	30.577		5.34662	56.051		5.34662	44.369
5.34889	30.592		5.34904	56.17		5.34904	44.466
5.35131	30.649		5.35146	56.282		5.35146	44.568
5.35373	30.763		5.35387	56.386		5.35387	44.676
5.35614	30.892		5.35629	56.481		5.35629	44.788
5.35856	31.012		5.35871	56.566		5.35871	44.903
5.36098	31.132		5.36112	56.64		5.36112	45.023
5.36339	31.237		5.36354	56.703		5.36354	45.147
5.36581	31.332		5.36596	56.754		5.36596	45.275
5.36823	31.459		5.36837	56.795		5.36837	45.409
5.37064	31.623		5.37079	56.824		5.37079	45.547
5.37306	31.801		5.37321	56.845		5.37321	45.694
5.37548	31.993		5.37562	56.857		5.37562	45.849
5.37789	32.184		5.37804	56.861		5.37804	46.012
5.38031	32.341		5.38046	56.858		5.38046	46.188
5.38272	32.477		5.38287	56.848		5.38287	46.373
5.38514	32.614		5.38529	56.829		5.38529	46.568
5.38756	32.747		5.3877	56.803		5.3877	46.773
5.38997	32.897		5.39012	56.766		5.39012	46.979
5.39239	33.076		5.39254	56.718		5.39254	47.187
5.39481	33.267		5.39495	56.658		5.39495	47.391
5.39722	33.464		5.39737	56.586		5.39737	47.583
5.39964	33.663		5.39979	56.503		5.39979	47.764
5.40206	33.844		5.4022	56.41		5.4022	47.926
5.40447	34.006		5.40462	56.306		5.40462	48.069
5.40689	34.153		5.40704	56.197		5.40704	48.192
5.40931	34.286		5.40945	56.083		5.40945	48.293
5.41172	34.399		5.41187	55.965		5.41187	48.376
5.41414	34.492		5.41429	55.848		5.41429	48.439
5.41655	34.561		5.4167	55.731		5.4167	48.485
5.41897	34.583		5.41912	55.616		5.41912	48.517
5.42139	34.554		5.42154	55.504		5.42154	48.534
5.4238	34.52		5.42395	55.395		5.42395	48.545
5.42622	34.485		5.42637	55.29		5.42637	48.548
5.42864	34.465		5.42879	55.189		5.42879	48.549
5.43105	34.494		5.4312	55.095		5.4312	48.553
5.43347	34.556		5.43362	55.005		5.43362	48.561
5.43589	34.621		5.43603	54.921		5.43603	48.578
5.4383	34.692		5.43845	54.844		5.43845	48.604
5.44072	34.761		5.44087	54.769		5.44087	48.642
5.44314	34.825		5.44328	54.698		5.44328	48.694
5.44555	34.887		5.4457	54.628		5.4457	48.76
5.44797	34.952		5.44812	54.558		5.44812	48.843
5.45038	35.017		5.45053	54.487		5.45053	48.943
5.4528	35.069		5.45295	54.415		5.45295	49.061
5.45522	35.096		5.45537	54.341		5.45537	49.2
5.45763	35.138		5.45778	54.267		5.45778	49.358
5.46005	35.204		5.4602	54.192		5.4602	49.538
5.46247	35.303		5.46262	54.117		5.46262	49.738
5.46488	35.482		5.46503	54.046		5.46503	49.957
5.4673	35.734		5.46745	53.977		5.46745	50.195
5.46972	36.01		5.46987	53.912		5.46987	50.447
5.47213	36.303		5.47228	53.851		5.47228	50.714
5.47455	36.611		5.4747	53.795		5.4747	50.988
5.47697	36.924		5.47711	53.744		5.47711	51.263
5.47938	37.246		5.47953	53.697		5.47953	51.538
5.4818	37.588		5.48195	53.654		5.48195	51.794
5.48421	37.96		5.48436	53.614		5.48436	52.036
5.48663	38.313		5.48678	53.577		5.48678	52.24
5.48905	38.643		5.4892	53.54		5.4892	52.4
5.49146	38.929		5.49161	53.505		5.49161	52.507
5.49388	39.11		5.49403	53.468		5.49403	52.533
5.4963	39.203		5.49645	53.431		5.49645	52.485
5.49871	39.154		5.49886	53.391		5.49886	52.339
5.50113	38.955		5.50128	53.35		5.50128	52.09
5.50355	38.605		5.5037	53.304		5.5037	51.735
5.50596	38.092		5.50611	53.253		5.50611	51.263
5.50838	37.421		5.50853	53.197		5.50853	50.679
5.5108	36.591		5.51095	53.134		5.51095	49.988
5.51321	35.596		5.51336	53.063		5.51336	49.186
5.51563	34.459		5.51578	52.985		5.51578	48.292
5.51804	33.16		5.5182	52.898		5.5182	47.312
5.52046	31.743		5.52061	52.803		5.52061	46.254
5.52288	30.33		5.52303	52.702		5.52303	45.147
5.52529	28.889		5.52544	52.595		5.52544	43.984
5.52771	27.528		5.52786	52.483		5.52786	42.803
5.53013	26.302		5.53028	52.368		5.53028	41.608
5.53254	25.166		5.53269	52.251		5.53269	40.414
5.53496	24.105		5.53511	52.135		5.53511	39.255
5.53738	23.123		5.53753	52.019		5.53753	38.122
5.53979	22.178		5.53994	51.907		5.53994	37.047
5.54221	21.254		5.54236	51.801		5.54236	36.033
5.54463	20.371		5.54478	51.701		5.54478	35.084
5.54704	19.54		5.54719	51.61		5.54719	34.214
5.54946	18.757		5.54961	51.529		5.54961	33.417
5.55187	18.039		5.55203	51.458		5.55203	32.688
5.55429	17.39		5.55444	51.399		5.55444	32.03
5.55671	16.804		5.55686	51.35		5.55686	31.429
5.55912	16.282		5.55928	51.311		5.55928	30.876
5.56154	15.822		5.56169	51.283		5.56169	30.372
5.56396	15.413		5.56411	51.266		5.56411	29.896
5.56637	15.067		5.56653	51.258		5.56653	29.452
5.56879	14.742		5.56894	51.261		5.56894	29.034
5.57121	14.406		5.57136	51.275		5.57136	28.635
5.57362	14.072		5.57377	51.299		5.57377	28.259
5.57604	13.722		5.57619	51.337		5.57619	27.905
5.57846	13.341		5.57861	51.388		5.57861	27.572
5.58087	12.996		5.58102	51.452		5.58102	27.261
5.58329	12.733		5.58344	51.533		5.58344	26.973
5.5857	12.529		5.58586	51.628		5.58586	26.706
5.58812	12.386		5.58827	51.738		5.58827	26.454
5.59054	12.317		5.59069	51.864		5.59069	26.219
5.59295	12.266		5.59311	52.003		5.59311	25.997
5.59537	12.204		5.59552	52.156		5.59552	25.782
5.59779	12.142		5.59794	52.321		5.59794	25.578
5.6002	12.065		5.60036	52.499		5.60036	25.387
5.60262	11.975		5.60277	52.689		5.60277	25.205
5.60504	11.872		5.60519	52.893		5.60519	25.041
5.60745	11.754		5.60761	53.113		5.60761	24.897
5.60987	11.623		5.61002	53.347		5.61002	24.773
5.61229	11.478		5.61244	53.598		5.61244	24.672
5.6147	11.313		5.61485	53.867		5.61485	24.595
5.61712	11.159		5.61727	54.152		5.61727	24.536
5.61953	11.036		5.61969	54.452		5.61969	24.492
5.62195	10.934		5.6221	54.767		5.6221	24.463
5.62437	10.855		5.62452	55.091		5.62452	24.437
5.62678	10.799		5.62694	55.425		5.62694	24.416
5.6292	10.76		5.62935	55.763		5.62935	24.395
5.63162	10.73		5.63177	56.102		5.63177	24.371
5.63403	10.714		5.63419	56.443		5.63419	24.344
5.63645	10.727		5.6366	56.78		5.6366	24.317
5.63887	10.773		5.63902	57.115		5.63902	24.288
5.64128	10.839		5.64144	57.445		5.64144	24.261
5.6437	10.917		5.64385	57.77		5.64385	24.241
5.64612	11.009		5.64627	58.091		5.64627	24.225
5.64853	11.111		5.64869	58.405		5.64869	24.218
5.65095	11.218		5.6511	58.715		5.6511	24.22
5.65336	11.338		5.65352	59.019		5.65352	24.231
5.65578	11.483		5.65594	59.316		5.65594	24.249
5.6582	11.649		5.65835	59.606		5.65835	24.275
5.66061	11.801		5.66077	59.886		5.66077	24.304
5.66303	11.936		5.66318	60.155		5.66318	24.333
5.66545	12.045		5.6656	60.413		5.6656	24.365
5.66786	12.097		5.66802	60.658		5.66802	24.398
5.67028	12.094		5.67043	60.891		5.67043	24.432
5.6727	12.081		5.67285	61.112		5.67285	24.48
5.67511	12.065		5.67527	61.323		5.67527	24.541
5.67753	12.052		5.67768	61.524		5.67768	24.62
5.67995	12.084		5.6801	61.718		5.6801	24.732
5.68236	12.157		5.68252	61.906		5.68252	24.874
5.68478	12.264		5.68493	62.086		5.68493	25.05
5.68719	12.409		5.68735	62.26		5.68735	25.266
5.68961	12.589		5.68977	62.427		5.68977	25.518
5.69203	12.792		5.69218	62.584		5.69218	25.805
5.69444	13.024		5.6946	62.732		5.6946	26.128
5.69686	13.269		5.69702	62.868		5.69702	26.483
5.69928	13.5		5.69943	62.989		5.69943	26.867
5.70169	13.725		5.70185	63.096		5.70185	27.282
5.70411	13.973		5.70427	63.182		5.70427	27.725
5.70653	14.239		5.70668	63.247		5.70668	28.196
5.70894	14.538		5.7091	63.289		5.7091	28.695
5.71136	14.914		5.71151	63.301		5.71151	29.223
5.71378	15.364		5.71393	63.285		5.71393	29.778
5.71619	15.857		5.71635	63.239		5.71635	30.359
5.71861	16.383		5.71876	63.157		5.71876	30.964
5.72102	16.944		5.72118	63.044		5.72118	31.592
5.72344	17.519		5.7236	62.898		5.7236	32.235
5.72586	18.113		5.72601	62.718		5.72601	32.896
5.72827	18.716		5.72843	62.509		5.72843	33.567
5.73069	19.324		5.73085	62.276		5.73085	34.242
5.73311	19.943		5.73326	62.016		5.73326	34.924
5.73552	20.521		5.73568	61.742		5.73568	35.594
5.73794	21.039		5.7381	61.456		5.7381	36.253
5.74036	21.513		5.74051	61.16		5.74051	36.895
5.74277	21.954		5.74293	60.871		5.74293	37.5
5.74519	22.358		5.74535	60.583		5.74535	38.074
5.74761	22.733		5.74776	60.309		5.74776	38.606
5.75002	23.101		5.75018	60.056		5.75018	39.084
5.75244	23.45		5.7526	59.822		5.7526	39.513
5.75485	23.732		5.75501	59.617		5.75501	39.881
5.75727	23.926		5.75743	59.442		5.75743	40.188
5.75969	24.061		5.75984	59.298		5.75984	40.432
5.7621	24.163		5.76226	59.191		5.76226	40.605
5.76452	24.222		5.76468	59.12		5.76468	40.709
5.76694	24.264		5.76709	59.085		5.76709	40.743
5.76935	24.331		5.76951	59.09		5.76951	40.704
5.77177	24.398		5.77193	59.134		5.77193	40.594
5.77419	24.378		5.77434	59.212		5.77434	40.425
5.7766	24.255		5.77676	59.327		5.77676	40.193
5.77902	24.05		5.77918	59.474		5.77918	39.908
5.78144	23.758		5.78159	59.646		5.78159	39.589
5.78385	23.367		5.78401	59.847		5.78401	39.229
5.78627	22.944		5.78643	60.065		5.78643	38.844
5.78868	22.53		5.78884	60.294		5.78884	38.446
5.7911	22.107		5.79126	60.537		5.79126	38.03
5.79352	21.7		5.79368	60.779		5.79368	37.607
5.79593	21.321		5.79609	61.021		5.79609	37.177
5.79835	20.954		5.79851	61.26		5.79851	36.742
5.80077	20.59		5.80092	61.488		5.80092	36.308
5.80318	20.235		5.80334	61.706		5.80334	35.873
5.8056	19.872		5.80576	61.912		5.80576	35.442
5.80802	19.493		5.80817	62.101		5.80817	35.018
5.81043	19.1		5.81059	62.276		5.81059	34.6
5.81285	18.678		5.81301	62.436		5.81301	34.19
5.81527	18.203		5.81542	62.581		5.81542	33.79
5.81768	17.709		5.81784	62.712		5.81784	33.398
5.8201	17.246		5.82026	62.83		5.82026	33.017
5.82251	16.786		5.82267	62.935		5.82267	32.646
5.82493	16.392		5.82509	63.025		5.82509	32.284
5.82735	16.137		5.82751	63.1		5.82751	31.93
5.82976	15.996		5.82992	63.16		5.82992	31.585
5.83218	15.901		5.83234	63.2		5.83234	31.246
5.8346	15.846		5.83476	63.219		5.83476	30.911
5.83701	15.822		5.83717	63.217		5.83717	30.581
5.83943	15.758		5.83959	63.194		5.83959	30.258
5.84185	15.651		5.84201	63.146		5.84201	29.939
5.84426	15.512		5.84442	63.079		5.84442	29.632
5.84668	15.337		5.84684	62.995		5.84684	29.343
5.8491	15.115		5.84925	62.892		5.84925	29.069
5.85151	14.902		5.85167	62.778		5.85167	28.821
5.85393	14.725		5.85409	62.658		5.85409	28.607
5.85634	14.572		5.8565	62.529		5.8565	28.423
5.85876	14.496		5.85892	62.399		5.85892	28.271
5.86118	14.536		5.86134	62.268		5.86134	28.157
5.86359	14.642		5.86375	62.137		5.86375	28.072
5.86601	14.748		5.86617	62.006		5.86617	28.005
5.86843	14.875		5.86859	61.875		5.86859	27.961
5.87084	14.984		5.871	61.744		5.871	27.93
5.87326	15.013		5.87342	61.614		5.87342	27.897
5.87568	14.973		5.87584	61.483		5.87584	27.868
5.87809	14.918		5.87825	61.354		5.87825	27.837
5.88051	14.881		5.88067	61.226		5.88067	27.797
5.88293	14.843		5.88309	61.101		5.88309	27.752
5.88534	14.805		5.8855	60.981		5.8855	27.704
5.88776	14.771		5.88792	60.867		5.88792	27.651
5.89017	14.733		5.89034	60.76		5.89034	27.597
5.89259	14.673		5.89275	60.663		5.89275	27.55
5.89501	14.565		5.89517	60.577		5.89517	27.509
5.89742	14.471		5.89758	60.501		5.89758	27.479
5.89984	14.468		5.9	60.437		5.9	27.468
5.90226	14.541		5.90242	60.384		5.90242	27.475
5.90467	14.659		5.90483	60.338		5.90483	27.497
5.90709	14.814		5.90725	60.298		5.90725	27.535
5.90951	15.015		5.90967	60.264		5.90967	27.59
5.91192	15.185		5.91208	60.229		5.91208	27.65
5.91434	15.297		5.9145	60.191		5.9145	27.714
5.91676	15.369		5.91692	60.151		5.91692	27.782
5.91917	15.375		5.91933	60.105		5.91933	27.843
5.92159	15.302		5.92175	60.052		5.92175	27.897
5.924	15.172		5.92417	59.994		5.92417	27.943
5.92642	15.006		5.92658	59.933		5.92658	27.979
5.92884	14.77		5.929	59.867		5.929	28.004
5.93125	14.546		5.93142	59.8		5.93142	28.019
5.93367	14.424		5.93383	59.736		5.93383	28.024
5.93609	14.371		5.93625	59.674		5.93625	28.02
5.9385	14.407		5.93867	59.616		5.93867	28.01
5.94092	14.585		5.94108	59.563		5.94108	27.993
5.94334	14.889		5.9435	59.514		5.9435	27.969
5.94575	15.163		5.94591	59.468		5.94591	27.944
5.94817	15.34		5.94833	59.425		5.94833	27.918
5.95059	15.465		5.95075	59.384		5.95075	27.89
5.953	15.51		5.95316	59.341		5.95316	27.864
5.95542	15.445		5.95558	59.296		5.95558	27.84
5.95783	15.313		5.958	59.247		5.958	27.817
5.96025	15.183		5.96041	59.189		5.96041	27.798
5.96267	15.032		5.96283	59.124		5.96283	27.78
5.96508	14.896		5.96525	59.049		5.96525	27.766
5.9675	14.842		5.96766	58.963		5.96766	27.76
5.96992	14.872		5.97008	58.865		5.97008	27.759
5.97233	14.938		5.9725	58.755		5.9725	27.768
5.97475	15.003		5.97491	58.632		5.97491	27.793
5.97717	15.084		5.97733	58.497		5.97733	27.832
5.97958	15.16		5.97975	58.348		5.97975	27.886
5.982	15.196		5.98216	58.186		5.98216	27.959
5.98442	15.202		5.98458	58.01		5.98458	28.05
5.98683	15.248		5.98699	57.822		5.98699	28.152
5.98925	15.378		5.98941	57.621		5.98941	28.265
5.99166	15.562		5.99183	57.407		5.99183	28.39
5.99408	15.768		5.99424	57.186		5.99424	28.514
5.9965	16.013		5.99666	56.956		5.99666	28.639
5.99891	16.275		5.99908	56.719		5.99908	28.763
6.00133	16.472		6.00149	56.483		6.00149	28.88
6.00375	16.59		6.00391	56.245		6.00391	28.989
6.00616	16.652		6.00633	56.008		6.00633	29.091
6.00858	16.665		6.00874	55.779		6.00874	29.187
6.011	16.605		6.01116	55.556		6.01116	29.275
6.01341	16.52		6.01358	55.34		6.01358	29.36
6.01583	16.482		6.01599	55.136		6.01599	29.447
6.01825	16.48		6.01841	54.943		6.01841	29.532
6.02066	16.507		6.02083	54.761		6.02083	29.624
6.02308	16.578		6.02324	54.591		6.02324	29.736
6.02549	16.7		6.02566	54.435		6.02566	29.86
6.02791	16.831		6.02808	54.29		6.02808	30.007
6.03033	16.93		6.03049	54.154		6.03049	30.186
6.03274	17.016		6.03291	54.03		6.03291	30.395
6.03516	17.077		6.03532	53.912		6.03532	30.629
6.03758	17.091		6.03774	53.796		6.03774	30.886
6.03999	17.059		6.04016	53.686		6.04016	31.171
6.04241	17.048		6.04257	53.576		6.04257	31.467
6.04483	17.094		6.04499	53.466		6.04499	31.767
6.04724	17.177		6.04741	53.356		6.04741	32.077
6.04966	17.311		6.04982	53.247		6.04982	32.383
6.05208	17.532		6.05224	53.138		6.05224	32.681
6.05449	17.819		6.05466	53.03		6.05466	32.973
6.05691	18.069		6.05707	52.926		6.05707	33.255
6.05932	18.239		6.05949	52.825		6.05949	33.523
6.06174	18.363		6.06191	52.728		6.06191	33.78
6.06416	18.425		6.06432	52.639		6.06432	34.023
6.06657	18.399		6.06674	52.557		6.06674	34.254
6.06899	18.312		6.06916	52.483		6.06916	34.472
6.07141	18.233		6.07157	52.424		6.07157	34.677
6.07382	18.163		6.07399	52.379		6.07399	34.871
6.07624	18.102		6.07641	52.348		6.07641	35.051
6.07866	18.097		6.07882	52.338		6.07882	35.213
6.08107	18.179		6.08124	52.348		6.08124	35.36
6.08349	18.304		6.08365	52.378		6.08365	35.489
6.0859	18.415		6.08607	52.429		6.08607	35.596
6.08832	18.514		6.08849	52.502		6.08849	35.681
6.09074	18.602		6.0909	52.595		6.0909	35.744
6.09315	18.654		6.09332	52.705		6.09332	35.783
6.09557	18.664		6.09574	52.833		6.09574	35.795
6.09799	18.646		6.09815	52.978		6.09815	35.785
6.1004	18.616		6.10057	53.133		6.10057	35.755
6.10282	18.567		6.10299	53.301		6.10299	35.701
6.10524	18.507		6.1054	53.48		6.1054	35.631
6.10765	18.451		6.10782	53.668		6.10782	35.556
6.11007	18.396		6.11024	53.865		6.11024	35.473
6.11249	18.345		6.11265	54.071		6.11265	35.386
6.1149	18.314		6.11507	54.285		6.11507	35.309
6.11732	18.312		6.11749	54.507		6.11749	35.24
6.11973	18.317		6.1199	54.736		6.1199	35.178
6.12215	18.298		6.12232	54.969		6.12232	35.122
6.12457	18.261		6.12474	55.209		6.12474	35.076
6.12698	18.204		6.12715	55.453		6.12715	35.036
6.1294	18.12		6.12957	55.698		6.12957	34.995
6.13182	17.998		6.13198	55.945		6.13198	34.954
6.13423	17.86		6.1344	56.194		6.1344	34.915
6.13665	17.733		6.13682	56.439		6.13682	34.875
6.13907	17.611		6.13923	56.683		6.13923	34.835
6.14148	17.494		6.14165	56.923		6.14165	34.796
6.1439	17.391		6.14407	57.158		6.14407	34.762
6.14632	17.3		6.14648	57.387		6.14648	34.732
6.14873	17.22		6.1489	57.611		6.1489	34.707
6.15115	17.15		6.15132	57.828		6.15132	34.686
6.15356	17.079		6.15373	58.039		6.15373	34.672
6.15598	17.026		6.15615	58.243		6.15615	34.662
6.1584	17.016		6.15857	58.441		6.15857	34.651
6.16081	17.055		6.16098	58.633		6.16098	34.641
6.16323	17.125		6.1634	58.818		6.1634	34.629
6.16565	17.209		6.16582	58.994		6.16582	34.607
6.16806	17.322		6.16823	59.162		6.16823	34.577
6.17048	17.442		6.17065	59.321		6.17065	34.537
6.1729	17.533		6.17306	59.467		6.17306	34.483
6.17531	17.59		6.17548	59.603		6.17548	34.415
6.17773	17.625		6.1779	59.726		6.1779	34.333
6.18015	17.644		6.18031	59.837		6.18031	34.238
6.18256	17.638		6.18273	59.935		6.18273	34.128
6.18498	17.618		6.18515	60.021		6.18515	34.005
6.18739	17.612		6.18756	60.097		6.18756	33.873
6.18981	17.631		6.18998	60.163		6.18998	33.732
6.19223	17.66		6.1924	60.218		6.1924	33.581
6.19464	17.683		6.19481	60.268		6.19481	33.429
6.19706	17.701		6.19723	60.311		6.19723	33.275
6.19948	17.715		6.19965	60.349		6.19965	33.118
6.20189	17.713		6.20206	60.384		6.20206	32.966
6.20431	17.683		6.20448	60.418		6.20448	32.818
6.20673	17.635		6.2069	60.449		6.2069	32.675
6.20914	17.596		6.20931	60.48		6.20931	32.539
6.21156	17.574		6.21173	60.512		6.21173	32.412
6.21398	17.563		6.21415	60.544		6.21415	32.293
6.21639	17.572		6.21656	60.576		6.21656	32.185
6.21881	17.617		6.21898	60.609		6.21898	32.092
6.22122	17.691		6.22139	60.642		6.22139	32.01
6.22364	17.763		6.22381	60.676		6.22381	31.944
6.22606	17.813		6.22623	60.711		6.22623	31.896
6.22847	17.854		6.22864	60.746		6.22864	31.866
6.23089	17.881		6.23106	60.783		6.23106	31.85
6.23331	17.888		6.23348	60.82		6.23348	31.85
6.23572	17.871		6.23589	60.859		6.23589	31.865
6.23814	17.856		6.23831	60.897		6.23831	31.892
6.24056	17.868		6.24073	60.936		6.24073	31.925
6.24297	17.898		6.24314	60.975		6.24314	31.968
6.24539	17.943		6.24556	61.014		6.24556	32.016
6.24781	18.004		6.24798	61.051		6.24798	32.069
6.25022	18.089		6.25039	61.088		6.25039	32.126
6.25264	18.178		6.25281	61.123		6.25281	32.186
6.25505	18.249		6.25523	61.155		6.25523	32.25
6.25747	18.298		6.25764	61.185		6.25764	32.317
6.25989	18.337		6.26006	61.212		6.26006	32.387
6.2623	18.374		6.26248	61.236		6.26248	32.457
6.26472	18.399		6.26489	61.256		6.26489	32.528
6.26714	18.424		6.26731	61.272		6.26731	32.599
6.26955	18.477		6.26972	61.284		6.26972	32.665
6.27197	18.572		6.27214	61.292		6.27214	32.726
6.27439	18.694		6.27456	61.294		6.27456	32.783
6.2768	18.831		6.27697	61.292		6.27697	32.833
6.27922	18.985		6.27939	61.284		6.27939	32.873
6.28164	19.157		6.28181	61.271		6.28181	32.906
6.28405	19.324		6.28422	61.254		6.28422	32.933
6.28647	19.47		6.28664	61.231		6.28664	32.954
6.28888	19.604		6.28906	61.203		6.28906	32.967
6.2913	19.728		6.29147	61.171		6.29147	32.981
6.29372	19.839		6.29389	61.134		6.29389	33
6.29613	19.937		6.29631	61.094		6.29631	33.019
6.29855	20.029		6.29872	61.05		6.29872	33.046
6.30097	20.123		6.30114	61.002		6.30114	33.088
6.30338	20.216		6.30356	60.95		6.30356	33.142
6.3058	20.31		6.30597	60.895		6.30597	33.208
6.30822	20.412		6.30839	60.834		6.30839	33.29
6.31063	20.522		6.31081	60.768		6.31081	33.389
6.31305	20.638		6.31322	60.698		6.31322	33.501
6.31547	20.76		6.31564	60.623		6.31564	33.628
6.31788	20.893		6.31805	60.543		6.31805	33.768
6.3203	21.032		6.32047	60.459		6.32047	33.922
6.32271	21.16		6.32289	60.373		6.32289	34.088
6.32513	21.271		6.3253	60.286		6.3253	34.265
6.32755	21.371		6.32772	60.195		6.32772	34.454
6.32996	21.453		6.33014	60.105		6.33014	34.652
6.33238	21.501		6.33255	60.017		6.33255	34.855
6.3348	21.515		6.33497	59.93		6.33497	35.068
6.33721	21.534		6.33739	59.845		6.33739	35.284
6.33963	21.596		6.3398	59.763		6.3398	35.498
6.34205	21.686		6.34222	59.685		6.34222	35.715
6.34446	21.803		6.34464	59.609		6.34464	35.929
6.34688	21.953		6.34705	59.538		6.34705	36.131
6.3493	22.161		6.34947	59.471		6.34947	36.326
6.35171	22.387		6.35189	59.408		6.35189	36.511
6.35413	22.569		6.3543	59.349		6.3543	36.68
6.35654	22.694		6.35672	59.294		6.35672	36.83
6.35896	22.784		6.35913	59.243		6.35913	36.965
6.36138	22.842		6.36155	59.196		6.36155	37.086
6.36379	22.859		6.36397	59.155		6.36397	37.193
6.36621	22.834		6.36638	59.119		6.36638	37.285
6.36863	22.814		6.3688	59.086		6.3688	37.369
6.37104	22.835		6.37122	59.059		6.37122	37.453
6.37346	22.878		6.37363	59.036		6.37363	37.531
6.37588	22.942		6.37605	59.017		6.37605	37.609
6.37829	23.029		6.37847	59.001		6.37847	37.692
6.38071	23.151		6.38088	58.988		6.38088	37.779
6.38313	23.287		6.3833	58.977		6.3833	37.87
6.38554	23.408		6.38572	58.967		6.38572	37.966
6.38796	23.514		6.38813	58.959		6.38813	38.071
6.39037	23.61		6.39055	58.952		6.39055	38.181
6.39279	23.688		6.39297	58.944		6.39297	38.295
6.39521	23.736		6.39538	58.935		6.39538	38.411
6.39762	23.761		6.3978	58.925		6.3978	38.532
6.40004	23.781		6.40022	58.912		6.40022	38.651
6.40246	23.802		6.40263	58.896		6.40263	38.766
6.40487	23.807		6.40505	58.876		6.40505	38.878
6.40729	23.836		6.40746	58.853		6.40746	38.986
6.40971	23.937		6.40988	58.827		6.40988	39.087
6.41212	24.127		6.4123	58.797		6.4123	39.182
6.41454	24.358		6.41471	58.764		6.41471	39.271
6.41696	24.573		6.41713	58.733		6.41713	39.355
6.41937	24.773		6.41955	58.701		6.41955	39.434
6.42179	24.967		6.42196	58.669		6.42196	39.507
6.4242	25.112		6.42438	58.641		6.42438	39.578
6.42662	25.174		6.4268	58.621		6.4268	39.645
6.42904	25.169		6.42921	58.604		6.42921	39.71
6.43145	25.127		6.43163	58.596		6.43163	39.772
6.43387	25.072		6.43405	58.598		6.43405	39.832
6.43629	24.992		6.43646	58.61		6.43646	39.892
6.4387	24.892		6.43888	58.632		6.43888	39.949
6.44112	24.778		6.4413	58.663		6.4413	40.003
6.44354	24.646		6.44371	58.704		6.44371	40.056
6.44595	24.499		6.44613	58.755		6.44613	40.105
6.44837	24.352		6.44855	58.812		6.44855	40.148
6.45079	24.209		6.45096	58.874		6.45096	40.183
6.4532	24.063		6.45338	58.943		6.45338	40.212
6.45562	23.929		6.45579	59.015		6.45579	40.233
6.45803	23.821		6.45821	59.086		6.45821	40.245
6.46045	23.74		6.46063	59.16		6.46063	40.248
6.46287	23.67		6.46304	59.235		6.46304	40.243
6.46528	23.597		6.46546	59.308		6.46546	40.23
6.4677	23.533		6.46788	59.38		6.46788	40.21
6.47012	23.468		6.47029	59.45		6.47029	40.183
6.47253	23.367		6.47271	59.519		6.47271	40.145
6.47495	23.212		6.47513	59.587		6.47513	40.095
6.47737	23.017		6.47754	59.653		6.47754	40.036
6.47978	22.788		6.47996	59.72		6.47996	39.964
6.4822	22.521		6.48238	59.787		6.48238	39.876
6.48462	22.179		6.48479	59.856		6.48479	39.773
6.48703	21.84		6.48721	59.925		6.48721	39.657
6.48945	21.595		6.48963	59.996		6.48963	39.529
6.49186	21.458		6.49204	60.069		6.49204	39.387
6.49428	21.395		6.49446	60.144		6.49446	39.232
6.4967	21.398		6.49688	60.22		6.49688	39.073
6.49911	21.479		6.49929	60.298		6.49929	38.912
6.50153	21.646		6.50171	60.378		6.50171	38.745
6.50395	21.837		6.50412	60.46		6.50412	38.58
6.50636	21.993		6.50654	60.544		6.50654	38.426
6.50878	22.131		6.50896	60.629		6.50896	38.276
6.5112	22.259		6.51137	60.716		6.51137	38.135
6.51361	22.371		6.51379	60.807		6.51379	38.012
6.51603	22.463		6.51621	60.901		6.51621	37.908
6.51845	22.54		6.51862	60.999		6.51862	37.82
6.52086	22.608		6.52104	61.102		6.52104	37.755
6.52328	22.673		6.52346	61.213		6.52346	37.718
6.52569	22.73		6.52587	61.33		6.52587	37.708
6.52811	22.782		6.52829	61.454		6.52829	37.722
6.53053	22.834		6.53071	61.586		6.53071	37.761
6.53294	22.887		6.53312	61.726		6.53312	37.829
6.53536	22.938		6.53554	61.873		6.53554	37.92
6.53778	22.983		6.53796	62.026		6.53796	38.027
6.54019	23.02		6.54037	62.183		6.54037	38.147
6.54261	23.049		6.54279	62.347		6.54279	38.285
6.54503	23.075		6.5452	62.513		6.5452	38.428
6.54744	23.1		6.54762	62.679		6.54762	38.565
6.54986	23.128		6.55004	62.846		6.55004	38.704
6.55228	23.151		6.55245	63.014		6.55245	38.838
6.55469	23.165		6.55487	63.18		6.55487	38.958
6.55711	23.162		6.55729	63.341		6.55729	39.061
6.55952	23.148		6.5597	63.501		6.5597	39.152
6.56194	23.132		6.56212	63.657		6.56212	39.226
6.56436	23.116		6.56454	63.808		6.56454	39.281
6.56677	23.09		6.56695	63.955		6.56695	39.318
6.56919	23.073		6.56937	64.098		6.56937	39.338
6.57161	23.095		6.57179	64.238		6.57179	39.344
6.57402	23.168		6.5742	64.375		6.5742	39.334
6.57644	23.276		6.57662	64.509		6.57662	39.309
6.57886	23.392		6.57904	64.641		6.57904	39.274
6.58127	23.5		6.58145	64.774		6.58145	39.234
6.58369	23.615		6.58387	64.906		6.58387	39.182
6.58611	23.727		6.58629	65.037		6.58629	39.127
6.58852	23.827		6.5887	65.17		6.5887	39.077
6.59094	23.907		6.59112	65.304		6.59112	39.029
6.59335	23.978		6.59353	65.438		6.59353	38.984
6.59577	24.055		6.59595	65.573		6.59595	38.948
6.59819	24.149		6.59837	65.709		6.59837	38.927
6.6006	24.25		6.60078	65.846		6.60078	38.915
6.60302	24.361		6.6032	65.983		6.6032	38.916
6.60544	24.485		6.60562	66.12		6.60562	38.934
6.60785	24.628		6.60803	66.258		6.60803	38.967
6.61027	24.782		6.61045	66.397		6.61045	39.017
6.61269	24.933		6.61287	66.535		6.61287	39.085
6.6151	25.074		6.61528	66.672		6.61528	39.174
6.61752	25.213		6.6177	66.809		6.6177	39.281
6.61994	25.343		6.62012	66.945		6.62012	39.41
6.62235	25.453		6.62253	67.08		6.62253	39.562
6.62477	25.515		6.62495	67.213		6.62495	39.738
6.62718	25.567		6.62737	67.344		6.62737	39.937
6.6296	25.67		6.62978	67.474		6.62978	40.158
6.63202	25.86		6.6322	67.601		6.6322	40.402
6.63443	26.107		6.63462	67.727		6.63462	40.669
6.63685	26.415		6.63703	67.852		6.63703	40.958
6.63927	26.792		6.63945	67.977		6.63945	41.265
6.64168	27.276		6.64186	68.103		6.64186	41.594
6.6441	27.822		6.64428	68.228		6.64428	41.941
6.64652	28.352		6.6467	68.356		6.6467	42.307
6.64893	28.816		6.64911	68.488		6.64911	42.689
6.65135	29.249		6.65153	68.621		6.65153	43.088
6.65377	29.66		6.65395	68.758		6.65395	43.504
6.65618	30.055		6.65636	68.899		6.65636	43.936
6.6586	30.423		6.65878	69.045		6.65878	44.386
6.66101	30.773		6.6612	69.195		6.6612	44.852
6.66343	31.129		6.66361	69.352		6.66361	45.335
6.66585	31.503		6.66603	69.516		6.66603	45.836
6.66826	31.877		6.66845	69.686		6.66845	46.356
6.67068	32.273		6.67086	69.863		6.67086	46.893
6.6731	32.714		6.67328	70.05		6.67328	47.444
6.67551	33.213		6.6757	70.245		6.6757	48.012
6.67793	33.755		6.67811	70.449		6.67811	48.597
6.68035	34.316		6.68053	70.661		6.68053	49.192
6.68276	34.887		6.68295	70.881		6.68295	49.796
6.68518	35.489		6.68536	71.11		6.68536	50.414
6.6876	36.093		6.68778	71.347		6.68778	51.038
6.69001	36.659		6.69019	71.59		6.69019	51.662
6.69243	37.165		6.69261	71.838		6.69261	52.286
6.69484	37.634		6.69503	72.092		6.69503	52.914
6.69726	38.087		6.69744	72.351		6.69744	53.533
6.69968	38.544		6.69986	72.61		6.69986	54.136
6.70209	38.984		6.70228	72.874		6.70228	54.73
6.70451	39.425		6.70469	73.139		6.70469	55.311
6.70693	39.893		6.70711	73.405		6.70711	55.87
6.70934	40.411		6.70953	73.671		6.70953	56.404
6.71176	40.968		6.71194	73.939		6.71194	56.917
6.71418	41.539		6.71436	74.205		6.71436	57.408
6.71659	42.103		6.71678	74.469		6.71678	57.875
6.71901	42.671		6.71919	74.732		6.71919	58.315
6.72143	43.241		6.72161	74.993		6.72161	58.73
6.72384	43.795		6.72403	75.25		6.72403	59.131
6.72626	44.323		6.72644	75.503		6.72644	59.518
6.72867	44.831		6.72886	75.752		6.72886	59.884
6.73109	45.321		6.73127	75.997		6.73127	60.242
6.73351	45.79		6.73369	76.238		6.73369	60.608
6.73592	46.24		6.73611	76.475		6.73611	60.981
6.73834	46.671		6.73852	76.708		6.73852	61.356
6.74076	47.081		6.74094	76.938		6.74094	61.749
6.74317	47.468		6.74336	77.166		6.74336	62.176
6.74559	47.828		6.74577	77.392		6.74577	62.629
6.74801	48.168		6.74819	77.617		6.74819	63.109
6.75042	48.499		6.75061	77.841		6.75061	63.625
6.75284	48.82		6.75302	78.067		6.75302	64.185
6.75526	49.121		6.75544	78.293		6.75544	64.783
6.75767	49.429		6.75786	78.52		6.75786	65.417
6.76009	49.774		6.76027	78.752		6.76027	66.084
6.7625	50.146		6.76269	78.987		6.76269	66.793
6.76492	50.542		6.76511	79.226		6.76511	67.539
6.76734	50.991		6.76752	79.47		6.76752	68.304
6.76975	51.512		6.76994	79.722		6.76994	69.074
6.77217	52.082		6.77236	79.98		6.77236	69.872
6.77459	52.72		6.77477	80.244		6.77477	70.675
6.777	53.459		6.77719	80.515		6.77719	71.449
6.77942	54.327		6.7796	80.793		6.7796	72.185
6.78184	55.312		6.78202	81.078		6.78202	72.906
6.78425	56.379		6.78444	81.368		6.78444	73.579
6.78667	57.494		6.78685	81.663		6.78685	74.171
6.78909	58.751		6.78927	81.962		6.78927	74.688
6.7915	60.093		6.79169	82.265		6.79169	75.138
6.79392	61.323		6.7941	82.573		6.7941	75.499
6.79633	62.277		6.79652	82.885		6.79652	75.752
6.79875	63.062		6.79894	83.199		6.79894	75.909
6.80117	63.651		6.80135	83.518		6.80135	75.969
6.80358	63.958		6.80377	83.845		6.80377	75.924
6.806	63.931		6.80619	84.18		6.80619	75.768
6.80842	63.617		6.8086	84.522		6.8086	75.507
6.81083	63.017		6.81102	84.873		6.81102	75.14
6.81325	62.13		6.81344	85.234		6.81344	74.67
6.81567	60.893		6.81585	85.608		6.81585	74.09
6.81808	59.34		6.81827	85.993		6.81827	73.404
6.8205	57.61		6.82069	86.386		6.82069	72.623
6.82292	55.818		6.8231	86.787		6.8231	71.76
6.82533	53.816		6.82552	87.199		6.82552	70.794
6.82775	51.713		6.82793	87.619		6.82793	69.744
6.83016	49.737		6.83035	88.042		6.83035	68.635
6.83258	48.062		6.83277	88.464		6.83277	67.483
6.835	46.592		6.83518	88.891		6.83518	66.26
6.83741	45.273		6.8376	89.318		6.8376	64.998
6.83983	44.067		6.84002	89.738		6.84002	63.733
6.84225	42.996		6.84243	90.15		6.84243	62.471
6.84466	42.082		6.84485	90.559		6.84485	61.19
6.84708	41.219		6.84727	90.958		6.84727	59.924
6.8495	40.3		6.84968	91.341		6.84968	58.703
6.85191	39.291		6.8521	91.711		6.8521	57.519
6.85433	38.258		6.85452	92.068		6.85452	56.367
6.85675	37.26		6.85693	92.408		6.85693	55.266
6.85916	36.347		6.85935	92.728		6.85935	54.231
6.86158	35.466		6.86177	93.028		6.86177	53.255
6.86399	34.65		6.86418	93.311		6.86418	52.336
6.86641	33.968		6.8666	93.574		6.8666	51.478
6.86883	33.486		6.86902	93.816		6.86902	50.686
6.87124	33.199		6.87143	94.038		6.87143	49.96
6.87366	33.023		6.87385	94.241		6.87385	49.292
6.87608	32.872		6.87626	94.427		6.87626	48.674
6.87849	32.715		6.87868	94.596		6.87868	48.106
6.88091	32.603		6.8811	94.747		6.8811	47.592
6.88333	32.503		6.88351	94.882		6.88351	47.122
6.88574	32.383		6.88593	95.006		6.88593	46.682
6.88816	32.24		6.88835	95.117		6.88835	46.272
6.89058	32.087		6.89076	95.214		6.89076	45.896
6.89299	31.923		6.89318	95.301		6.89318	45.553
6.89541	31.749		6.8956	95.382		6.8956	45.24
6.89782	31.557		6.89801	95.452		6.89801	44.951
6.90024	31.354		6.90043	95.515		6.90043	44.694
6.90266	31.156		6.90285	95.575		6.90285	44.481
6.90507	30.97		6.90526	95.636		6.90526	44.321
6.90749	30.782		6.90768	95.692		6.90768	44.203
6.90991	30.606		6.9101	95.748		6.9101	44.134
6.91232	30.462		6.91251	95.808		6.91251	44.127
6.91474	30.362		6.91493	95.876		6.91493	44.191
6.91716	30.293		6.91734	95.947		6.91734	44.318
6.91957	30.261		6.91976	96.024		6.91976	44.509
6.92199	30.274		6.92218	96.109		6.92218	44.763
6.92441	30.334		6.92459	96.203		6.92459	45.085
6.92682	30.438		6.92701	96.306		6.92701	45.475
6.92924	30.588		6.92943	96.414		6.92943	45.923
6.93165	30.787		6.93184	96.527		6.93184	46.418
6.93407	31.028		6.93426	96.645		6.93426	46.968
6.93649	31.312		6.93668	96.77		6.93668	47.573
6.9389	31.657		6.93909	96.895		6.93909	48.216
6.94132	32.075		6.94151	97.019		6.94151	48.879
6.94374	32.542		6.94393	97.143		6.94393	49.576
6.94615	33.072		6.94634	97.268		6.94634	50.304
6.94857	33.708		6.94876	97.388		6.94876	51.039
6.95099	34.495		6.95118	97.501		6.95118	51.764
6.9534	35.464		6.95359	97.61		6.95359	52.496
6.95582	36.552		6.95601	97.713		6.95601	53.227
6.95824	37.682		6.95843	97.808		6.95843	53.935
6.96065	38.805		6.96084	97.894		6.96084	54.605
6.96307	40.025		6.96326	97.972		6.96326	55.254
6.96548	41.243		6.96567	98.041		6.96567	55.872
6.9679	42.313		6.96809	98.102		6.96809	56.441
6.97032	43.128		6.97051	98.155		6.97051	56.951
6.97273	43.76		6.97292	98.199		6.97292	57.416
6.97515	44.23		6.97534	98.234		6.97534	57.827
6.97757	44.549		6.97776	98.264		6.97776	58.174
6.97998	44.707		6.98017	98.287		6.98017	58.45
6.9824	44.687		6.98259	98.303		6.98259	58.662
6.98482	44.537		6.98501	98.314		6.98501	58.809
6.98723	44.308		6.98742	98.322		6.98742	58.888
6.98965	44.003		6.98984	98.327		6.98984	58.896
6.99207	43.587		6.99226	98.327		6.99226	58.833
6.99448	43.118		6.99467	98.325		6.99467	58.707
6.9969	42.656		6.99709	98.324		6.99709	58.527
6.99931	42.212		6.99951	98.322		6.99951	58.287
7.00173	41.753		7.00192	98.319		7.00192	57.984
7.00415	41.303		7.00434	98.316		7.00434	57.635
7.00656	40.883		7.00676	98.315		7.00676	57.26
7.00898	40.503		7.00917	98.315		7.00917	56.849
7.0114	40.149		7.01159	98.316		7.01159	56.399
7.01381	39.812		7.014	98.318		7.014	55.932
7.01623	39.484		7.01642	98.322		7.01642	55.469
7.01865	39.165		7.01884	98.327		7.01884	55.003
7.02106	38.858		7.02125	98.333		7.02125	54.529
7.02348	38.561		7.02367	98.341		7.02367	54.064
7.0259	38.27		7.02609	98.349		7.02609	53.624
7.02831	37.989		7.0285	98.357		7.0285	53.204
7.03073	37.717		7.03092	98.367		7.03092	52.801
7.03314	37.447		7.03334	98.378		7.03334	52.421
7.03556	37.176		7.03575	98.388		7.03575	52.071
7.03798	36.893		7.03817	98.399		7.03817	51.749
7.04039	36.608		7.04059	98.41		7.04059	51.453
7.04281	36.339		7.043	98.421		7.043	51.182
7.04523	36.103		7.04542	98.431		7.04542	50.935
7.04764	35.886		7.04784	98.442		7.04784	50.714
7.05006	35.691		7.05025	98.452		7.05025	50.517
7.05248	35.534		7.05267	98.462		7.05267	50.34
7.05489	35.434		7.05509	98.47		7.05509	50.178
7.05731	35.404		7.0575	98.478		7.0575	50.034
7.05973	35.42		7.05992	98.485		7.05992	49.908
7.06214	35.453		7.06233	98.489		7.06233	49.796
7.06456	35.474		7.06475	98.491		7.06475	49.692
7.06697	35.504		7.06717	98.492		7.06717	49.599
7.06939	35.54		7.06958	98.49		7.06958	49.518
7.07181	35.562		7.072	98.484		7.072	49.447
7.07422	35.553		7.07442	98.473		7.07442	49.383
7.07664	35.51		7.07683	98.459		7.07683	49.326
7.07906	35.447		7.07925	98.44		7.07925	49.278
7.08147	35.379		7.08167	98.416		7.08167	49.239
7.08389	35.32		7.08408	98.386		7.08408	49.209
7.08631	35.255		7.0865	98.351		7.0865	49.187
7.08872	35.19		7.08892	98.31		7.08892	49.174
7.09114	35.14		7.09133	98.264		7.09133	49.17
7.09356	35.118		7.09375	98.214		7.09375	49.178
7.09597	35.118		7.09617	98.159		7.09617	49.196
7.09839	35.137		7.09858	98.099		7.09858	49.225
7.1008	35.177		7.101	98.036		7.101	49.264
7.10322	35.239		7.10341	97.972		7.10341	49.317
7.10564	35.319		7.10583	97.906		7.10583	49.381
7.10805	35.42		7.10825	97.837		7.10825	49.456
7.11047	35.544		7.11066	97.768		7.11066	49.544
7.11289	35.695		7.11308	97.7		7.11308	49.643
7.1153	35.878		7.1155	97.631		7.1155	49.755
7.11772	36.086		7.11791	97.563		7.11791	49.878
7.12014	36.311		7.12033	97.496		7.12033	50.013
7.12255	36.546		7.12275	97.43		7.12275	50.159
7.12497	36.795		7.12516	97.366		7.12516	50.315
7.12739	37.059		7.12758	97.302		7.12758	50.483
7.1298	37.33		7.13	97.241		7.13	50.664
7.13222	37.602		7.13241	97.18		7.13241	50.862
7.13463	37.874		7.13483	97.121		7.13483	51.07
7.13705	38.148		7.13725	97.063		7.13725	51.292
7.13947	38.43		7.13966	97.007		7.13966	51.536
7.14188	38.722		7.14208	96.954		7.14208	51.811
7.1443	39.023		7.1445	96.902		7.1445	52.11
7.14672	39.331		7.14691	96.851		7.14691	52.432
7.14913	39.651		7.14933	96.803		7.14933	52.79
7.15155	39.989		7.15174	96.759		7.15174	53.197
7.15397	40.335		7.15416	96.717		7.15416	53.65
7.15638	40.692		7.15658	96.679		7.15658	54.144
7.1588	41.073		7.15899	96.643		7.15899	54.687
7.16122	41.493		7.16141	96.612		7.16141	55.288
7.16363	41.954		7.16383	96.584		7.16383	55.95
7.16605	42.448		7.16624	96.561		7.16624	56.668
7.16846	42.978		7.16866	96.541		7.16866	57.441
7.17088	43.548		7.17108	96.523		7.17108	58.269
7.1733	44.159		7.17349	96.51		7.17349	59.155
7.17571	44.807		7.17591	96.5		7.17591	60.101
7.17813	45.495		7.17833	96.493		7.17833	61.097
7.18055	46.226		7.18074	96.486		7.18074	62.131
7.18296	46.986		7.18316	96.481		7.18316	63.202
7.18538	47.761		7.18558	96.477		7.18558	64.327
7.1878	48.594		7.18799	96.475		7.18799	65.481
7.19021	49.529		7.19041	96.471		7.19041	66.642
7.19263	50.593		7.19283	96.466		7.19283	67.798
7.19505	51.747		7.19524	96.46		7.19524	68.982
7.19746	53.011		7.19766	96.454		7.19766	70.162
7.19988	54.414		7.20007	96.446		7.20007	71.305
7.20229	55.996		7.20249	96.436		7.20249	72.384
7.20471	57.801		7.20491	96.425		7.20491	73.441
7.20713	59.741		7.20732	96.413		7.20732	74.45
7.20954	61.711		7.20974	96.4		7.20974	75.374
7.21196	63.62		7.21216	96.387		7.21216	76.177
7.21438	65.615		7.21457	96.373		7.21457	76.893
7.21679	67.619		7.21699	96.358		7.21699	77.515
7.21921	69.459		7.21941	96.344		7.21941	78.012
7.22163	70.971		7.22182	96.33		7.22182	78.359
7.22404	72.255		7.22424	96.317		7.22424	78.565
7.22646	73.329		7.22666	96.304		7.22666	78.637
7.22888	74.067		7.22907	96.291		7.22907	78.567
7.23129	74.346		7.23149	96.279		7.23149	78.347
7.23371	74.135		7.23391	96.268		7.23391	77.969
7.23612	73.504		7.23632	96.257		7.23632	77.439
7.23854	72.479		7.23874	96.246		7.23874	76.771
7.24096	71.086		7.24115	96.235		7.24115	75.976
7.24337	69.262		7.24357	96.223		7.24357	75.048
7.24579	66.956		7.24599	96.21		7.24599	73.976
7.24821	64.36		7.2484	96.197		7.2484	72.788
7.25062	61.675		7.25082	96.182		7.25082	71.511
7.25304	58.999		7.25324	96.166		7.25324	70.156
7.25546	56.14		7.25565	96.148		7.25565	68.69
7.25787	53.223		7.25807	96.128		7.25807	67.144
7.26029	50.411		7.26049	96.106		7.26049	65.556
7.26271	47.838		7.2629	96.081		7.2629	63.956
7.26512	45.394		7.26532	96.054		7.26532	62.302
7.26754	43.083		7.26774	96.025		7.26774	60.613
7.26995	40.959		7.27015	95.993		7.27015	58.928
7.27237	39.07		7.27257	95.958		7.27257	57.283
7.27479	37.42		7.27499	95.92		7.27499	55.65
7.2772	35.979		7.2774	95.879		7.2774	54.03
7.27962	34.726		7.27982	95.835		7.27982	52.45
7.28204	33.641		7.28224	95.788		7.28224	50.938
7.28445	32.756		7.28465	95.738		7.28465	49.489
7.28687	32.079		7.28707	95.684		7.28707	48.091
7.28929	31.534		7.28948	95.627		7.28948	46.758
7.2917	31.048		7.2919	95.567		7.2919	45.503
7.29412	30.595		7.29432	95.503		7.29432	44.335
7.29654	30.237		7.29673	95.436		7.29673	43.243
7.29895	29.934		7.29915	95.366		7.29915	42.228
7.30137	29.639		7.30157	95.294		7.30157	41.292
7.30378	29.318		7.30398	95.22		7.30398	40.437
7.3062	28.997		7.3064	95.143		7.3064	39.67
7.30862	28.681		7.30882	95.064		7.30882	38.98
7.31103	28.363		7.31123	94.985		7.31123	38.356
7.31345	28.039		7.31365	94.906		7.31365	37.789
7.31587	27.714		7.31607	94.827		7.31607	37.293
7.31828	27.386		7.31848	94.747		7.31848	36.864
7.3207	27.05		7.3209	94.668		7.3209	36.48
7.32312	26.702		7.32332	94.592		7.32332	36.123
7.32553	26.339		7.32573	94.518		7.32573	35.797
7.32795	25.966		7.32815	94.446		7.32815	35.512
7.33037	25.581		7.33057	94.376		7.33057	35.251
7.33278	25.186		7.33298	94.311		7.33298	34.996
7.3352	24.776		7.3354	94.251		7.3354	34.737
7.33761	24.342		7.33781	94.194		7.33781	34.489
7.34003	23.902		7.34023	94.142		7.34023	34.247
7.34245	23.476		7.34265	94.096		7.34265	34.001
7.34486	23.079		7.34506	94.056		7.34506	33.745
7.34728	22.698		7.34748	94.023		7.34748	33.481
7.3497	22.333		7.3499	93.995		7.3499	33.212
7.35211	21.993		7.35231	93.974		7.35231	32.939
7.35453	21.684		7.35473	93.96		7.35473	32.665
7.35695	21.41		7.35715	93.953		7.35715	32.386
7.35936	21.164		7.35956	93.953		7.35956	32.102
7.36178	20.945		7.36198	93.96		7.36198	31.819
7.3642	20.748		7.3644	93.972		7.3644	31.542
7.36661	20.572		7.36681	93.991		7.36681	31.273
7.36903	20.42		7.36923	94.016		7.36923	31.006
7.37144	20.291		7.37165	94.047		7.37165	30.746
7.37386	20.181		7.37406	94.083		7.37406	30.498
7.37628	20.091		7.37648	94.123		7.37648	30.265
7.37869	20.028		7.3789	94.168		7.3789	30.044
7.38111	19.985		7.38131	94.217		7.38131	29.835
7.38353	19.953		7.38373	94.27		7.38373	29.64
7.38594	19.921		7.38614	94.323		7.38614	29.464
7.38836	19.893		7.38856	94.379		7.38856	29.305
7.39078	19.873		7.39098	94.437		7.39098	29.163
7.39319	19.854		7.39339	94.497		7.39339	29.037
7.39561	19.831		7.39581	94.556		7.39581	28.928
7.39803	19.798		7.39823	94.614		7.39823	28.838
7.40044	19.76		7.40064	94.672		7.40064	28.766
7.40286	19.718		7.40306	94.73		7.40306	28.711
7.40527	19.674		7.40548	94.787		7.40548	28.671
7.40769	19.63		7.40789	94.841		7.40789	28.644
7.41011	19.586		7.41031	94.894		7.41031	28.632
7.41252	19.54		7.41273	94.945		7.41273	28.636
7.41494	19.492		7.41514	94.994		7.41514	28.65
7.41736	19.441		7.41756	95.043		7.41756	28.672
7.41977	19.385		7.41998	95.09		7.41998	28.702
7.42219	19.324		7.42239	95.136		7.42239	28.742
7.42461	19.262		7.42481	95.181		7.42481	28.789
7.42702	19.205		7.42722	95.225		7.42722	28.84
7.42944	19.154		7.42964	95.269		7.42964	28.892
7.43186	19.103		7.43206	95.312		7.43206	28.949
7.43427	19.057		7.43447	95.355		7.43447	29.009
7.43669	19.021		7.43689	95.398		7.43689	29.071
7.4391	19		7.43931	95.441		7.43931	29.132
7.44152	18.995		7.44172	95.483		7.44172	29.193
7.44394	19.002		7.44414	95.526		7.44414	29.254
7.44635	19.02		7.44656	95.568		7.44656	29.316
7.44877	19.047		7.44897	95.611		7.44897	29.378
7.45119	19.081		7.45139	95.653		7.45139	29.44
7.4536	19.125		7.45381	95.695		7.45381	29.501
7.45602	19.177		7.45622	95.737		7.45622	29.562
7.45844	19.236		7.45864	95.779		7.45864	29.624
7.46085	19.3		7.46106	95.821		7.46106	29.688
7.46327	19.368		7.46347	95.863		7.46347	29.752
7.46568	19.442		7.46589	95.905		7.46589	29.817
7.4681	19.524		7.46831	95.946		7.46831	29.883
7.47052	19.617		7.47072	95.988		7.47072	29.951
7.47293	19.725		7.47314	96.03		7.47314	30.022
7.47535	19.847		7.47555	96.071		7.47555	30.094
7.47777	19.977		7.47797	96.113		7.47797	30.168
7.48018	20.108		7.48039	96.154		7.48039	30.244
7.4826	20.237		7.4828	96.194		7.4828	30.323
7.48502	20.37		7.48522	96.234		7.48522	30.404
7.48743	20.506		7.48764	96.274		7.48764	30.486
7.48985	20.635		7.49005	96.312		7.49005	30.571
7.49227	20.749		7.49247	96.348		7.49247	30.659
7.49468	20.841		7.49489	96.382		7.49489	30.748
7.4971	20.918		7.4973	96.415		7.4973	30.84
7.49951	20.985		7.49972	96.446		7.49972	30.934
7.50193	21.049		7.50214	96.473		7.50214	31.031
7.50435	21.113		7.50455	96.497		7.50455	31.132
7.50676	21.168		7.50697	96.518		7.50697	31.235
7.50918	21.22		7.50939	96.536		7.50939	31.342
7.5116	21.276		7.5118	96.55		7.5118	31.452
7.51401	21.344		7.51422	96.56		7.51422	31.567
7.51643	21.428		7.51664	96.567		7.51664	31.687
7.51885	21.523		7.51905	96.57		7.51905	31.811
7.52126	21.625		7.52147	96.569		7.52147	31.939
7.52368	21.734		7.52388	96.566		7.52388	32.072
7.5261	21.848		7.5263	96.561		7.5263	32.21
7.52851	21.972		7.52872	96.553		7.52872	32.354
7.53093	22.104		7.53113	96.542		7.53113	32.502
7.53334	22.235		7.53355	96.53		7.53355	32.655
7.53576	22.358		7.53597	96.519		7.53597	32.811
7.53818	22.472		7.53838	96.509		7.53838	32.972
7.54059	22.583		7.5408	96.497		7.5408	33.137
7.54301	22.688		7.54322	96.487		7.54322	33.305
7.54543	22.784		7.54563	96.478		7.54563	33.477
7.54784	22.868		7.54805	96.472		7.54805	33.652
7.55026	22.936		7.55047	96.468		7.55047	33.829
7.55268	22.993		7.55288	96.466		7.55288	34.009
7.55509	23.047		7.5553	96.466		7.5553	34.192
7.55751	23.105		7.55772	96.47		7.55772	34.379
7.55993	23.168		7.56013	96.477		7.56013	34.568
7.56234	23.227		7.56255	96.487		7.56255	34.76
7.56476	23.289		7.56497	96.5		7.56497	34.955
7.56717	23.363		7.56738	96.516		7.56738	35.155
7.56959	23.456		7.5698	96.534		7.5698	35.361
7.57201	23.567		7.57221	96.555		7.57221	35.571
7.57442	23.693		7.57463	96.579		7.57463	35.785
7.57684	23.829		7.57705	96.605		7.57705	36.005
7.57926	23.974		7.57946	96.633		7.57946	36.233
7.58167	24.127		7.58188	96.663		7.58188	36.47
7.58409	24.293		7.5843	96.694		7.5843	36.713
7.58651	24.468		7.58671	96.728		7.58671	36.964
7.58892	24.643		7.58913	96.763		7.58913	37.224
7.59134	24.812		7.59155	96.798		7.59155	37.494
7.59376	24.972		7.59396	96.834		7.59396	37.775
7.59617	25.129		7.59638	96.871		7.59638	38.064
7.59859	25.285		7.5988	96.909		7.5988	38.363
7.601	25.44		7.60121	96.946		7.60121	38.672
7.60342	25.597		7.60363	96.983		7.60363	38.991
7.60584	25.75		7.60605	97.019		7.60605	39.321
7.60825	25.903		7.60846	97.055		7.60846	39.661
7.61067	26.061		7.61088	97.09		7.61088	40.01
7.61309	26.232		7.61329	97.124		7.61329	40.369
7.6155	26.419		7.61571	97.155		7.61571	40.737
7.61792	26.619		7.61813	97.185		7.61813	41.115
7.62034	26.828		7.62054	97.214		7.62054	41.501
7.62275	27.043		7.62296	97.241		7.62296	41.896
7.62517	27.262		7.62538	97.266		7.62538	42.298
7.62759	27.491		7.62779	97.289		7.62779	42.708
7.63	27.728		7.63021	97.31		7.63021	43.126
7.63242	27.965		7.63263	97.329		7.63263	43.551
7.63483	28.196		7.63504	97.346		7.63504	43.982
7.63725	28.415		7.63746	97.363		7.63746	44.418
7.63967	28.624		7.63988	97.377		7.63988	44.861
7.64208	28.828		7.64229	97.39		7.64229	45.309
7.6445	29.026		7.64471	97.403		7.64471	45.762
7.64692	29.222		7.64713	97.415		7.64713	46.219
7.64933	29.412		7.64954	97.427		7.64954	46.681
7.65175	29.595		7.65196	97.439		7.65196	47.147
7.65417	29.776		7.65438	97.451		7.65438	47.617
7.65658	29.96		7.65679	97.463		7.65679	48.091
7.659	30.152		7.65921	97.476		7.65921	48.567
7.66142	30.351		7.66162	97.491		7.66162	49.047
7.66383	30.555		7.66404	97.506		7.66404	49.531
7.66625	30.763		7.66646	97.522		7.66646	50.017
7.66866	30.976		7.66887	97.539		7.66887	50.506
7.67108	31.192		7.67129	97.558		7.67129	50.996
7.6735	31.41		7.67371	97.578		7.67371	51.489
7.67591	31.631		7.67612	97.6		7.67612	51.984
7.67833	31.862		7.67854	97.622		7.67854	52.48
7.68075	32.105		7.68096	97.646		7.68096	52.975
7.68316	32.359		7.68337	97.67		7.68337	53.47
7.68558	32.619		7.68579	97.696		7.68579	53.966
7.688	32.891		7.68821	97.722		7.68821	54.462
7.69041	33.186		7.69062	97.749		7.69062	54.955
7.69283	33.509		7.69304	97.777		7.69304	55.444
7.69525	33.862		7.69546	97.805		7.69546	55.93
7.69766	34.239		7.69787	97.833		7.69787	56.413
7.70008	34.641		7.70029	97.862		7.70029	56.893
7.70249	35.066		7.70271	97.891		7.70271	57.366
7.70491	35.515		7.70512	97.92		7.70512	57.83
7.70733	35.996		7.70754	97.949		7.70754	58.29
7.70974	36.503		7.70995	97.979		7.70995	58.743
7.71216	37.026		7.71237	98.008		7.71237	59.188
7.71458	37.557		7.71479	98.036		7.71479	59.624
7.71699	38.093		7.7172	98.064		7.7172	60.049
7.71941	38.652		7.71962	98.091		7.71962	60.466
7.72183	39.219		7.72204	98.118		7.72204	60.873
7.72424	39.779		7.72445	98.143		7.72445	61.27
7.72666	40.314		7.72687	98.167		7.72687	61.655
7.72908	40.826		7.72929	98.189		7.72929	62.028
7.73149	41.332		7.7317	98.21		7.7317	62.39
7.73391	41.817		7.73412	98.23		7.73412	62.74
7.73632	42.263		7.73654	98.247		7.73654	63.078
7.73874	42.655		7.73895	98.262		7.73895	63.403
7.74116	42.991		7.74137	98.275		7.74137	63.715
7.74357	43.282		7.74379	98.285		7.74379	64.015
7.74599	43.531		7.7462	98.294		7.7462	64.301
7.74841	43.742		7.74862	98.3		7.74862	64.575
7.75082	43.918		7.75104	98.305		7.75104	64.836
7.75324	44.045		7.75345	98.308		7.75345	65.084
7.75566	44.129		7.75587	98.308		7.75587	65.318
7.75807	44.187		7.75828	98.307		7.75828	65.54
7.76049	44.236		7.7607	98.306		7.7607	65.749
7.76291	44.287		7.76312	98.304		7.76312	65.946
7.76532	44.325		7.76553	98.3		7.76553	66.13
7.76774	44.352		7.76795	98.296		7.76795	66.302
7.77015	44.372		7.77037	98.292		7.77037	66.462
7.77257	44.391		7.77278	98.288		7.77278	66.612
7.77499	44.413		7.7752	98.285		7.7752	66.752
7.7774	44.433		7.77762	98.282		7.77762	66.88
7.77982	44.45		7.78003	98.278		7.78003	66.997
7.78224	44.464		7.78245	98.276		7.78245	67.106
7.78465	44.474		7.78487	98.274		7.78487	67.209
7.78707	44.48		7.78728	98.272		7.78728	67.305
7.78949	44.482		7.7897	98.272		7.7897	67.391
7.7919	44.48		7.79212	98.271		7.79212	67.471
7.79432	44.474		7.79453	98.272		7.79453	67.546
7.79674	44.463		7.79695	98.272		7.79695	67.619
7.79915	44.448		7.79936	98.274		7.79936	67.688
7.80157	44.429		7.80178	98.276		7.80178	67.751
7.80398	44.405		7.8042	98.278		7.8042	67.812
7.8064	44.373		7.80661	98.281		7.80661	67.872
7.80882	44.33		7.80903	98.284		7.80903	67.934
7.81123	44.277		7.81145	98.288		7.81145	67.994
7.81365	44.215		7.81386	98.292		7.81386	68.053
7.81607	44.144		7.81628	98.296		7.81628	68.112
7.81848	44.064		7.8187	98.301		7.8187	68.175
7.8209	43.974		7.82111	98.305		7.82111	68.243
7.82332	43.877		7.82353	98.309		7.82353	68.312
7.82573	43.771		7.82595	98.314		7.82595	68.384
7.82815	43.654		7.82836	98.319		7.82836	68.461
7.83057	43.524		7.83078	98.323		7.83078	68.546
7.83298	43.379		7.8332	98.326		7.8332	68.642
7.8354	43.222		7.83561	98.329		7.83561	68.744
7.83781	43.053		7.83803	98.331		7.83803	68.853
7.84023	42.868		7.84045	98.333		7.84045	68.974
7.84265	42.664		7.84286	98.333		7.84286	69.11
7.84506	42.438		7.84528	98.333		7.84528	69.264
7.84748	42.189		7.84769	98.332		7.84769	69.43
7.8499	41.92		7.85011	98.33		7.85011	69.611
7.85231	41.636		7.85253	98.327		7.85253	69.809
7.85473	41.343		7.85494	98.324		7.85494	70.029
7.85715	41.043		7.85736	98.32		7.85736	70.273
7.85956	40.727		7.85978	98.316		7.85978	70.537
7.86198	40.4		7.86219	98.311		7.86219	70.821
7.8644	40.068		7.86461	98.306		7.86461	71.128
7.86681	39.738		7.86703	98.302		7.86703	71.46
7.86923	39.413		7.86944	98.298		7.86944	71.818
7.87164	39.087		7.87186	98.294		7.87186	72.201
7.87406	38.761		7.87428	98.29		7.87428	72.608
7.87648	38.437		7.87669	98.287		7.87669	73.039
7.87889	38.116		7.87911	98.284		7.87911	73.493
7.88131	37.799		7.88153	98.283		7.88153	73.97
7.88373	37.481		7.88394	98.281		7.88394	74.473
7.88614	37.165		7.88636	98.281		7.88636	74.999
7.88856	36.858		7.88878	98.281		7.88878	75.544
7.89098	36.565		7.89119	98.282		7.89119	76.107
7.89339	36.283		7.89361	98.283		7.89361	76.685
7.89581	36.005		7.89602	98.284		7.89602	77.286
7.89823	35.739		7.89844	98.286		7.89844	77.904
7.90064	35.494		7.90086	98.289		7.90086	78.534
7.90306	35.279		7.90327	98.291		7.90327	79.171
7.90547	35.099		7.90569	98.293		7.90569	79.814
7.90789	34.942		7.90811	98.295		7.90811	80.471
7.91031	34.812		7.91052	98.297		7.91052	81.137
7.91272	34.714		7.91294	98.299		7.91294	81.804
7.91514	34.653		7.91536	98.301		7.91536	82.468
7.91756	34.633		7.91777	98.302		7.91777	83.128
7.91997	34.653		7.92019	98.302		7.92019	83.79
7.92239	34.707		7.92261	98.303		7.92261	84.451
7.92481	34.791		7.92502	98.303		7.92502	85.104
7.92722	34.901		7.92744	98.303		7.92744	85.743
7.92964	35.036		7.92986	98.304		7.92986	86.368
7.93206	35.203		7.93227	98.304		7.93227	86.984
7.93447	35.398		7.93469	98.304		7.93469	87.59
7.93689	35.614		7.93711	98.304		7.93711	88.179
7.9393	35.845		7.93952	98.305		7.93952	88.747
7.94172	36.088		7.94194	98.307		7.94194	89.293
7.94414	36.343		7.94435	98.31		7.94435	89.822
7.94655	36.617		7.94677	98.313		7.94677	90.332
7.94897	36.913		7.94919	98.316		7.94919	90.82
7.95139	37.234		7.9516	98.32		7.9516	91.284
7.9538	37.582		7.95402	98.325		7.95402	91.722
7.95622	37.946		7.95644	98.33		7.95644	92.136
7.95864	38.334		7.95885	98.337		7.95885	92.528
7.96105	38.756		7.96127	98.343		7.96127	92.896
7.96347	39.221		7.96369	98.349		7.96369	93.24
7.96589	39.735		7.9661	98.353		7.9661	93.561
7.9683	40.284		7.96852	98.359		7.96852	93.856
7.97072	40.873		7.97094	98.363		7.97094	94.127
7.97313	41.507		7.97335	98.367		7.97335	94.377
7.97555	42.192		7.97577	98.369		7.97577	94.609
7.97797	42.929		7.97819	98.369		7.97819	94.822
7.98038	43.709		7.9806	98.367		7.9806	95.013
7.9828	44.536		7.98302	98.364		7.98302	95.185
7.98522	45.419		7.98543	98.359		7.98543	95.34
7.98763	46.365		7.98785	98.353		7.98785	95.482
7.99005	47.378		7.99027	98.345		7.99027	95.613
7.99247	48.441		7.99268	98.335		7.99268	95.73
7.99488	49.561		7.9951	98.323		7.9951	95.832
7.9973	50.754		7.99752	98.31		7.99752	95.923
7.99972	52.035		7.99993	98.296		8	96.007
8.00213	53.416		8.00235	98.282		8.00235	96.086
8.00455	54.889		8.00477	98.267		8.00477	96.157
8.00696	56.447		8.00718	98.251		8.00718	96.22
8.00938	58.092		8.0096	98.235		8.0096	96.276
8.0118	59.826		8.01202	98.219		8.01202	96.329
8.01421	61.652		8.01443	98.204		8.01443	96.379
8.01663	63.604		8.01685	98.189		8.01685	96.426
8.01905	65.665		8.01927	98.174		8.01927	96.469
8.02146	67.792		8.02168	98.16		8.02168	96.508
8.02388	69.943		8.0241	98.146		8.0241	96.545
8.0263	72.076		8.02652	98.134		8.02652	96.58
8.02871	74.253		8.02893	98.122		8.02893	96.613
8.03113	76.49		8.03135	98.112		8.03135	96.644
8.03355	78.715		8.03376	98.102		8.03376	96.673
8.03596	80.86		8.03618	98.092		8.03618	96.699
8.03838	82.852		8.0386	98.084		8.0386	96.724
8.04079	84.706		8.04101	98.076		8.04101	96.746
8.04321	86.479		8.04343	98.068		8.04343	96.766
8.04563	88.14		8.04585	98.062		8.04585	96.784
8.04804	89.659		8.04826	98.055		8.04826	96.8
8.05046	91.002		8.05068	98.05		8.05068	96.813
8.05288	92.148		8.0531	98.044		8.0531	96.823
8.05529	93.111		8.05551	98.039		8.05551	96.831
8.05771	93.918		8.05793	98.035		8.05793	96.837
8.06013	94.593		8.06035	98.031		8.06035	96.84
8.06254	95.162		8.06276	98.028		8.06276	96.84
8.06496	95.632		8.06518	98.026		8.06518	96.838
8.06738	95.959		8.0676	98.024		8.0676	96.833
8.06979	96.167		8.07001	98.023		8.07001	96.826
8.07221	96.291		8.07243	98.022		8.07243	96.816
8.07462	96.367		8.07485	98.023		8.07485	96.804
8.07704	96.421		8.07726	98.025		8.07726	96.791
8.07946	96.418		8.07968	98.028		8.07968	96.775
8.08187	96.357		8.08209	98.032		8.08209	96.757
8.08429	96.251		8.08451	98.037		8.08451	96.737
8.08671	96.116		8.08693	98.043		8.08693	96.716
8.08912	95.964		8.08934	98.05		8.08934	96.695
8.09154	95.79		8.09176	98.058		8.09176	96.672
8.09396	95.587		8.09418	98.067		8.09418	96.647
8.09637	95.355		8.09659	98.077		8.09659	96.622
8.09879	95.094		8.09901	98.087		8.09901	96.596
8.10121	94.804		8.10143	98.096		8.10143	96.571
8.10362	94.484		8.10384	98.106		8.10384	96.545
8.10604	94.134		8.10626	98.117		8.10626	96.518
8.10845	93.755		8.10868	98.127		8.10868	96.491
8.11087	93.351		8.11109	98.137		8.11109	96.465
8.11329	92.925		8.11351	98.145		8.11351	96.439
8.1157	92.473		8.11593	98.152		8.11593	96.413
8.11812	91.984		8.11834	98.159		8.11834	96.387
8.12054	91.472		8.12076	98.164		8.12076	96.362
8.12295	90.949		8.12318	98.168		8.12318	96.337
8.12537	90.428		8.12559	98.171		8.12559	96.313
8.12779	89.919		8.12801	98.171		8.12801	96.291
8.1302	89.4		8.13042	98.17		8.13042	96.268
8.13262	88.877		8.13284	98.167		8.13284	96.247
8.13504	88.362		8.13526	98.163		8.13526	96.227
8.13745	87.868		8.13767	98.157		8.13767	96.207
8.13987	87.407		8.14009	98.15		8.14009	96.19
8.14228	86.976		8.14251	98.142		8.14251	96.174
8.1447	86.568		8.14492	98.131		8.14492	96.158
8.14712	86.181		8.14734	98.12		8.14734	96.145
8.14953	85.812		8.14976	98.108		8.14976	96.133
8.15195	85.46		8.15217	98.095		8.15217	96.122
8.15437	85.129		8.15459	98.082		8.15459	96.113
8.15678	84.824		8.15701	98.067		8.15701	96.106
8.1592	84.535		8.15942	98.053		8.15942	96.101
8.16162	84.255		8.16184	98.038		8.16184	96.097
8.16403	83.975		8.16426	98.023		8.16426	96.094
8.16645	83.69		8.16667	98.008		8.16667	96.093
8.16887	83.408		8.16909	97.994		8.16909	96.094
8.17128	83.128		8.1715	97.979		8.1715	96.096
8.1737	82.85		8.17392	97.964		8.17392	96.1
8.17611	82.572		8.17634	97.95		8.17634	96.105
8.17853	82.29		8.17875	97.937		8.17875	96.11
8.18095	82.006		8.18117	97.924		8.18117	96.117
8.18336	81.72		8.18359	97.912		8.18359	96.125
8.18578	81.434		8.186	97.9		8.186	96.134
8.1882	81.148		8.18842	97.888		8.18842	96.143
8.19061	80.86		8.19084	97.878		8.19084	96.152
8.19303	80.572		8.19325	97.868		8.19325	96.161
8.19545	80.284		8.19567	97.858		8.19567	96.171
8.19786	79.995		8.19809	97.85		8.19809	96.181
8.20028	79.705		8.2005	97.842		8.2005	96.191
8.2027	79.413		8.20292	97.836		8.20292	96.201
8.20511	79.118		8.20534	97.83		8.20534	96.209
8.20753	78.82		8.20775	97.826		8.20775	96.218
8.20994	78.52		8.21017	97.822		8.21017	96.226
8.21236	78.218		8.21259	97.82		8.21259	96.233
8.21478	77.918		8.215	97.819		8.215	96.239
8.21719	77.621		8.21742	97.819		8.21742	96.245
8.21961	77.325		8.21983	97.821		8.21983	96.25
8.22203	77.029		8.22225	97.824		8.22225	96.253
8.22444	76.735		8.22467	97.828		8.22467	96.256
8.22686	76.443		8.22708	97.833		8.22708	96.259
8.22928	76.154		8.2295	97.839		8.2295	96.26
8.23169	75.869		8.23192	97.846		8.23192	96.26
8.23411	75.586		8.23433	97.855		8.23433	96.26
8.23653	75.305		8.23675	97.865		8.23675	96.258
8.23894	75.029		8.23917	97.875		8.23917	96.256
8.24136	74.759		8.24158	97.886		8.24158	96.253
8.24377	74.495		8.244	97.897		8.244	96.249
8.24619	74.234		8.24642	97.908		8.24642	96.244
8.24861	73.977		8.24883	97.92		8.24883	96.238
8.25102	73.727		8.25125	97.933		8.25125	96.231
8.25344	73.487		8.25367	97.945		8.25367	96.224
8.25586	73.261		8.25608	97.957		8.25608	96.216
8.25827	73.049		8.2585	97.968		8.2585	96.207
8.26069	72.848		8.26092	97.979		8.26092	96.197
8.26311	72.658		8.26333	97.99		8.26333	96.186
8.26552	72.479		8.26575	98		8.26575	96.176
8.26794	72.312		8.26816	98.01		8.26816	96.164
8.27036	72.155		8.27058	98.018		8.27058	96.153
8.27277	72.013		8.273	98.025		8.273	96.142
8.27519	71.883		8.27541	98.032		8.27541	96.131
8.2776	71.762		8.27783	98.037		8.27783	96.12
8.28002	71.648		8.28025	98.041		8.28025	96.108
8.28244	71.538		8.28266	98.044		8.28266	96.095
8.28485	71.434		8.28508	98.045		8.28508	96.083
8.28727	71.339		8.2875	98.045		8.2875	96.071
8.28969	71.249		8.28991	98.044		8.28991	96.058
8.2921	71.164		8.29233	98.041		8.29233	96.044
8.29452	71.079		8.29475	98.036		8.29475	96.03
8.29694	70.995		8.29716	98.03		8.29716	96.016
8.29935	70.913		8.29958	98.023		8.29958	96
8.30177	70.833		8.302	98.013		8.302	95.983
8.30419	70.755		8.30441	98.003		8.30441	95.966
8.3066	70.678		8.30683	97.991		8.30683	95.949
8.30902	70.602		8.30925	97.979		8.30925	95.931
8.31143	70.523		8.31166	97.967		8.31166	95.914
8.31385	70.442		8.31408	97.953		8.31408	95.896
8.31627	70.363		8.31649	97.938		8.31649	95.877
8.31868	70.29		8.31891	97.923		8.31891	95.859
8.3211	70.227		8.32133	97.909		8.32133	95.842
8.32352	70.179		8.32374	97.896		8.32374	95.825
8.32593	70.137		8.32616	97.882		8.32616	95.809
8.32835	70.104		8.32858	97.869		8.32858	95.793
8.33077	70.081		8.33099	97.857		8.33099	95.778
8.33318	70.073		8.33341	97.845		8.33341	95.764
8.3356	70.081		8.33583	97.834		8.33583	95.75
8.33802	70.109		8.33824	97.824		8.33824	95.738
8.34043	70.157		8.34066	97.815		8.34066	95.726
8.34285	70.218		8.34308	97.806		8.34308	95.715
8.34526	70.289		8.34549	97.798		8.34549	95.704
8.34768	70.363		8.34791	97.79		8.34791	95.693
8.3501	70.438		8.35033	97.783		8.35033	95.683
8.35251	70.519		8.35274	97.775		8.35274	95.673
8.35493	70.607		8.35516	97.768		8.35516	95.663
8.35735	70.699		8.35757	97.761		8.35757	95.653
8.35976	70.791		8.35999	97.754		8.35999	95.644
8.36218	70.879		8.36241	97.747		8.36241	95.634
8.3646	70.962		8.36482	97.739		8.36482	95.624
8.36701	71.042		8.36724	97.731		8.36724	95.614
8.36943	71.121		8.36966	97.723		8.36966	95.604
8.37185	71.2		8.37207	97.715		8.37207	95.594
8.37426	71.283		8.37449	97.707		8.37449	95.584
8.37668	71.37		8.37691	97.7		8.37691	95.575
8.37909	71.464		8.37932	97.694		8.37932	95.565
8.38151	71.563		8.38174	97.687		8.38174	95.556
8.38393	71.663		8.38416	97.681		8.38416	95.547
8.38634	71.763		8.38657	97.675		8.38657	95.539
8.38876	71.861		8.38899	97.671		8.38899	95.531
8.39118	71.956		8.39141	97.668		8.39141	95.523
8.39359	72.053		8.39382	97.665		8.39382	95.516
8.39601	72.15		8.39624	97.664		8.39624	95.51
8.39843	72.243		8.39866	97.664		8.39866	95.503
8.40084	72.327		8.40107	97.664		8.40107	95.497
8.40326	72.399		8.40349	97.666		8.40349	95.492
8.40568	72.454		8.4059	97.669		8.4059	95.486
8.40809	72.496		8.40832	97.674		8.40832	95.48
8.41051	72.529		8.41074	97.679		8.41074	95.474
8.41292	72.559		8.41315	97.686		8.41315	95.469
8.41534	72.591		8.41557	97.692		8.41557	95.464
8.41776	72.628		8.41799	97.699		8.41799	95.46
8.42017	72.663		8.4204	97.708		8.4204	95.456
8.42259	72.694		8.42282	97.717		8.42282	95.453
8.42501	72.729		8.42524	97.727		8.42524	95.449
8.42742	72.772		8.42765	97.736		8.42765	95.448
8.42984	72.83		8.43007	97.743		8.43007	95.448
8.43226	72.905		8.43249	97.748		8.43249	95.45
8.43467	72.997		8.4349	97.753		8.4349	95.453
8.43709	73.1		8.43732	97.757		8.43732	95.458
8.43951	73.211		8.43974	97.759		8.43974	95.465
8.44192	73.325		8.44215	97.758		8.44215	95.474
8.44434	73.44		8.44457	97.752		8.44457	95.484
8.44675	73.555		8.44699	97.743		8.44699	95.497
8.44917	73.676		8.4494	97.73		8.4494	95.512
8.45159	73.799		8.45182	97.714		8.45182	95.529
8.454	73.924		8.45423	97.695		8.45423	95.548
8.45642	74.049		8.45665	97.673		8.45665	95.569
8.45884	74.171		8.45907	97.647		8.45907	95.592
8.46125	74.29		8.46148	97.618		8.46148	95.617
8.46367	74.407		8.4639	97.584		8.4639	95.644
8.46609	74.525		8.46632	97.548		8.46632	95.673
8.4685	74.648		8.46873	97.511		8.46873	95.704
8.47092	74.78		8.47115	97.473		8.47115	95.737
8.47334	74.922		8.47357	97.436		8.47357	95.771
8.47575	75.074		8.47598	97.397		8.47598	95.807
8.47817	75.234		8.4784	97.357		8.4784	95.846
8.48058	75.399		8.48082	97.317		8.48082	95.885
8.483	75.567		8.48323	97.279		8.48323	95.926
8.48542	75.736		8.48565	97.242		8.48565	95.967
8.48783	75.906		8.48807	97.208		8.48807	96.008
8.49025	76.083		8.49048	97.176		8.49048	96.052
8.49267	76.263		8.4929	97.145		8.4929	96.095
8.49508	76.442		8.49532	97.115		8.49532	96.139
8.4975	76.616		8.49773	97.088		8.49773	96.182
8.49992	76.783		8.50015	97.063		8.50015	96.224
8.50233	76.94		8.50256	97.041		8.50256	96.264
8.50475	77.091		8.50498	97.022		8.50498	96.305
8.50717	77.238		8.5074	97.004		8.5074	96.344
8.50958	77.382		8.50981	96.988		8.50981	96.382
8.512	77.526		8.51223	96.973		8.51223	96.418
8.51441	77.671		8.51465	96.958		8.51465	96.451
8.51683	77.815		8.51706	96.944		8.51706	96.481
8.51925	77.957		8.51948	96.932		8.51948	96.51
8.52166	78.099		8.5219	96.92		8.5219	96.537
8.52408	78.241		8.52431	96.908		8.52431	96.561
8.5265	78.387		8.52673	96.896		8.52673	96.584
8.52891	78.536		8.52915	96.883		8.52915	96.604
8.53133	78.69		8.53156	96.869		8.53156	96.622
8.53375	78.847		8.53398	96.855		8.53398	96.637
8.53616	79.004		8.5364	96.841		8.5364	96.65
8.53858	79.16		8.53881	96.826		8.53881	96.663
8.541	79.313		8.54123	96.81		8.54123	96.674
8.54341	79.462		8.54364	96.794		8.54364	96.685
8.54583	79.61		8.54606	96.776		8.54606	96.694
8.54824	79.756		8.54848	96.758		8.54848	96.702
8.55066	79.9		8.55089	96.739		8.55089	96.71
8.55308	80.039		8.55331	96.72		8.55331	96.716
8.55549	80.172		8.55573	96.701		8.55573	96.723
8.55791	80.3		8.55814	96.682		8.55814	96.73
8.56033	80.425		8.56056	96.662		8.56056	96.736
8.56274	80.544		8.56298	96.642		8.56298	96.743
8.56516	80.659		8.56539	96.623		8.56539	96.748
8.56758	80.768		8.56781	96.604		8.56781	96.753
8.56999	80.87		8.57023	96.586		8.57023	96.758
8.57241	80.965		8.57264	96.569		8.57264	96.762
8.57483	81.053		8.57506	96.553		8.57506	96.765
8.57724	81.135		8.57748	96.538		8.57748	96.768
8.57966	81.213		8.57989	96.524		8.57989	96.77
8.58207	81.289		8.58231	96.511		8.58231	96.771
8.58449	81.364		8.58473	96.498		8.58473	96.769
8.58691	81.432		8.58714	96.488		8.58714	96.766
8.58932	81.495		8.58956	96.479		8.58956	96.762
8.59174	81.555		8.59197	96.47		8.59197	96.757
8.59416	81.618		8.59439	96.462		8.59439	96.749
8.59657	81.688		8.59681	96.454		8.59681	96.739
8.59899	81.769		8.59922	96.445		8.59922	96.726
8.60141	81.857		8.60164	96.435		8.60164	96.71
8.60382	81.951		8.60406	96.426		8.60406	96.692
8.60624	82.05		8.60647	96.417		8.60647	96.671
8.60866	82.157		8.60889	96.407		8.60889	96.648
8.61107	82.271		8.61131	96.395		8.61131	96.623
8.61349	82.393		8.61372	96.381		8.61372	96.595
8.6159	82.524		8.61614	96.365		8.61614	96.564
8.61832	82.663		8.61856	96.347		8.61856	96.531
8.62074	82.809		8.62097	96.328		8.62097	96.495
8.62315	82.959		8.62339	96.308		8.62339	96.457
8.62557	83.114		8.62581	96.287		8.62581	96.418
8.62799	83.271		8.62822	96.267		8.62822	96.378
8.6304	83.432		8.63064	96.245		8.63064	96.336
8.63282	83.597		8.63306	96.221		8.63306	96.292
8.63524	83.766		8.63547	96.198		8.63547	96.247
8.63765	83.94		8.63789	96.175		8.63789	96.201
8.64007	84.119		8.6403	96.153		8.6403	96.155
8.64249	84.303		8.64272	96.134		8.64272	96.108
8.6449	84.496		8.64514	96.115		8.64514	96.061
8.64732	84.696		8.64755	96.097		8.64755	96.012
8.64973	84.899		8.64997	96.079		8.64997	95.964
8.65215	85.102		8.65239	96.064		8.65239	95.915
8.65457	85.301		8.6548	96.049		8.6548	95.866
8.65698	85.494		8.65722	96.037		8.65722	95.819
8.6594	85.69		8.65964	96.026		8.65964	95.771
8.66182	85.885		8.66205	96.017		8.66205	95.723
8.66423	86.076		8.66447	96.01		8.66447	95.676
8.66665	86.26		8.66689	96.003		8.66689	95.629
8.66907	86.433		8.6693	95.998		8.6693	95.584
8.67148	86.592		8.67172	95.993		8.67172	95.54
8.6739	86.736		8.67414	95.989		8.67414	95.496
8.67632	86.87		8.67655	95.987		8.67655	95.453
8.67873	86.996		8.67897	95.985		8.67897	95.412
8.68115	87.118		8.68138	95.984		8.68138	95.372
8.68356	87.24		8.6838	95.982		8.6838	95.333
8.68598	87.364		8.68622	95.981		8.68622	95.295
8.6884	87.481		8.68863	95.979		8.68863	95.259
8.69081	87.593		8.69105	95.978		8.69105	95.224
8.69323	87.706		8.69347	95.977		8.69347	95.191
8.69565	87.823		8.69588	95.975		8.69588	95.159
8.69806	87.949		8.6983	95.973		8.6983	95.13
8.70048	88.088		8.70072	95.97		8.70072	95.103
8.7029	88.238		8.70313	95.966		8.70313	95.078
8.70531	88.395		8.70555	95.961		8.70555	95.054
8.70773	88.558		8.70797	95.956		8.70797	95.033
8.71015	88.726		8.71038	95.95		8.71038	95.014
8.71256	88.898		8.7128	95.944		8.7128	94.998
8.71498	89.07		8.71522	95.937		8.71522	94.985
8.71739	89.249		8.71763	95.929		8.71763	94.974
8.71981	89.432		8.72005	95.92		8.72005	94.966
8.72223	89.619		8.72247	95.911		8.72247	94.961
8.72464	89.806		8.72488	95.902		8.72488	94.957
8.72706	89.992		8.7273	95.893		8.7273	94.957
8.72948	90.174		8.72971	95.883		8.72971	94.958
8.73189	90.353		8.73213	95.874		8.73213	94.962
8.73431	90.53		8.73455	95.864		8.73455	94.969
8.73673	90.706		8.73696	95.854		8.73696	94.978
8.73914	90.885		8.73938	95.844		8.73938	94.989
8.74156	91.069		8.7418	95.834		8.7418	95.002
8.74398	91.261		8.74421	95.825		8.74421	95.016
8.74639	91.458		8.74663	95.816		8.74663	95.032
8.74881	91.66		8.74905	95.807		8.74905	95.051
8.75122	91.866		8.75146	95.799		8.75146	95.071
8.75364	92.076		8.75388	95.791		8.75388	95.092
8.75606	92.289		8.7563	95.784		8.7563	95.114
8.75847	92.504		8.75871	95.779		8.75871	95.137
8.76089	92.726		8.76113	95.775		8.76113	95.16
8.76331	92.955		8.76355	95.771		8.76355	95.184
8.76572	93.186		8.76596	95.768		8.76596	95.21
8.76814	93.416		8.76838	95.767		8.76838	95.235
8.77056	93.641		8.7708	95.768		8.7708	95.26
8.77297	93.858		8.77321	95.77		8.77321	95.284
8.77539	94.067		8.77563	95.775		8.77563	95.307
8.77781	94.273		8.77804	95.781		8.77804	95.33
8.78022	94.474		8.78046	95.789		8.78046	95.353
8.78264	94.669		8.78288	95.798		8.78288	95.376
8.78505	94.857		8.78529	95.809		8.78529	95.397
8.78747	95.036		8.78771	95.822		8.78771	95.418
8.78989	95.208		8.79013	95.836		8.79013	95.438
8.7923	95.374		8.79254	95.853		8.79254	95.457
8.79472	95.532		8.79496	95.872		8.79496	95.475
8.79714	95.683		8.79738	95.892		8.79738	95.493
8.79955	95.823		8.79979	95.912		8.79979	95.51
8.80197	95.952		8.80221	95.933		8.80221	95.528
8.80439	96.069		8.80463	95.955		8.80463	95.545
8.8068	96.174		8.80704	95.978		8.80704	95.562
8.80922	96.267		8.80946	96.002		8.80946	95.578
8.81164	96.352		8.81188	96.026		8.81188	95.594
8.81405	96.428		8.81429	96.05		8.81429	95.612
8.81647	96.499		8.81671	96.072		8.81671	95.631
8.81888	96.563		8.81913	96.092		8.81913	95.651
8.8213	96.614		8.82154	96.111		8.82154	95.673
8.82372	96.653		8.82396	96.129		8.82396	95.695
[truncated: 6,695 more rows]

## Sheet: Fig3f
Real-time temperature measurements of the three different thermal emitters from 10:00 a.m. to 3:00 p.m. (7 September 2022)
Time of day	Temperature/°C	Temperature/°C	Temperature/°C	Temperature/°C		Time of day	Wind Speed/m s-1
	Dual-selective	Mono-selective	Non-selective	Ambient		001:10:00	0.4
10:00:00	21.1	23	24.8	29.7		001:10:05	0.4
10:01:00	21.2	23	25	29.7		001:10:10	0
10:02:00	21.3	23	24.9	30.5		001:10:15	0
10:03:00	21.3	23.1	24.9	31.1		001:10:20	0
10:04:00	21.5	23.4	25.1	32.1		001:10:25	0
10:05:00	21.5	23.4	25.2	31.6		001:10:30	0
10:06:00	21.7	23.6	25.4	31		001:10:35	0
10:07:00	21.8	23.7	25.7	31		001:10:40	0
10:08:00	21.9	23.9	25.9	31.2		001:10:45	0
10:09:00	22	24	25.9	31.3		001:10:50	0.4
10:10:00	22.1	24	26	31.2		001:10:55	0.3
10:11:00	22.1	24	25.9	31.1		001:11:00	0
10:12:00	22.2	24.2	26	31.1		001:11:05	0
10:13:00	22.3	24.3	26.1	31.1		001:11:10	0.5
10:14:00	22.3	24.4	26.1	31.2		001:11:15	0
10:15:00	22.4	24.6	26.3	31.2		001:11:20	0
10:16:00	22.7	24.8	26.6	32.1		001:11:25	0
10:17:00	22.7	24.9	26.6	31.3		001:11:30	0
10:18:00	22.8	24.8	26.5	31.5		001:11:35	0.3
10:19:00	22.9	25	26.7	31.3		001:11:40	0
10:20:00	23	25.1	26.8	32.1		001:11:45	0
10:21:00	23	25.2	26.8	31.3		001:11:50	0
10:22:00	23	25.1	26.7	31.3		001:11:55	0
10:23:00	23.1	25.3	27	32.1		001:12:00	0.5
10:24:00	23.2	25.3	27	32.1		001:12:05	0.4
10:25:00	23.2	25.3	27	31.8		001:12:10	0
10:26:00	23.3	25.4	27.1	32.5		001:12:15	0
10:27:00	23.4	25.5	27.2	32.4		001:12:20	0.4
10:28:00	23.4	25.6	27.3	32.6		001:12:25	0.4
10:29:00	23.5	25.8	27.5	32.8		001:12:30	0
10:30:00	23.5	25.7	27.5	32.7		001:12:35	0
10:31:00	23.5	25.7	27.5	32.9		001:12:40	0.5
10:32:00	23.6	25.9	27.6	33.3		001:12:45	0.4
10:33:00	23.7	26	27.7	33.4		001:12:50	0
10:34:00	23.7	25.9	27.6	32.3		001:12:55	0
10:35:00	23.7	26	27.7	33.1		001:13:00	0
10:36:00	23.8	26.1	27.8	34.2		001:13:05	0
10:37:00	23.9	26.1	27.9	33.3		001:13:10	0.4
10:38:00	23.9	26.1	27.8	33.4		001:13:15	0
10:39:00	24	26.2	27.9	32.1		001:13:20	0.3
10:40:00	24.1	26.2	28.1	33.6		001:13:25	0.5
10:41:00	24.2	26.3	28.1	32.9		001:13:30	0.6
10:42:00	24.2	26.2	28.1	33		001:13:35	0
10:43:00	24.3	26.2	28.1	33.5		001:13:40	0.6
10:44:00	24.4	26.4	28.3	34.2		001:13:45	0.6
10:45:00	24.6	26.6	28.6	34.6		001:13:50	0
10:46:00	24.8	26.9	28.7	34.5		001:13:55	0.9
10:47:00	25	27.1	28.9	35.1		001:14:00	0.3
10:48:00	25.2	27.3	29.1	34		001:14:05	0
10:49:00	25.3	27.4	29.1	34.3		001:14:10	1.1
10:50:00	25.4	27.5	29.2	35.1		001:14:15	0.6
10:51:00	25.5	27.6	29.3	34.3		001:14:20	0
10:52:00	25.6	27.7	29.4	35.2		001:14:25	0
10:53:00	25.7	27.8	29.5	35.2		001:14:30	0.5
10:54:00	25.8	28.1	29.7	35.4		001:14:35	0
10:55:00	26	28.3	30	35.7		001:14:40	0
10:56:00	25.9	28.2	29.9	34.3		001:14:45	0.6
10:57:00	26	28.2	29.9	33.9		001:14:50	0
10:58:00	26	28.3	30.2	34.6		001:14:55	0
10:59:00	26.1	28.5	30.5	35.2		001:15:00	0.4
11:00:00	26.3	28.6	30.8	35.9
11:01:00	26.3	28.6	30.9	36
11:02:00	26.4	28.5	31	35
11:03:00	26.4	28.4	31.2	35.3
11:04:00	26.4	28.3	31.3	34.9
11:05:00	26.5	28.3	31.3	34.5
11:06:00	26.5	28.4	31.2	35
11:07:00	26.6	28.6	31.4	35
11:08:00	26.6	28.8	31.5	36
11:09:00	26.7	28.8	31.4	35.7
11:10:00	26.8	29	31.5	36.5
11:11:00	26.8	29.1	31.5	35.9
11:12:00	26.9	29.4	31.6	36.8
11:13:00	27	29.6	31.6	36.6
11:14:00	27	29.5	31.6	36
11:15:00	27	29.4	31.5	34.7
11:16:00	27	29.4	31.5	35.8
11:17:00	27	29.5	31.6	36.7
11:18:00	27.1	29.6	31.7	35.9
11:19:00	27.1	29.7	31.8	35.7
11:20:00	27.2	29.8	31.8	35.7
11:21:00	27.2	29.7	31.7	35.5
11:22:00	27.2	29.7	31.8	36.5
11:23:00	27.2	29.9	31.9	35.9
11:24:00	27.3	30.1	31.9	36.7
11:25:00	27.4	30.3	32.1	37
11:26:00	27.6	30.5	32.3	36.1
11:27:00	27.6	30.7	32.3	36.7
11:28:00	27.7	30.7	32.2	36
11:29:00	27.6	30.5	32	35.8
11:30:00	27.6	30.5	32	35.2
11:31:00	27.6	30.6	32.1	35
11:32:00	27.6	30.5	32	35.4
11:33:00	27.6	30.5	32	36.2
11:34:00	27.6	30.5	32.1	35.4
11:35:00	27.7	30.6	32.1	35.2
11:36:00	27.8	30.6	32.1	35.9
11:37:00	27.8	30.6	32.1	35.5
11:38:00	27.8	30.7	32.1	35.8
11:39:00	27.9	30.7	32.1	36.2
11:40:00	27.9	30.8	32.1	36.7
11:41:00	27.9	30.9	32.2	36.7
11:42:00	28.1	31.2	32.3	37
11:43:00	28.2	31.3	32.4	39.5
11:44:00	28.2	31.4	32.3	38.5
11:45:00	28.2	31.5	32.4	38.7
11:46:00	28.2	31.4	32.3	37.8
11:47:00	28.2	31.4	32.4	38.2
11:48:00	28.2	31.3	32.4	36.8
11:49:00	28.3	31.4	32.4	37
11:50:00	28.3	31.5	32.6	36.8
11:51:00	28.4	31.4	32.5	36.1
11:52:00	28.4	31.3	32.4	36.7
11:53:00	28.5	31.4	32.6	37.2
11:54:00	28.4	31.2	32.5	36.3
11:55:00	28.5	31.2	32.6	36.5
11:56:00	28.7	31.5	32.9	38.1
11:57:00	28.9	31.7	33.1	37.8
11:58:00	29	31.8	33.2	38.4
11:59:00	29.1	31.9	33.3	37
12:00:00	29.1	31.9	33.3	37.9
12:01:00	29.2	32.1	33.4	37.5
12:02:00	29.2	32.1	33.5	37.6
12:03:00	29.4	32.4	33.7	38.2
12:04:00	29.4	32.6	33.8	37.6
12:05:00	29.6	32.7	33.9	38.4
12:06:00	29.5	32.7	33.7	37.6
12:07:00	29.4	32.5	33.6	37
12:08:00	29.3	32.5	33.4	37.6
12:09:00	29.2	32.3	33.2	37.1
12:10:00	29.2	32.3	33.3	37
12:11:00	29.1	32.3	33.2	37.3
12:12:00	29.1	32.3	33.1	37.1
12:13:00	29	32.2	33	36.1
12:14:00	29	32.1	33	36.5
12:15:00	28.9	32	33	36.8
12:16:00	28.9	32.1	33	37
12:17:00	29	32	33.1	37
12:18:00	29	32.1	33.2	37.6
12:19:00	29	32.2	33.1	37.2
12:20:00	29.1	32.3	33.3	37.4
12:21:00	29	32.4	33.3	37.4
12:22:00	29.1	32.5	33.3	37.3
12:23:00	29.1	32.5	33.3	37.8
12:24:00	29	32.5	33.2	36.9
12:25:00	29	32.4	33.2	36.7
12:26:00	29	32.5	33.2	37.2
12:27:00	29.1	32.5	33.2	37.3
12:28:00	29.1	32.5	33.2	37.1
12:29:00	29.1	32.4	33.1	36.5
12:30:00	29	32.3	33.1	37.4
12:31:00	29.1	32.2	32.9	36.8
12:32:00	29	32.2	33	38.1
12:33:00	29.1	32.1	32.9	38.7
12:34:00	29.2	32.2	33.2	38.3
12:35:00	29.2	32.3	33.2	38.7
12:36:00	29.2	32.2	33.1	37.6
12:37:00	29.2	32.2	33.2	38.7
12:38:00	29.3	32.3	33.2	38.7
12:39:00	29.3	32.4	33.2	38.5
12:40:00	29.3	32.4	33.2	38.1
12:41:00	29.3	32.5	33.4	39
12:42:00	29.4	32.7	33.5	38.5
12:43:00	29.5	32.7	33.5	38.6
12:44:00	29.5	32.6	33.4	37.5
12:45:00	29.5	32.5	33.3	37.7
12:46:00	29.5	32.6	33.3	37.9
12:47:00	29.4	32.6	33.3	38.4
12:48:00	29.4	32.7	33.3	38.4
12:49:00	29.4	32.6	33.3	37.2
12:50:00	29.4	32.7	33.3	37.6
12:51:00	29.3	32.6	33.3	37
12:52:00	29.4	32.7	33.4	38.6
12:53:00	29.5	32.9	33.4	38.9
12:54:00	29.5	33	33.5	39.2
12:55:00	29.6	33.1	33.6	38.8
12:56:00	29.6	33.2	33.7	38.7
12:57:00	29.7	33.2	33.6	39.2
12:58:00	29.7	33.2	33.7	38.8
12:59:00	29.8	33.4	33.9	39.8
13:00:00	29.9	33.5	33.9	39.1
13:01:00	29.9	33.5	33.8	38.5
13:02:00	29.9	33.4	33.8	39.1
13:03:00	29.9	33.4	33.8	39.3
13:04:00	29.9	33.3	33.7	38.6
13:05:00	29.9	33.3	33.7	38.1
13:06:00	29.8	33.3	33.7	37.9
13:07:00	29.8	33	33.5	37.3
13:08:00	29.7	32.8	33.3	37.5
13:09:00	29.7	32.8	33.3	38.1
13:10:00	29.6	32.8	33.2	38.1
13:11:00	29.7	32.7	33.3	37.2
13:12:00	29.7	32.8	33.3	38.6
13:13:00	29.7	32.9	33.4	39.3
13:14:00	29.7	33	33.4	38.8
13:15:00	29.8	33	33.4	38.7
13:16:00	29.9	33.2	33.6	39
13:17:00	29.8	33.2	33.6	38.9
13:18:00	29.9	33.3	33.7	39.6
13:19:00	29.9	33.4	33.7	39.4
13:20:00	30	33.5	33.8	39.6
13:21:00	30	33.4	33.6	38.2
13:22:00	29.9	33.4	33.7	39.8
13:23:00	30	33.4	33.7	39.1
13:24:00	30	33.4	33.7	39.2
13:25:00	30.1	33.6	33.8	39.6
13:26:00	30.1	33.4	33.8	38.7
13:27:00	30.1	33.5	33.9	39
13:28:00	30.1	33.6	33.8	38.7
13:29:00	30.1	33.7	33.9	39.6
13:30:00	30.1	33.7	33.8	39.9
13:31:00	30.1	33.5	33.7	38.6
13:32:00	30.2	33.6	33.8	38.8
13:33:00	30.2	33.6	33.7	38.1
13:34:00	30.1	33.5	33.6	39.2
13:35:00	30.1	33.5	33.8	39.7
13:36:00	30.1	33.5	33.7	38.9
13:37:00	30.1	33.5	33.7	39.1
13:38:00	30.1	33.5	33.7	38.8
13:39:00	30.2	33.6	33.8	39.6
13:40:00	30.1	33.4	33.7	38.5
13:41:00	29.9	33.4	33.5	38.4
13:42:00	29.8	33.3	33.3	38
13:43:00	29.7	33.1	33.2	36.9
13:44:00	29.7	32.7	33	36.5
13:45:00	29.5	32.5	32.9	37.8
13:46:00	29.4	32.6	32.8	38.1
13:47:00	29.3	32.7	32.8	37.6
13:48:00	29.3	32.8	32.9	38.2
13:49:00	29.3	32.8	32.8	38.4
13:50:00	29.2	32.8	32.8	37.4
13:51:00	29.2	32.7	32.7	37.4
13:52:00	29	32.6	32.6	37.2
13:53:00	29	32.6	32.5	37.6
13:54:00	29	32.4	32.4	37.9
13:55:00	29	32.3	32.4	37.4
13:56:00	29	32.3	32.4	37.6
13:57:00	29	32.4	32.3	38
13:58:00	29.1	32.5	32.4	39.1
13:59:00	29.1	32.5	32.3	37
14:00:00	29.1	32.4	32.3	37.6
14:01:00	29	32.3	32.2	37.5
14:02:00	29	32.3	32.1	38.1
14:03:00	28.9	32.2	32	37.8
14:04:00	28.9	32.2	31.9	37.8
14:05:00	28.9	32.3	32	37.3
14:06:00	29	32.2	32	38.1
14:07:00	28.9	32.2	32	38.2
14:08:00	28.9	32.3	32	37.9
14:09:00	28.9	32.3	32	37.7
14:10:00	28.9	32.3	31.9	37.1
14:11:00	28.9	32.1	31.8	36
14:12:00	28.9	32	31.7	37.8
14:13:00	28.8	32	31.7	37.6
14:14:00	28.8	32	31.7	37.4
14:15:00	28.8	32.1	31.6	37.6
14:16:00	28.8	32.1	31.7	37.5
14:17:00	28.9	31.9	31.5	36.4
14:18:00	28.9	31.9	31.5	36.6
14:19:00	28.8	31.9	31.4	36.9
14:20:00	28.8	31.8	31.3	36.9
14:21:00	28.8	32	31.4	37.7
14:22:00	28.8	32	31.3	36.8
14:23:00	28.7	32	31.2	36.9
14:24:00	28.7	32	31.2	36.5
14:25:00	28.7	32	31.2	36.5
14:26:00	28.7	32	31.2	37
14:27:00	28.9	32	31.2	36.8
14:28:00	28.9	32	31.2	36.8
14:29:00	28.8	32.1	31.2	37
14:30:00	28.9	32	31.2	36.7
14:31:00	28.9	31.8	31.2	36
14:32:00	28.9	31.7	31.1	37.8
14:33:00	29.1	31.7	31.1	35.8
14:34:00	29	31.7	31.1	36.6
14:35:00	29	31.9	31.1	37.1
14:36:00	29	32	31.1	37.2
14:37:00	29.2	32.1	31.2	37.3
14:38:00	29.2	31.8	31	36.7
14:39:00	29.3	31.7	31	36.3
14:40:00	29.2	31.5	30.9	36.1
14:41:00	29.1	31.5	30.8	36.1
14:42:00	29	31.5	30.8	37.1
14:43:00	29	31.6	30.7	36.8
14:44:00	29	31.7	30.7	36.7
14:45:00	28.9	31.8	30.6	36.9
14:46:00	28.9	31.9	30.7	37.5
14:47:00	29	32.1	30.9	37.2
14:48:00	29	32.1	30.8	36.7
14:49:00	29.1	32.2	31.2	36.8
14:50:00	29.2	32.2	31.6	38.2
14:51:00	29.2	32	31.7	37.3
14:52:00	29.1	31.9	31.7	36.7
14:53:00	29.1	31.7	31.9	37.5
14:54:00	29	31.6	31.8	36
14:55:00	28.9	31.4	31.9	36.9
14:56:00	28.9	31.3	31.9	36.8
14:57:00	28.9	31.1	31.9	36.5
14:58:00	28.9	31.1	32	36.2
14:59:00	28.8	31.1	32	35
15:00:00	28.8	31	32.1	36.2

## Sheet: Fig3g
Average subambient temperature reduction of the three different thermal emitters from 10:00 a.m. to 3:00 p.m.
	T(ambient)-T(sample)/°C	Error bar
Dual-selective	8.64618	0.76491
Mono-selective	5.77674	0.97546
Non-selective	4.94718	0.82795
--
