# Supplementary material for: A dual-selective thermal emitter with enhanced subambient radiative cooling performance
Source: Nat Commun. 2024 Jan 27;15:815. doi: 10.1038/s41467-024-45095-4 (PMC10821923; doi:10.1038/s41467-024-45095-4)
Supplement: Supplementary file 10 — Source data [file 41467_2024_45095_MOESM10_ESM.zip › Source_Data_Fig4.xlsx]

## Sheet: Fig4b
Real-time cooling power measurements of the dual-selective POM-PTFE-Al and mono-selective POM-Al from 11:30a.m. to 01:30p.m. (in the Ulan Buh Desert, RH = ~10%, 7 September 2022)
Time of day	Cooling power/W m−2		Time of day	Cooling power/W m−2
	Mono-selective			Dual-selective
11:30:43	61.0754		11:30:27	128.792
11:31:13	66.2267		11:30:57	129.551
11:31:58	70.6278		11:31:32	130.185
11:32:28	74.3062		11:32:02	128.997
11:32:58	77.2942		11:32:36	130.765
11:33:33	79.6287		11:33:06	128.691
11:34:05	81.3505		11:33:36	133.416
11:34:35	82.5039		11:34:09	133.346
11:35:08	83.1362		11:34:39	133.709
11:35:38	83.2975		11:35:24	137.646
11:36:10	83.0397		11:36:09	138.886
11:36:40	82.4166		11:36:39	140.931
11:37:12	81.4829		11:37:09	140.063
11:37:42	80.2943		11:37:39	137.544
11:38:15	78.9066		11:38:12	130.919
11:38:47	77.3752		11:38:42	130.471
11:39:17	75.755		11:39:12	128.316
11:39:47	74.0998		11:39:42	126.129
11:40:17	72.4614		11:40:12	130.858
11:40:52	70.8899		11:40:42	132.112
11:41:22	69.4325		11:41:12	132.155
11:42:02	68.1335		11:41:42	132.911
11:42:35	67.0336		11:42:12	134.121
11:43:05	66.1697		11:42:42	135.082
11:43:35	65.5739		11:43:12	135.726
11:44:05	65.2737		11:43:42	139.218
11:44:35	64.6253		11:44:12	143.141
11:45:07	68.8299		11:44:42	150.87
11:45:37	71.2386		11:45:12	154.638
11:46:12	71.1133		11:45:42	154.574
11:46:42	73.2568		11:46:12	158.933
11:47:12	75.3729		11:47:42	162.471
11:47:47	77.2823		11:48:37	158.076
11:48:17	75.99		11:49:07	159.542
11:48:50	80.1232		11:49:37	163.405
11:49:20	79.2931		11:50:07	166.98
11:49:50	79.9532		11:50:37	168.322
11:50:20	81.3121		11:51:07	165.799
11:50:52	85.2114		11:51:40	164.412
11:51:22	84.0426		11:52:10	167.553
11:51:52	87.4211		11:52:40	170.445
11:52:22	88.8955		11:53:10	171.109
11:52:57	89.4867		11:53:40	172.091
11:53:27	94.1681		11:54:10	171.864
11:53:59	96.9686		11:55:12	171.506
11:54:34	99.2419		11:55:42	172.388
11:55:04	104.239		11:56:12	170.625
11:56:39	105.488		11:56:42	168.519
11:57:09	105.842		11:57:12	165.395
11:57:47	104.524		11:57:42	162.161
11:58:17	101.8		11:58:12	156.228
11:58:49	101.882		11:58:42	152.314
11:59:27	100.147		11:59:12	151.569
11:59:57	97.9714		11:59:42	150.429
12:00:27	96.8365		12:00:15	147.723
12:01:01	92.7833		12:00:45	145.966
12:01:34	88.5864		12:01:15	147.864
12:02:04	86.5606		12:01:47	147.321
12:02:36	84.8022		12:02:17	147.922
12:03:06	82.8689		12:02:47	150.524
12:03:36	82.8116		12:03:17	151.261
12:04:06	82.1789		12:03:47	152.079
12:04:36	79.7893		12:04:22	153.156
12:05:06	79.9795		12:04:52	151.59
12:05:36	79.7842		12:05:22	149.447
12:06:06	77.6387		12:05:52	154.844
12:06:36	80.1039		12:06:22	157.442
12:07:06	80.1422		12:06:52	161.375
12:07:36	82.2247		12:07:22	164.789
12:08:06	78.6372		12:07:52	166.66
12:08:39	80.3372		12:08:22	166.768
12:09:09	80.6031		12:08:52	169.354
12:09:44	80.6168		12:09:22	170.865
12:10:14	83.397		12:09:52	171.541
12:10:44	84.0574		12:10:22	172.512
12:11:14	87.6348		12:10:52	176.29
12:12:44	87.751		12:11:22	179.087
12:13:14	88.5184		12:11:52	183.661
12:13:46	87.4581		12:12:22	181.803
12:14:16	89.694		12:12:52	180.02
12:14:46	93.5936		12:13:22	179.373
12:15:24	92.7095		12:13:52	174.121
12:15:54	95.5468		12:14:22	170.187
12:16:24	95.1859		12:14:52	175.294
12:17:41	95.3215		12:15:22	173.933
12:18:18	91.1104		12:15:52	172.23
12:18:48	92.6453		12:16:22	167.844
12:19:18	93.0269		12:16:52	162.01
12:19:51	92.126		12:17:22	160.802
12:20:21	93.0742		12:18:52	161.647
12:20:56	93.8854		12:19:22	160.521
12:21:43	91.3342		12:19:52	159.385
12:22:26	91.4821		12:20:22	158.535
12:22:56	91.7952		12:20:52	152.116
12:23:33	92.9718		12:21:22	154.825
12:24:03	93.9194		12:21:52	155.096
12:24:33	99.5209		12:22:22	153.506
12:25:10	95.5849		12:22:52	151.908
12:25:43	98.2321		12:23:22	150.5
12:26:25	96.533		12:23:52	146.912
12:26:55	93.8293		12:24:22	144.017
12:27:25	97.9843		12:24:52	143.027
12:27:55	96.6539		12:25:22	140.543
12:28:28	96.005		12:25:52	139.804
12:29:00	96.7395		12:26:22	137.187
12:29:30	93.2443		12:26:52	137.239
12:30:07	92.3404		12:27:22	135.751
12:30:40	92.566		12:27:52	133.801
12:31:10	94.2949		12:28:22	131.422
12:31:40	95.074		12:28:52	131.829
12:32:25	98.5936		12:29:22	129.103
12:32:55	101.776		12:29:52	128.65
12:33:35	99.7666		12:30:22	130.13
12:34:12	99.1514		12:30:52	132.524
12:35:47	97.2428		12:31:22	132.986
12:36:17	96.3729		12:31:52	134.59
12:36:47	96.6145		12:32:22	134.673
12:37:17	93.6506		12:32:53	136.475
12:37:47	91.7702		12:33:55	136.473
12:38:17	89.1277		12:34:27	136.485
12:38:52	90.5017		12:34:57	135.282
12:39:22	90.7302		12:35:27	137.208
12:39:54	92.564		12:35:57	137.508
12:40:24	96.1756		12:36:27	138.932
12:40:57	96.6119		12:36:57	140.537
12:41:27	93.1935		12:37:27	141.986
12:41:59	91.6966		12:37:57	142.383
12:42:29	90.2079		12:38:27	142.97
12:42:59	88.7478		12:38:57	141.945
12:43:29	91.5552		12:39:27	143.008
12:43:59	92.3291		12:39:57	142.552
12:44:29	89.9435		12:40:27	142.339
12:45:32	92.31		12:40:57	145.429
12:46:02	94.794		12:41:27	145.332
12:46:32	91.8547		12:41:57	144.27
12:47:09	92.3847		12:42:27	143.851
12:47:44	94.1971		12:42:57	143.073
12:48:17	97.0917		12:43:27	142.354
12:48:51	100.649		12:43:57	142.787
12:49:21	103.417		12:44:27	143.254
12:49:54	99.1166		12:44:57	143.364
12:50:26	96.6109		12:45:27	143.008
12:50:56	98.191		12:45:57	141.492
12:51:56	99.9568		12:46:27	140.289
12:52:26	98.518		12:46:57	145.664
12:52:56	99.0895		12:47:32	145.587
12:53:26	96.8889		12:48:17	147.669
12:53:57	94.1559		12:48:47	149.311
12:54:29	95.5002		12:49:17	150.791
12:55:06	93.1197		12:49:47	149.642
12:55:36	92.3209		12:50:17	148.32
12:56:11	92.5414		12:50:47	148.539
12:57:44	86.8727		12:51:17	148.062
12:58:14	86.1898		12:51:47	147.402
12:58:44	82.5732		12:52:17	145.967
12:59:14	79.4151		12:52:47	148.103
12:59:44	79.1567		12:53:17	148.35
13:00:14	79.3834		12:53:47	148.874
13:00:46	81.1251		12:54:17	148.663
13:01:16	81.0094		12:54:47	148.554
13:01:46	82.9226		12:55:32	146.436
13:02:16	81.8549		12:56:02	148.099
13:02:46	82.9632		12:56:32	148.645
13:03:21	79.078		12:57:02	149.374
13:03:54	76.8061		12:57:47	148.497
13:04:24	75.2224		12:58:17	147.884
13:05:56	72.7679		12:58:47	148.367
13:06:26	71.8501		12:59:17	149.231
13:06:58	74.1852		12:59:47	149.406
13:07:28	76.9038		13:00:17	149.958
13:07:58	77.8791		13:00:47	149.169
13:08:28	80.4024		13:01:17	149.48
13:08:58	80.5625		13:01:47	149.655
13:09:31	84.3302		13:02:17	149.494
13:10:01	81.0231		13:02:47	149.603
13:10:31	82.5462		13:03:17	150.044
13:11:01	86.1891		13:03:47	151.479
13:11:31	82.1025		13:04:17	151.378
13:12:01	82.0534		13:04:47	152.124
13:12:31	84.5362		13:05:17	153.216
13:13:01	86.1485		13:05:47	152.908
13:13:31	86.779		13:06:17	154.305
13:14:01	90.0735		13:06:47	155.437
13:14:43	92.1132		13:07:17	156.358
13:15:13	88.4705		13:07:47	156.735
13:15:43	89.3529		13:08:17	157.21
13:16:13	88.5151		13:08:47	157.96
13:16:48	92.8137		13:09:17	158.287
13:17:18	91.318		13:09:47	159.155
13:17:53	93.7674		13:10:17	158.767
13:18:23	93.7251		13:10:47	159.878
13:18:53	93.5855		13:11:17	160.811
13:19:23	93.3736		13:11:47	160.866
13:19:53	93.1158		13:12:17	160.951
13:20:23	92.8393		13:12:47	159.991
13:20:53	92.5708		13:13:17	159.58
13:21:23	92.3366		13:13:47	159.365
13:21:53	92.1614		13:14:17	155.646
13:22:25	92.0677		13:14:47	154.662
13:22:56	92.0753		13:15:17	154.249
13:23:35	92.2005		13:15:47	155.214
13:24:08	92.4553		13:16:17	155.732
13:24:40	92.8468		13:16:47	153.956
13:25:10	93.3769		13:17:17	152.252
13:25:40	94.0407		13:18:02	152.614
13:26:10	94.8269		13:19:32	153.992
13:26:40	95.7164		13:20:02	153.701
13:27:15	96.6817		13:20:32	153.745
13:28:05	97.6865		13:21:02	153.25
13:28:42	98.6848		13:21:32	153.503
13:29:12	99.6203		13:22:02	154.647
13:29:42	100.426		13:22:32	155.266
13:30:12	101.022		13:23:02	157.313
--	--		13:23:32	159.717
--	--		13:24:14	161.148
--	--		13:25:13	163.819
--	--		13:25:43	166.929
--	--		13:26:13	167.854
--	--		13:26:43	170.733
--	--		13:27:13	171.309
--	--		13:27:43	171.63
--	--		13:28:13	174.114
--	--		13:28:43	174.048
--	--		13:29:13	173.367
--	--		13:29:43	172.849
--	--		13:30:13	170.551
--	--		13:30:43	168.49
--	--
--	--
--	--
--	--
--	--
--	--
--	--
--	--
--
--
--
--
--
--

## Sheet: Fig4e
Real-time internal temperature measurements of the dual-selective film-covered Al foil box
Time of day	Temperature/℃	Temperature/℃	Temperature/℃	Temperature/℃
	Uncovered	Dual-selective	White paint	Ambient
11:00:00	23.4	21.3	24.2	30.4
11:01:00	24	21.7	25	30.6
11:02:00	24.5	22.2	25.3	27.9
11:03:00	25.1	22.4	25.6	30.1
11:04:00	25.6	22.8	26	22
11:05:00	25.9	23	26.4	25
11:06:00	26.3	23.3	26.9	24.5
11:07:00	26.6	23.5	27.1	24.5
11:08:00	26.9	23.6	27.2	29.9
11:09:00	27.1	23.8	27.2	29.3
11:10:00	27.2	23.8	27.1	29.9
11:11:00	27.3	23.9	27.5	31.3
11:12:00	27.5	24.1	27.8	31.5
11:13:00	27.9	24.3	28	30.9
11:14:00	28.3	24.4	28	30.3
11:15:00	28.1	24.5	27.8	29.9
11:16:00	27.8	24.5	27.9	30.5
11:17:00	27.8	24.7	27.9	30.4
11:18:00	27.7	24.7	27.7	30.6
11:19:00	28	24.7	27.8	30.3
11:20:00	28.2	24.8	27.8	30.3
11:21:00	28.4	24.9	27.8	30.6
11:22:00	28.5	25	28.1	30.9
11:23:00	28.7	25	28.3	30.2
11:24:00	28.8	25.1	28.2	29.7
11:25:00	28.7	25	28	29.6
11:26:00	28.6	25.1	27.9	29.3
11:27:00	28.5	25	27.7	30.3
11:28:00	28.5	25	27.8	31.5
11:29:00	28.6	25.1	28.1	31
11:30:00	28.8	25.2	28.4	30.8
11:31:00	28.8	25.4	28.5	31.3
11:32:00	29	25.5	28.7	31.3
11:33:00	29.2	25.7	28.9	31.1
11:34:00	29.2	25.8	29.1	32
11:35:00	29	25.8	29.1	31.1
11:36:00	28.7	25.9	29	32.6
11:37:00	28.7	25.9	29.2	32.5
11:38:00	28.9	26.1	29.3	33.4
11:39:00	28.8	26.1	29.4	32.1
11:40:00	28.8	26.2	29.1	31.3
11:41:00	28.9	26.2	29.1	31.9
11:42:00	29.1	26.2	29.2	31.6
11:43:00	29.2	26.2	29.3	32.2
11:44:00	29.1	26.1	29.4	33.3
11:45:00	28.9	26.1	29.3	31.9
11:46:00	28.7	26.2	29.1	30.9
11:47:00	28.6	26.1	28.9	31
11:48:00	28.9	26.1	29	31.1
11:49:00	29.1	26.1	29.1	31.5
11:50:00	29.4	26.3	29.3	33.5
11:51:00	29.4	26.3	29.7	33.3
11:52:00	29.5	26.4	29.7	32
11:53:00	29.7	26.6	29.7	32
11:54:00	29.7	26.8	29.6	30.9
11:55:00	29.3	26.8	29.3	31.6
11:56:00	29	26.7	29	31.2
11:57:00	28.9	26.6	28.9	31.6
11:58:00	28.7	26.5	29.2	34.1
11:59:00	28.8	26.5	29.5	34
12:00:00	29.1	26.6	29.9	33.6
12:01:00	29	26.7	29.9	33.2
12:02:00	29	26.8	29.8	31.6
12:03:00	28.8	26.9	29.5	30.9
12:04:00	28.7	26.7	29.4	32.8
12:05:00	28.9	26.7	29.5	31
12:06:00	28.8	26.7	29.2	31.2
12:07:00	28.8	26.7	29	31.7
12:08:00	28.8	26.7	29	31.1
12:09:00	28.9	26.7	29	31.1
12:10:00	28.9	27	28.9	30.4
12:11:00	28.8	26.9	29.1	31.9
12:12:00	28.9	26.8	29.2	31.8
12:13:00	28.9	26.8	29.3	32.1
12:14:00	29.1	26.8	29.5	32.3
12:15:00	29.4	27	29.7	32.4
12:16:00	29.5	27.1	29.6	31.2
12:17:00	29.2	27.1	29.3	32.1
12:18:00	29.3	27.1	29.5	31.9
12:19:00	29.4	27.2	29.5	31.4
12:20:00	29.4	27.2	29.5	32.6
12:21:00	29.6	27.3	29.8	31.9
12:22:00	29.6	27.4	29.7	31.1
12:23:00	29.5	27.5	29.6	32.2
12:24:00	29.7	27.5	29.7	32
12:25:00	29.8	27.6	29.9	31.4
12:26:00	29.7	27.6	29.7	30.7
12:27:00	29.7	27.6	29.6	31.3
12:28:00	29.9	27.5	29.6	32.8
12:29:00	29.7	27.6	29.9	31.3
12:30:00	29.9	27.6	29.9	32.9
12:31:00	29.9	27.5	30.4	32.5
12:32:00	30.1	27.6	30.5	32.3
12:33:00	30.2	27.7	30.4	33.1
12:34:00	30.1	27.6	30.5	33.6
12:35:00	30.1	27.8	30.5	31
12:36:00	29.5	27.8	29.6	31.2
12:37:00	29.5	27.6	29.3	31.7
12:38:00	29.9	27.5	29.6	31.1
12:39:00	29.8	27.7	29.6	29.8
12:40:00	29.6	27.6	29.5	31.4
12:41:00	29.4	27.7	29.4	31.2
12:42:00	29.4	27.5	29.5	31.7
12:43:00	29.5	27.4	29.7	32
12:44:00	29.7	27.6	29.8	30.8
12:45:00	29.5	27.7	29.6	31
12:46:00	29.4	27.6	29.7	32.7
12:47:00	29.2	27.5	29.9	31.3
12:48:00	29.5	27.6	29.6	31.3
12:49:00	29.5	27.5	29.6	31.2
12:50:00	29.5	27.5	29.5	31
12:51:00	29.4	27.5	29.3	30.8
12:52:00	29.9	27.5	29.5	31.7
12:53:00	29.9	27.7	29.9	31.1
12:54:00	29.7	27.6	29.8	31.9
12:55:00	29.6	27.6	30.1	31.8
12:56:00	29.6	27.6	30.1	32.1
12:57:00	29.4	27.6	30.3	32.7
12:58:00	29.4	27.6	30.5	32.4
12:59:00	29.7	27.7	30.4	31.9
13:00:00	29.6	27.7	30.5	32.5
13:01:00	29.6	27.6	30.5	32.7
