# Supplementary material for: A dual-selective thermal emitter with enhanced subambient radiative cooling performance
Source: Nat Commun. 2024 Jan 27;15:815. doi: 10.1038/s41467-024-45095-4 (PMC10821923; doi:10.1038/s41467-024-45095-4)
Supplement: Supplementary file 10 — Source data [file 41467_2024_45095_MOESM10_ESM.zip › Source_Data_Fig5.xlsx]

## Sheet: Fig5e
Solar reflectance spectra of red, yellow, and blue dual-selective samples.
Wavelength/μm	Solar reflectance/%	Solar reflectance/%	Solar reflectance/%
	Red	Blue	Yellow
2.5	72.2207	73.8506	70.5983
2.498	71.9433	73.5523	70.1143
2.496	71.5064	73.081	69.8035
2.494	71.185	72.7816	69.4798
2.492	70.9009	72.429	69.2189
2.49	70.594	72.1302	68.8413
2.488	70.2248	71.8914	68.5564
2.486	70.2188	71.7677	68.3923
2.484	70.0589	71.5563	68.1271
2.482	69.807	71.3879	67.8904
2.48	69.7195	71.3438	67.711
2.478	69.6073	71.0346	67.4787
2.476	69.4671	70.9809	67.3066
2.474	69.2649	70.9163	67.2119
2.472	69.022	70.6343	66.8029
2.47	68.9376	70.3942	66.5165
2.468	68.6817	70.3682	66.2946
2.466	68.6015	70.0566	66.0886
2.464	68.0699	69.6815	65.7139
2.462	68.085	69.4729	65.3867
2.46	67.6672	69.1605	64.8446
2.458	67.1801	68.6891	64.3828
2.456	66.9238	68.3189	64.163
2.454	66.471	68.0162	63.549
2.452	66.2428	67.7649	63.3839
2.45	65.846	67.2442	62.8015
2.448	65.7423	67.1306	62.676
2.446	65.4286	66.8516	62.4113
2.444	65.4152	66.86	62.2405
2.442	65.3511	66.7558	62.1061
2.44	65.7229	67.0116	62.1788
2.438	65.7263	67.1055	62.2987
2.436	66.0711	67.4853	62.6555
2.434	66.3258	67.7836	62.8537
2.432	66.6605	68.241	63.1012
2.43	67.0149	68.3952	63.5787
2.428	67.2809	68.7417	63.8495
2.426	67.5063	69.0258	63.9564
2.424	67.7669	69.2994	64.3245
2.422	68.0502	69.5955	64.5189
2.42	68.1736	69.813	64.7358
2.418	68.4286	69.8946	64.8601
2.416	68.5148	69.9994	64.9033
2.414	68.4954	70.0957	64.9636
2.412	68.4402	70.0325	64.9453
2.41	68.4271	69.9615	64.9081
2.408	68.434	70.0051	64.9691
2.406	68.3015	69.9206	64.927
2.404	68.3645	69.9353	64.7825
2.402	68.3077	69.9485	64.7621
2.4	68.3494	70.007	64.7744
2.398	68.2847	69.8869	64.7695
2.396	68.4431	69.9866	64.6736
2.394	68.3893	70.0497	64.7747
2.392	68.5312	69.9889	64.7932
2.39	68.6063	70.2136	64.8634
2.388	68.8403	70.3852	65.0759
2.386	68.9558	70.6033	65.2332
2.384	69.281	70.752	65.5543
2.382	69.395	70.9234	65.6181
2.38	69.715	71.2724	65.9825
2.378	69.9919	71.5191	66.2478
2.376	70.2062	71.7361	66.5882
2.374	70.4641	72.0083	66.7938
2.372	70.6869	72.1519	67.0281
2.37	70.8085	72.2068	67.0432
2.368	70.713	72.1548	67.0901
2.366	70.7313	72.1888	66.9986
2.364	70.5594	72.0112	66.8148
2.362	70.4369	71.9032	66.6607
2.36	70.1988	71.742	66.4559
2.358	70.0418	71.5632	66.2087
2.356	69.8565	71.4058	66.0056
2.354	69.6631	71.2043	65.7611
2.352	69.6478	71.1234	65.7585
2.35	69.7639	71.2318	65.9209
2.348	69.9872	71.4102	66.1891
2.346	70.3183	71.7357	66.6107
2.344	70.6829	72.1019	67.1153
2.342	71.0298	72.5155	67.582
2.34	71.3563	72.7896	68.1059
2.338	71.6712	73.2032	68.5284
2.336	71.8852	73.3705	68.8982
2.334	71.9722	73.549	69.1538
2.332	71.8879	73.48	69.0308
2.33	71.571	73.0526	68.682
2.328	70.8173	72.3159	67.9716
2.326	70.0876	71.5966	67.1809
2.324	69.1585	70.7045	66.1553
2.322	68.1761	69.7175	64.9756
2.32	67.2022	68.7108	63.8193
2.318	66.2368	67.7169	62.6674
2.316	65.311	66.8135	61.5014
2.314	64.6669	66.1523	60.7662
2.312	64.3733	65.8183	60.3683
2.31	64.4807	65.9104	60.4512
2.308	64.998	66.3148	60.885
2.306	65.7476	67.1473	61.6495
2.304	66.5957	68.0252	62.6401
2.302	67.7352	69.1987	63.9269
2.3	69.0532	70.4754	65.3183
2.298	70.3533	71.7877	66.7274
2.296	71.7253	73.1282	68.3083
2.294	72.9848	74.4323	69.7874
2.292	73.9976	75.4095	71.0173
2.29	74.7345	76.1186	71.8387
2.288	75.4039	76.8693	72.732
2.286	75.8335	77.2549	73.2751
2.284	76.1675	77.704	73.845
2.282	76.5074	77.9359	74.271
2.28	76.4226	78.0289	74.4883
2.278	76.7115	78.2288	74.7961
2.276	76.6767	78.2092	74.7379
2.274	76.6877	78.2379	74.9535
2.272	76.6423	78.2482	75.1446
2.27	76.5653	78.0589	75.089
2.268	76.3818	77.8544	75.0641
2.266	76.1892	77.7058	75.0066
2.264	75.9651	77.4964	74.9295
2.262	75.6143	77.1174	74.6522
2.26	75.2366	76.6888	74.3562
2.258	74.7602	76.2878	73.9829
2.256	74.2907	75.7967	73.5816
2.254	73.8633	75.2499	73.0775
2.252	73.2815	74.7649	72.7802
2.25	72.9355	74.4419	72.3453
2.248	72.6331	74.0602	72.1318
2.246	72.5791	74.0453	72.0945
2.244	72.607	74.0394	72.136
2.242	72.9932	74.3449	72.551
2.24	73.4736	74.9222	73.0751
2.238	74.1935	75.6819	73.693
2.236	75.1489	76.6338	74.7141
2.234	76.2905	77.7798	75.8164
2.232	77.6077	79.0608	77.1171
2.23	78.8554	80.3449	78.3154
2.228	80.17	81.7677	79.6385
2.226	81.6274	83.1371	81.0532
2.224	83.0833	84.5559	82.5131
2.222	84.2731	85.8489	83.6651
2.22	85.4623	87.0506	84.9479
2.218	86.674	88.2247	86.1487
2.216	87.7411	89.2245	87.1399
2.214	88.6023	90.043	88.1068
2.212	89.3001	90.85	88.8627
2.21	89.9861	91.5077	89.6269
2.208	90.7345	92.2241	90.2995
2.206	91.2111	92.692	90.9073
2.204	91.7117	93.1501	91.3574
2.202	92.1122	93.5929	91.8275
2.2	92.5478	93.9991	92.2548
2.198	92.8223	94.316	92.6209
2.196	93.2819	94.69	93.1125
2.194	93.4038	94.8691	93.268
2.192	93.7721	95.0881	93.588
2.19	94.0119	95.3836	93.8859
2.188	94.2332	95.6774	94.1653
2.186	94.5016	95.8912	94.5139
2.184	94.7109	96.16	94.6164
2.182	94.9671	96.3641	94.9085
2.18	95.0826	96.6483	95.1173
2.178	95.2131	96.7756	95.2838
2.176	95.4638	97.0096	95.4114
2.174	95.7172	97.2714	95.7127
2.172	95.8302	97.4467	95.9039
2.17	96.0059	97.6751	96.0169
2.168	96.1915	97.8089	96.2375
2.166	96.4235	98.0655	96.4338
2.164	96.5322	98.0668	96.4127
2.162	96.5963	98.2687	96.6646
2.16	96.7415	98.3414	96.7348
2.158	96.9545	98.5399	96.9349
2.156	97.0671	98.7084	97.0222
2.154	97.269	98.8077	97.1829
2.152	97.4095	98.8835	97.3371
2.15	97.4567	98.9216	97.4184
2.148	97.5323	99.0097	97.5096
2.146	97.603	99.0944	97.6106
2.144	97.7585	99.2204	97.7292
2.142	97.8803	99.2311	97.8897
2.14	97.9333	99.3072	97.9527
2.138	98.0259	99.3366	98.0019
2.136	98.0443	99.3571	98.0542
2.134	98.1316	99.4659	98.2862
2.132	98.0952	99.5291	98.25
2.13	98.1192	99.4108	98.2421
2.128	98.1829	99.4918	98.293
2.126	98.0818	99.4278	98.2804
2.124	98.1453	99.4391	98.3056
2.122	98.1776	99.4962	98.2164
2.12	98.0326	99.3674	98.1603
2.118	98.0207	99.3535	98.0958
2.116	97.9447	99.3291	98.0452
2.114	97.9082	99.3288	98.0451
2.112	97.8142	99.2966	97.9311
2.11	97.6431	99.136	97.7541
2.108	97.674	99.1645	97.7387
2.106	97.5875	99.1305	97.6927
2.104	97.445	99.0142	97.614
2.102	97.463	99.0528	97.5626
2.1	97.3324	98.9314	97.4058
2.098	97.286	98.9172	97.3907
2.096	97.2325	98.8663	97.3484
2.094	97.2241	98.8725	97.2815
2.092	97.2164	98.8267	97.2798
2.09	97.079	98.7468	97.2082
2.088	96.9754	98.5651	97.0071
2.086	96.967	98.5761	97.0377
2.084	96.8832	98.5261	96.9704
2.082	96.8918	98.422	96.9301
2.08	96.8641	98.3388	96.9274
2.078	96.6542	98.2366	96.7369
2.076	96.7147	98.259	96.7655
2.074	96.601	98.1853	96.7325
2.072	96.6025	98.0619	96.6524
2.07	96.4917	97.9424	96.5675
2.068	96.3706	97.8771	96.4693
2.066	96.3422	97.7949	96.3833
2.064	96.3192	97.7489	96.3404
2.062	96.2803	97.6866	96.21
2.06	96.266	97.638	96.1949
2.058	96.2561	97.602	96.1147
2.056	96.2064	97.5696	96.0948
2.054	96.153	97.5357	96.0043
2.052	96.0993	97.4816	95.9338
2.05	96.1218	97.5138	95.93
2.048	96.0784	97.4743	95.8668
2.046	95.944	97.4059	95.7866
2.044	95.9828	97.4102	95.8271
2.042	95.9746	97.4139	95.7752
2.04	95.9694	97.3927	95.8235
2.038	95.8864	97.3627	95.714
2.036	95.8389	97.3029	95.7179
2.034	95.7542	97.3217	95.5835
2.032	95.7416	97.3199	95.6756
2.03	95.7191	97.3196	95.6059
2.028	95.694	97.2914	95.6665
2.026	95.5883	97.1631	95.5431
2.024	95.6084	97.2321	95.5986
2.022	95.5324	97.1373	95.5194
2.02	95.5547	97.1546	95.5433
2.018	95.5019	97.1162	95.4758
2.016	95.4514	97.0286	95.443
2.014	95.3918	97.0298	95.4566
2.012	95.3635	96.9558	95.4444
2.01	95.3245	96.9366	95.412
2.008	95.4158	96.9556	95.4657
2.006	95.358	96.8883	95.3899
2.004	95.3852	96.8926	95.3552
2.002	95.3742	96.8512	95.3155
2	95.3833	96.8745	95.3202
1.998	95.3386	96.8786	95.3287
1.996	95.2734	96.8589	95.3007
1.994	95.3226	96.8744	95.2949
1.992	95.2737	96.8054	95.2199
1.99	95.2707	96.8072	95.2012
1.988	95.2548	96.8344	95.2701
1.986	95.2253	96.7773	95.1758
1.984	95.251	96.7859	95.1764
1.982	95.1805	96.7683	95.1249
1.98	95.1881	96.7436	95.1519
1.978	95.1368	96.7057	95.1303
1.976	95.1203	96.7335	95.1084
1.974	95.0667	96.6376	95.1241
1.972	95.0622	96.6673	95.0997
1.97	95.0185	96.6261	95.0906
1.968	94.9836	96.6516	95.1051
1.966	94.908	96.5718	95.0838
1.964	94.9541	96.6028	95.102
1.962	94.9063	96.5769	95.1242
1.96	94.8836	96.5832	95.0739
1.958	94.8175	96.5446	95.0718
1.956	94.8653	96.5179	95.1129
1.954	94.7946	96.5165	95.0692
1.952	94.8457	96.499	95.0511
1.95	94.799	96.493	95.0442
1.948	94.8064	96.4586	95.0085
1.946	94.8314	96.4395	94.9552
1.944	94.7961	96.4211	94.9028
1.942	94.7741	96.4157	94.8463
1.94	94.7111	96.3345	94.7723
1.938	94.7318	96.3525	94.6921
1.936	94.7034	96.2946	94.6613
1.934	94.6485	96.2268	94.5867
1.932	94.6256	96.1792	94.5215
1.93	94.6335	96.1682	94.481
1.928	94.5322	96.0845	94.4021
1.926	94.4921	96.0812	94.3348
1.924	94.4578	96.0323	94.3119
1.922	94.3617	95.9324	94.2857
1.92	94.2955	95.8504	94.2137
1.918	94.3065	95.8681	94.2142
1.916	94.1977	95.8273	94.1773
1.914	94.1856	95.8202	94.1986
1.912	94.1204	95.7492	94.1245
1.91	94.0909	95.7177	94.1911
1.908	94.0721	95.688	94.1575
1.906	94.0701	95.6723	94.1625
1.904	94.0831	95.7004	94.1811
1.902	94.0553	95.6739	94.1957
1.9	94.0264	95.6061	94.1259
1.898	94.0351	95.6853	94.1544
1.896	94.0134	95.6354	94.1208
1.894	93.9972	95.6513	94.0797
1.892	94.0427	95.6508	94.075
1.89	94.0396	95.6325	94.0361
1.888	94.0704	95.6217	93.9824
1.886	94.0931	95.6317	93.9812
1.884	94.0271	95.6168	93.9359
1.882	94.0241	95.6244	93.8833
1.88	94.0296	95.5801	93.8644
1.878	93.9879	95.522	93.8341
1.876	94.001	95.528	93.8163
1.874	93.961	95.5319	93.7821
1.872	93.9051	95.4838	93.6993
1.87	93.8405	95.4264	93.6449
1.868	93.7996	95.357	93.6425
1.866	93.7572	95.3141	93.5865
1.864	93.707	95.2635	93.5634
1.862	93.6261	95.2272	93.5066
1.86	93.5622	95.1753	93.4367
1.858	93.5131	95.1127	93.3999
1.856	93.4569	95.0549	93.3349
1.854	93.4453	95.0122	93.2987
1.852	93.343	94.9643	93.2109
1.85	93.2999	94.9398	93.1604
1.848	93.2371	94.8807	93.0549
1.846	93.2283	94.8327	92.9907
1.844	93.1839	94.8062	92.8818
1.842	93.1219	94.7604	92.8194
1.84	93.0819	94.6956	92.7016
1.838	93.0345	94.6368	92.644
1.836	93.0433	94.6246	92.5499
1.834	92.9546	94.566	92.4284
1.832	92.9128	94.4941	92.3281
1.83	92.8468	94.4147	92.2531
1.828	92.8403	94.4349	92.2321
1.826	92.8267	94.3993	92.1531
1.824	92.7352	94.32	92.0668
1.822	92.7313	94.3008	92.0974
1.82	92.678	94.2252	92.0118
1.818	92.6545	94.249	91.9914
1.816	92.6162	94.1971	92.0011
1.814	92.5476	94.1318	91.9383
1.812	92.517	94.1382	91.9379
1.81	92.4737	94.0854	91.9166
1.808	92.4305	94.0316	91.8363
1.806	92.3998	94.0363	91.8248
1.804	92.3347	93.9605	91.7931
1.802	92.3015	93.9466	91.7767
1.8	92.255	93.9	91.7336
1.798	92.2349	93.868	91.7115
1.796	92.2048	93.8326	91.6328
1.794	92.157	93.8098	91.6171
1.792	92.145	93.7994	91.5832
1.79	92.1375	93.7565	91.5182
1.788	92.1275	93.7478	91.4902
1.786	92.0671	93.6748	91.3857
1.784	91.9943	93.6335	91.3106
1.782	91.8987	93.5472	91.1416
1.78	91.8148	93.4334	91.0268
1.778	91.7022	93.3223	90.8532
1.776	91.5466	93.1511	90.6151
1.774	91.3922	92.9805	90.4218
1.772	91.2519	92.8432	90.2048
1.77	91.1405	92.7362	90.0194
1.768	90.9874	92.6046	89.8618
1.766	90.8951	92.5054	89.697
1.764	90.8105	92.4053	89.5858
1.762	90.7488	92.394	89.5407
1.76	90.704	92.3218	89.4926
1.758	90.6475	92.2701	89.4364
1.756	90.615	92.2555	89.4225
1.754	90.4859	92.1591	89.3024
1.752	90.4147	92.0617	89.1873
1.75	90.2039	91.851	88.9695
1.748	89.9715	91.6573	88.6974
1.746	89.7445	91.4087	88.3771
1.744	89.408	91.0845	87.973
1.742	89.0416	90.7215	87.517
1.74	88.7081	90.3892	87.0581
1.738	88.3671	90.0458	86.6108
1.736	88.0611	89.6833	86.1844
1.734	87.7635	89.4108	85.7967
1.732	87.5675	89.205	85.5254
1.73	87.4978	89.0736	85.3772
1.728	87.4921	89.084	85.3426
1.726	87.562	89.1445	85.4703
1.724	87.7535	89.3294	85.7175
1.722	87.9641	89.551	85.9843
1.72	88.254	89.8308	86.3717
1.718	88.5491	90.116	86.7972
1.716	88.9418	90.5018	87.3024
1.714	89.2768	90.8544	87.8054
1.712	89.6243	91.2171	88.3344
1.71	89.9911	91.5714	88.8296
1.708	90.3335	91.9519	89.3296
1.706	90.6055	92.2071	89.7506
1.704	90.9094	92.52	90.2124
1.702	91.1561	92.7906	90.6048
1.7	91.3778	93.0312	90.9678
1.698	91.5726	93.2136	91.3179
1.696	91.7566	93.3835	91.6107
1.694	91.8639	93.4796	91.8316
1.692	91.9675	93.5859	92.0534
1.69	92.0286	93.6409	92.1891
1.688	92.0939	93.7019	92.3506
1.686	92.137	93.7492	92.454
1.684	92.23	93.8234	92.5891
1.682	92.3224	93.8987	92.7013
1.68	92.4433	94.0206	92.8887
1.678	92.5979	94.1553	93.0418
1.676	92.8006	94.3562	93.2857
1.674	93.0563	94.6063	93.5417
1.672	93.3233	94.8897	93.8716
1.67	93.6673	95.1968	94.1942
1.668	93.949	95.5496	94.5638
1.666	94.3013	95.8412	94.9279
1.664	94.5885	96.1986	95.2745
1.662	94.8874	96.4743	95.6287
1.66	95.1542	96.7509	95.9693
1.658	95.3939	97.0097	96.2332
1.656	95.59	97.231	96.531
1.654	95.7714	97.4131	96.7507
1.652	95.8873	97.5351	96.9346
1.65	95.9913	97.6827	97.0935
1.648	96.0955	97.7334	97.2271
1.646	96.172	97.812	97.3143
1.644	96.2201	97.8663	97.4037
1.642	96.2671	97.8864	97.4172
1.64	96.33	97.9456	97.4968
1.638	96.3853	98.0245	97.5325
1.636	96.4412	98.0445	97.5521
1.634	96.4739	98.0876	97.5789
1.632	96.4943	98.121	97.5898
1.63	96.5222	98.1192	97.6055
1.628	96.538	98.1803	97.5878
1.626	96.544	98.1779	97.6224
1.624	96.5768	98.2007	97.6376
1.622	96.5683	98.2084	97.6544
1.62	96.5362	98.1975	97.6698
1.618	96.5624	98.2418	97.7209
1.616	96.5316	98.2196	97.7184
1.614	96.5348	98.2311	97.766
1.612	96.5317	98.2153	97.7903
1.61	96.5373	98.222	97.7957
1.608	96.5268	98.2276	97.829
1.606	96.5135	98.1901	97.8088
1.604	96.5137	98.1966	97.8383
1.602	96.5278	98.2117	97.8427
1.6	96.5495	98.1953	97.8212
1.598	96.5587	98.2213	97.8244
1.596	96.5502	98.2182	97.7985
1.594	96.5663	98.2225	97.7703
1.592	96.5956	98.237	97.8052
1.59	96.6247	98.2449	97.7605
1.588	96.6008	98.2352	97.782
1.586	96.6201	98.2548	97.7818
1.584	96.6006	98.2426	97.7735
1.582	96.6235	98.2711	97.8145
1.58	96.6062	98.2516	97.7988
1.578	96.5625	98.2292	97.7824
1.576	96.5458	98.2091	97.7869
1.574	96.5496	98.2271	97.8208
1.572	96.5144	98.1992	97.7994
1.57	96.5012	98.1717	97.7923
1.568	96.4742	98.1546	97.7784
1.566	96.453	98.1455	97.7556
1.564	96.469	98.1469	97.7276
1.562	96.4364	98.1259	97.6938
1.56	96.4604	98.1225	97.7084
1.558	96.4569	98.1157	97.6592
1.556	96.472	98.1195	97.6675
1.554	96.4772	98.1227	97.6215
1.552	96.4705	98.1112	97.6096
1.55	96.4631	98.0952	97.5919
1.548	96.4639	98.0983	97.5951
1.546	96.4773	98.1034	97.5953
1.544	96.4448	98.0715	97.5946
1.542	96.4484	98.0836	97.5842
1.54	96.4261	98.0657	97.5791
1.538	96.4223	98.0491	97.5605
1.536	96.3894	98.0387	97.5489
1.534	96.3584	98.0175	97.5407
1.532	96.3648	98.0207	97.5534
1.53	96.3424	97.9889	97.513
1.528	96.3436	98.0038	97.5094
1.526	96.3325	97.9857	97.4947
1.524	96.3194	97.9811	97.49
1.522	96.3229	97.969	97.4846
1.52	96.3304	97.9694	97.4793
1.518	96.3388	97.9828	97.4949
1.516	96.3413	97.9553	97.4772
1.514	96.3373	97.9579	97.4886
1.512	96.3247	97.9479	97.468
1.51	96.3205	97.9396	97.4605
1.508	96.2959	97.9349	97.4714
1.506	96.2943	97.9194	97.4525
1.504	96.2451	97.8838	97.4037
1.502	96.2382	97.8681	97.373
1.5	96.2104	97.837	97.3533
1.498	96.1849	97.8045	97.3119
1.496	96.168	97.7882	97.2901
1.494	96.1244	97.7673	97.2579
1.492	96.0922	97.7245	97.2037
1.49	96.066	97.6914	97.1735
1.488	96.0349	97.6437	97.1369
1.486	96.0327	97.6551	97.108
1.484	95.9821	97.5996	97.0659
1.482	95.9415	97.5534	96.9988
1.48	95.9554	97.5433	96.9873
1.478	95.9169	97.5191	96.9441
1.476	95.896	97.4833	96.9035
1.474	95.8662	97.4515	96.8465
1.472	95.8333	97.4147	96.7996
1.47	95.779	97.3705	96.702
1.468	95.7418	97.338	96.6668
1.466	95.6814	97.2606	96.5848
1.464	95.6466	97.2416	96.5229
1.462	95.5996	97.1758	96.45
1.46	95.5286	97.0919	96.353
1.458	95.5162	97.093	96.3236
1.456	95.4781	97.0222	96.2602
1.454	95.4445	96.9735	96.214
1.452	95.402	96.9321	96.1399
1.45	95.367	96.8865	96.0638
1.448	95.3239	96.842	96.0147
1.446	95.2745	96.7801	95.9314
1.444	95.245	96.7337	95.8629
1.442	95.1938	96.6751	95.7801
1.44	95.1487	96.6386	95.6929
1.438	95.0893	96.5866	95.5994
1.436	95.0522	96.546	95.5547
1.434	94.9951	96.4736	95.4547
1.432	94.9516	96.424	95.4075
1.43	94.8788	96.3864	95.3437
1.428	94.8444	96.3245	95.2821
1.426	94.8076	96.285	95.2489
1.424	94.7737	96.2545	95.1721
1.422	94.7535	96.2202	95.1856
1.42	94.7292	96.1856	95.1505
1.418	94.7301	96.1624	95.1269
1.416	94.7254	96.1728	95.1218
1.414	94.7288	96.173	95.1405
1.412	94.7068	96.1398	95.1112
1.41	94.7012	96.148	95.104
1.408	94.7096	96.1466	95.0995
1.406	94.6994	96.1363	95.1122
1.404	94.6663	96.126	95.0812
1.402	94.6772	96.1136	95.0983
1.4	94.6689	96.1262	95.1137
1.398	94.6688	96.1275	95.1382
1.396	94.6639	96.1292	95.1454
1.394	94.6783	96.1659	95.2019
1.392	94.7137	96.1775	95.2413
1.39	94.7596	96.2399	95.3318
1.388	94.8069	96.3085	95.4266
1.386	94.8712	96.3653	95.5266
1.384	94.9361	96.4456	95.6357
1.382	95.0081	96.5125	95.7442
1.38	95.0807	96.6128	95.8655
1.378	95.1309	96.6604	95.9867
1.376	95.195	96.7482	96.1081
1.374	95.2369	96.8035	96.229
1.372	95.3075	96.9052	96.342
1.37	95.3473	96.9283	96.4541
1.368	95.3463	96.9675	96.4963
1.366	95.4069	97.0293	96.6035
1.364	95.4309	97.0547	96.6525
1.362	95.4549	97.1067	96.7183
1.36	95.4958	97.1583	96.7658
1.358	95.5273	97.1995	96.8293
1.356	95.5884	97.2635	96.8883
1.354	95.6469	97.3075	96.9331
1.352	95.6954	97.363	97.0005
1.35	95.7533	97.412	97.0792
1.348	95.7993	97.4556	97.1244
1.346	95.8693	97.518	97.211
1.344	95.9319	97.5879	97.2929
1.342	95.9672	97.6447	97.3708
1.34	95.9974	97.6682	97.4048
1.338	96.0645	97.7317	97.4837
1.336	96.0988	97.763	97.526
1.334	96.1207	97.7893	97.5708
1.332	96.1596	97.8304	97.5995
1.33	96.1965	97.865	97.6387
1.328	96.2347	97.8829	97.6646
1.326	96.2403	97.8965	97.6689
1.324	96.2495	97.8909	97.6851
1.322	96.2646	97.9205	97.6936
1.32	96.2725	97.9111	97.6862
1.318	96.2788	97.9114	97.6999
1.316	96.2522	97.8986	97.7036
1.314	96.2593	97.9008	97.7051
1.312	96.2378	97.8928	97.676
1.31	96.2224	97.8829	97.6935
1.308	96.2155	97.88	97.6741
1.306	96.2122	97.885	97.6561
1.304	96.2002	97.8642	97.6488
1.302	96.1946	97.8405	97.6214
1.3	96.2167	97.8564	97.6247
1.298	96.2066	97.8653	97.624
1.296	96.1927	97.8336	97.6059
1.294	96.181	97.8187	97.6064
1.292	96.1844	97.81	97.5631
1.29	96.1725	97.786	97.5909
1.288	96.1593	97.7829	97.5643
1.286	96.1313	97.7569	97.5435
1.284	96.1443	97.7428	97.5317
1.282	96.087	97.7205	97.4983
1.28	96.0978	97.7262	97.5146
1.278	96.0776	97.7072	97.482
1.276	96.0771	97.705	97.4693
1.274	96.0614	97.6834	97.4469
1.272	96.0665	97.6934	97.4359
1.27	96.0217	97.6334	97.3969
1.268	96.0394	97.6378	97.3786
1.266	96.005	97.6098	97.3467
1.264	95.9969	97.5872	97.3307
1.262	95.975	97.5546	97.2974
1.26	95.9274	97.4953	97.2361
1.258	95.8971	97.4684	97.1928
1.256	95.8697	97.4294	97.1383
1.254	95.8317	97.3832	97.0877
1.252	95.7993	97.3673	97.0366
1.25	95.7756	97.293	96.9622
1.248	95.7115	97.2402	96.8778
1.246	95.7193	97.221	96.8193
1.244	95.6274	97.1185	96.7005
1.242	95.575	97.0434	96.6004
1.24	95.4954	96.9332	96.4322
1.238	95.4275	96.8548	96.3101
1.236	95.3371	96.7249	96.1586
1.234	95.227	96.606	95.9504
1.232	95.1181	96.4503	95.7345
1.23	95.0108	96.3053	95.5201
1.228	94.8769	96.1409	95.2989
1.226	94.7608	96.0027	95.0599
1.224	94.6467	95.837	94.8357
1.222	94.5282	95.6821	94.6191
1.22	94.422	95.5353	94.4071
1.218	94.3441	95.4692	94.27
1.216	94.2457	95.3278	94.1168
1.214	94.2137	95.2721	94.0406
1.212	94.1412	95.2053	93.9757
1.21	94.1267	95.2067	93.9732
1.208	94.1113	95.1984	93.9952
1.206	94.1297	95.2278	94.0823
1.204	94.1643	95.2767	94.1586
1.202	94.1893	95.3203	94.2629
1.2	94.2197	95.3891	94.3964
1.198	94.2906	95.4309	94.4997
1.196	94.3342	95.5171	94.658
1.194	94.3575	95.5685	94.7662
1.192	94.3849	95.6189	94.8804
1.19	94.3898	95.6366	94.9636
1.188	94.4284	95.6932	95.0693
1.186	94.4346	95.7428	95.1569
1.184	94.456	95.7616	95.2214
1.182	94.4914	95.8103	95.3064
1.18	94.4847	95.8499	95.3661
1.178	94.536	95.8844	95.4506
1.176	94.5752	95.9459	95.5404
1.174	94.6292	96.0098	95.6134
1.172	94.652	96.0486	95.6926
1.17	94.7286	96.1185	95.7892
1.168	94.7767	96.1692	95.8765
1.166	94.8569	96.233	95.9838
1.164	94.9225	96.3352	96.1046
1.162	94.9642	96.3749	96.1903
1.16	95.0525	96.4621	96.3135
1.158	95.1115	96.5352	96.4071
1.156	95.1861	96.6143	96.5147
1.154	95.2397	96.6665	96.599
1.152	95.2906	96.7224	96.6843
1.15	95.3443	96.7704	96.7668
1.148	95.4005	96.8195	96.8545
1.146	95.4372	96.8478	96.9206
1.144	95.4622	96.8813	96.9553
1.142	95.5238	96.9186	97.0461
1.14	95.5466	96.9035	97.0865
1.138	95.5624	96.9027	97.1253
1.136	95.5895	96.9179	97.1582
1.134	95.5969	96.883	97.1849
1.132	95.6366	96.8778	97.2077
1.13	95.6382	96.8264	97.248
1.128	95.6543	96.7932	97.2562
1.126	95.6636	96.7335	97.2886
1.124	95.6803	96.6697	97.302
1.122	95.6796	96.5898	97.3182
1.12	95.6912	96.4815	97.3163
1.118	95.7125	96.4039	97.3507
1.116	95.7032	96.2812	97.342
1.114	95.7139	96.1616	97.3601
1.112	95.7174	96.0322	97.3563
1.11	95.6787	95.8603	97.334
1.108	95.6863	95.7288	97.3302
1.106	95.6946	95.5908	97.359
1.104	95.7008	95.4328	97.354
1.102	95.6989	95.2772	97.3558
1.1	95.6666	95.1352	97.3358
1.098	95.6775	95.0017	97.352
1.096	95.6611	94.8666	97.3065
1.094	95.6548	94.7622	97.332
1.092	95.626	94.6848	97.2968
1.09	95.626	94.5986	97.3002
1.088	95.6121	94.5681	97.283
1.086	95.6048	94.5514	97.279
1.084	95.5968	94.565	97.2832
1.082	95.5805	94.5994	97.2554
1.08	95.5829	94.6935	97.2443
1.078	95.5705	94.7611	97.2333
1.076	95.5284	94.8725	97.2216
1.074	95.5185	94.9614	97.1984
1.072	95.5266	95.112	97.217
1.07	95.5336	95.2468	97.1918
1.068	95.4979	95.3759	97.1851
1.066	95.4786	95.4701	97.1529
1.064	95.464	95.5854	97.1331
1.062	95.456	95.6814	97.1189
1.06	95.4345	95.7659	97.1002
1.058	95.4382	95.8455	97.1063
1.056	95.3748	95.8765	97.0726
1.054	95.3853	95.934	97.0622
1.052	95.3637	95.9606	97.0372
1.05	95.3327	95.9635	97.0221
1.048	95.3179	95.9756	96.973
1.046	95.3117	95.9939	96.9656
1.044	95.2992	95.9904	96.9604
1.042	95.2812	95.982	96.9596
1.04	95.2643	95.9738	96.9449
1.038	95.2371	95.9322	96.9279
1.036	95.2221	95.9452	96.9119
1.034	95.233	95.9151	96.9129
1.032	95.217	95.8946	96.9005
1.03	95.1902	95.8527	96.8972
1.028	95.1816	95.8179	96.8955
1.026	95.1748	95.7911	96.8958
1.024	95.1486	95.7602	96.893
1.022	95.1671	95.7376	96.8871
1.02	95.1282	95.7082	96.8628
1.018	95.1337	95.694	96.8685
1.016	95.1262	95.6876	96.8524
1.014	95.1152	95.679	96.872
1.012	95.1015	95.681	96.8712
1.01	95.0826	95.6688	96.865
1.008	95.091	95.6892	96.8695
1.006	95.0992	95.6887	96.8778
1.004	95.0566	95.7079	96.8603
1.002	95.0476	95.7048	96.8343
1	95.0472	95.716	96.839
0.998	95.032	95.7383	96.8507
0.996	95.0403	95.7592	96.8373
0.994	95.0163	95.7453	96.8283
0.992	95.0127	95.7688	96.8394
0.99	94.9887	95.759	96.7985
0.988	94.978	95.7678	96.7949
0.986	94.9523	95.764	96.7924
0.984	94.9638	95.7729	96.7992
0.982	94.9587	95.7796	96.7876
0.98	94.9446	95.7691	96.7992
0.978	94.9124	95.7398	96.7713
0.976	94.8913	95.7111	96.722
0.974	94.8777	95.7232	96.7367
0.972	94.8561	95.6751	96.7206
0.97	94.8473	95.6684	96.7168
0.968	94.8245	95.644	96.703
0.966	94.8212	95.6239	96.6746
0.964	94.7893	95.5756	96.6654
0.962	94.7742	95.5263	96.6472
0.96	94.7474	95.4761	96.6097
0.958	94.7253	95.4436	96.6039
0.956	94.7054	95.3936	96.5781
0.954	94.6727	95.3349	96.5531
0.952	94.6489	95.2661	96.5224
0.95	94.6159	95.2045	96.4677
0.948	94.5924	95.1697	96.4622
0.946	94.5645	95.0946	96.4024
0.944	94.5369	95.0305	96.3963
0.942	94.4711	94.9519	96.3356
0.94	94.4561	94.8666	96.2826
0.938	94.4375	94.8308	96.2445
0.936	94.4277	94.7604	96.239
0.934	94.3786	94.6147	96.1827
0.932	94.3171	94.5736	96.1502
0.93	94.3261	94.5165	96.1541
0.928	94.2718	94.4183	96.1174
0.926	94.272	94.355	96.0978
0.924	94.2525	94.2635	96.0888
0.922	94.2323	94.208	96.0609
0.92	94.2284	94.1391	96.0875
0.918	94.2211	94.07	96.0721
0.916	94.1982	94.0614	96.1234
0.914	94.1817	93.996	96.0995
0.912	94.1877	93.9449	96.1003
0.91	94.1631	93.9471	96.1011
0.908	94.1563	93.8987	96.1059
0.906	94.1481	93.9232	96.1188
0.904	94.1425	93.963	96.1677
0.902	94.1301	93.9616	96.1132
0.9	94.1111	93.9579	96.1071
0.898	94.0932	93.9927	96.0893
0.896	94.1045	94.0256	96.1373
0.894	94.069	94.0088	96.1276
0.892	94.1163	94.0601	96.1383
0.89	94.0384	94.0233	96.0691
0.888	94.052	94.1042	96.1175
0.886	94.035	94.079	96.0459
0.884	93.9963	94.0596	96.0898
0.882	93.9839	94.1026	96.1086
0.88	94.0067	94.1398	96.1292
0.878	93.9759	94.0717	96.0704
0.876	94.0085	94.1101	96.1385
0.874	93.9528	94.1008	96.0739
0.872	93.9273	94.0095	96.0346
0.87	93.9315	94.0788	96.0888
0.868	93.9539	94.0396	96.0959
0.866	93.8853	93.9435	96.039
0.864	93.9813	93.9272	96.0733
0.862	93.8034	93.8918	95.9981
0.86	93.9044	93.9154	96.0319
0.858	94.0231	93.9523	96.1147
0.856	93.8663	93.9222	96.0167
0.854	93.9463	93.8502	96.1008
0.852	93.8834	93.7644	96.012
0.85	93.9219	93.8325	96.0221
0.848	93.923	93.6554	95.9739
0.846	93.8606	93.7096	96.0193
0.844	93.8112	93.6909	95.9741
0.842	93.8924	93.6569	96.0247
0.84	93.9129	93.5752	96.0523
0.838	93.788	93.4365	95.9565
0.836	93.8769	93.3901	96.0008
0.834	93.8006	93.2731	95.9194
0.832	93.9609	93.3309	96.1964
0.83	93.6812	93.0325	95.9344
0.828	93.8681	93.1698	95.9014
0.826	93.991	93.1207	96.0518
0.824	93.9242	92.8329	96.1071
0.822	93.925	92.69	96.063
0.82	93.8963	92.6214	96.0984
0.818	93.8467	92.4988	95.9622
0.816	93.9961	92.3199	96.2035
0.814	93.9359	92.1011	96.2318
0.812	93.9711	92.0202	96.1476
0.81	93.9255	91.775	96.1329
0.808	93.9015	91.5785	96.0953
0.806	93.863	91.2307	96.155
0.804	94.0519	91.0055	96.1291
0.802	94.0161	90.9246	96.248
0.8	94.0056	90.5237	96.1701
0.798	94.7553	90.2194	96.1983
0.796	94.6602	89.7518	96.0785
0.794	95.0008	89.8627	96.4126
0.792	94.8905	88.8803	96.2505
0.79	94.9732	88.261	96.3299
0.788	94.9852	87.6292	96.4975
0.786	95.1296	86.8313	96.545
0.784	94.7741	85.9341	96.3283
0.782	94.9055	84.8638	96.3149
0.78	94.9808	83.5332	96.3795
0.778	94.9614	81.7696	96.6338
0.776	94.9827	79.8746	96.3819
0.774	95.1043	77.7262	96.3484
0.772	95.001	74.9791	96.6262
0.77	95.0723	71.9285	96.5599
0.768	95.2106	68.3852	96.5371
0.766	94.8986	63.835	96.4636
0.764	94.9099	59.4372	96.5667
0.762	94.9443	54.1581	96.4192
0.76	95.083	48.5947	96.4232
0.758	95.3593	42.8124	96.5467
0.756	95.1832	37.2687	96.6083
0.754	95.2078	32.0915	96.4874
0.752	95.1391	27.4179	96.5623
0.75	95.3177	23.2686	96.5201
0.748	95.0829	20.0016	96.5046
0.746	95.3344	17.4937	96.6453
0.744	95.3082	15.5443	96.5605
0.742	95.1149	14.0245	96.531
0.74	95.2963	12.8271	96.6767
0.738	95.2841	11.9634	96.7549
0.736	95.2082	11.2541	96.495
0.734	95.1492	10.7843	96.5488
0.732	95.1612	10.2859	96.621
0.73	95.3314	9.90637	96.6369
0.728	95.2284	9.62815	96.6749
0.726	95.0894	9.39848	96.608
0.724	95.227	9.19397	96.6321
0.722	95.1919	8.98363	96.4759
0.72	95.3188	8.8223	96.658
0.718	95.2518	8.73175	96.5106
0.716	95.2356	8.69346	96.6441
0.714	95.3052	8.66808	96.6449
0.712	95.4061	8.66996	96.7053
0.71	95.2259	8.7632	96.5924
0.708	95.2631	8.95447	96.6409
0.706	95.3137	9.12838	96.5478
0.704	95.3192	9.41067	96.6577
0.702	95.3138	9.7089	96.6744
0.7	95.2925	10.0739	96.5742
0.698	95.3801	10.4708	96.6499
0.696	95.311	10.7998	96.5989
0.694	95.39	11.129	96.693
0.692	95.3701	11.4957	96.5744
0.69	95.4323	11.7978	96.7272
0.688	95.3585	12.0581	96.6997
0.686	95.3435	12.2403	96.622
0.684	95.3936	12.4558	96.687
0.682	95.3713	12.6124	96.68
0.68	95.2822	12.723	96.6913
0.678	95.2665	12.8569	96.5847
0.676	95.3151	13.0111	96.8131
0.674	95.287	13.1028	96.6812
0.672	95.297	13.1793	96.7947
0.67	95.2465	13.1655	96.7347
0.668	95.3692	13.1323	96.7152
0.666	95.2737	12.9717	96.6545
0.664	95.3889	12.735	96.7077
0.662	95.4445	12.4665	96.7212
0.66	95.3221	12.1215	96.7078
0.658	95.3622	11.7465	96.7749
0.656	95.4494	11.3563	96.742
0.654	95.3509	11.0392	96.7143
0.652	95.3877	10.7065	96.7728
0.65	95.3898	10.4173	96.7796
0.648	95.3955	10.1939	96.7083
0.646	95.3263	9.98242	96.8331
0.644	95.4034	9.82246	96.7991
0.642	95.4303	9.69864	96.7555
0.64	95.338	9.62746	96.7362
0.638	95.2555	9.59769	96.6876
0.636	95.3974	9.6216	96.7792
0.634	95.3453	9.64791	96.6924
0.632	95.385	9.72421	96.7408
0.63	95.3421	9.79458	96.7476
0.628	95.4585	9.86928	96.7511
0.626	95.3455	9.94625	96.6891
0.624	95.2862	10.0015	96.6882
0.622	95.3295	10.073	96.6869
0.62	95.1777	10.1485	96.73
0.618	95.1949	10.2758	96.7016
0.616	95.2112	10.357	96.6469
0.614	95.1704	10.4856	96.7705
0.612	95.1202	10.6722	96.7143
0.61	94.9978	10.8161	96.7704
0.608	94.9965	11.0644	96.7475
0.606	94.7433	11.3394	96.5752
0.604	94.586	11.6208	96.6915
0.602	94.4575	12.0177	96.6442
0.6	94.2773	12.4457	96.6669
0.598	93.8807	12.8318	96.6372
0.596	93.6105	13.3323	96.6887
0.594	93.166	13.8278	96.6705
0.592	92.508	14.2511	96.5442
0.59	91.9509	14.7681	96.6025
0.588	91.1926	15.2481	96.579
0.586	90.1963	15.6827	96.6144
0.584	89.1264	16.308	96.627
0.582	87.6884	16.7878	96.5573
0.58	86.0144	17.3803	96.3977
0.578	84.3241	18.1169	96.4489
0.576	82.3229	18.8466	96.4784
0.574	80.1598	19.8578	96.5066
0.572	77.6505	20.8812	96.3537
0.57	75.0705	22.023	96.3637
0.568	72.4824	23.5101	96.4154
0.566	69.799	24.9718	96.3658
0.564	67.1651	26.8159	96.2515
0.562	64.7666	28.8307	96.299
0.56	62.408	30.8856	96.1638
0.558	60.4502	33.4685	96.2063
0.556	58.62	35.9851	96.0622
0.554	57.0032	38.6868	96.0183
0.552	55.7019	41.5383	96.0896
0.55	54.6027	44.3118	96.1193
0.548	53.7419	47.1684	95.8429
0.546	53.1088	49.8147	95.7248
0.544	52.5467	52.5489	95.7412
0.542	52.1353	55.0541	95.5082
0.54	51.8387	57.6084	95.2916
0.538	51.5657	59.8996	95.118
0.536	51.4851	62.3134	94.9881
0.534	51.4593	64.48	94.7157
0.532	51.3815	66.4807	94.2824
0.53	51.493	68.5489	93.8911
0.528	51.5183	70.4288	93.3569
0.526	51.4823	72.2003	92.5609
0.524	51.6099	73.9896	91.8306
0.522	51.5747	75.4526	90.6458
0.52	51.5203	76.985	89.332
0.518	51.4638	78.248	87.4708
0.516	51.4413	79.5419	85.2738
0.514	51.3633	80.5522	82.4937
0.512	51.321	81.5554	78.9924
0.51	51.3406	82.4651	74.8912
0.508	51.3062	83.1279	69.9802
0.506	51.3936	83.8176	64.9094
0.504	51.5318	84.3562	59.6397
0.502	51.7589	84.9832	54.7703
0.5	51.9558	85.3697	50.398
0.498	52.3687	85.8084	46.8345
0.496	52.7576	86.099	43.962
0.494	53.3247	86.4473	41.7228
0.492	53.8983	86.6844	39.8959
0.49	54.5601	86.9546	38.6337
0.488	55.3406	87.1526	37.6021
0.486	56.0999	87.3617	36.7131
0.484	56.8219	87.4475	35.8925
0.482	57.6795	87.7534	35.2551
0.48	58.4762	87.8085	34.7323
0.478	59.2328	87.9213	34.1178
0.476	60.0259	87.8782	33.6064
0.474	60.8409	88.1197	33.1397
0.472	61.6223	88.0598	32.7566
0.47	62.5658	88.2467	32.3676
0.468	63.2968	88.0434	31.9341
0.466	64.175	87.9584	31.573
0.464	65.0374	87.8184	31.0883
0.462	65.8838	87.7348	30.6818
0.46	66.6894	87.508	30.1947
0.458	67.4579	87.3301	29.759
0.456	68.2096	87.0589	29.324
0.454	68.913	86.933	28.7871
0.452	69.524	86.6175	28.2936
0.45	70.1148	86.0922	27.8919
0.448	70.4851	85.7192	27.384
0.446	70.7538	85.0799	26.9192
0.444	71.1421	84.2056	26.4978
0.442	71.5329	83.0224	26.1467
0.44	71.6537	81.4621	25.7935
0.438	71.8493	79.6468	25.4047
0.436	71.9271	77.4019	25.1022
0.434	71.9281	75.2514	24.7197
0.432	72.1698	73.3384	24.4631
0.43	72.1914	72.5721	24.1398
0.428	72.347	72.6556	23.9373
0.426	72.28	71.9183	23.5651
0.424	72.4123	70.3567	23.3512
0.422	72.7075	68.0612	23.1346
0.42	72.8998	65.7531	22.8958
0.418	73.0049	64.8695	22.6669
0.416	73.0291	65.0276	22.4205
0.414	73.0615	64.8857	22.2666
0.412	73.5211	63.8983	22.0793
0.41	73.5421	62.2017	21.9204
0.408	73.8863	59.8434	21.8662
0.406	74.2203	57.201	21.7002
0.404	74.4241	54.462	21.7132
0.402	74.8606	51.6783	21.5838
0.4	75.1728	48.4481	21.6165
0.398	75.6223	45.0793	21.6568
0.396	76.1244	41.5234	21.6731
0.394	76.7685	37.7709	21.6136
0.392	77.4464	34.1404	21.839
0.39	78.0588	30.4798	22.0358
0.388	78.8614	26.7555	22.0713
0.386	79.1407	23.5961	22.3094
0.384	79.6489	20.6663	22.4927
0.382	80.4485	18.1796	22.907
0.38	81.1822	16.0792	23.2671
0.378	81.4945	14.285	23.6209
0.376	82.5628	12.8634	24.1136
0.374	82.7413	11.7877	24.6416
0.372	83.4047	11.0074	25.2463
0.37	83.7404	10.5133	25.9189
0.368	84.0379	10.1168	26.5997
0.366	84.2745	9.88501	27.2999
0.364	84.7625	9.64655	28.0617
0.362	84.5753	9.49134	29.0346
0.36	84.8112	9.2281	29.9256
0.358	85.2034	9.11975	31.0032
0.356	84.8958	8.87153	32.0265
0.354	84.6237	8.55377	32.6788
0.352	84.7624	8.46015	33.1922
0.35	84.1042	8.35332	34.6839
0.348	84.4101	8.29451	34.7121
0.346	84.7506	8.21592	35.8666
0.344	83.2323	8.02689	36.2626
0.342	81.8495	8.20386	36.307
0.34	81.6661	8.04901	36.709
0.338	81.2554	7.9657	37.7974
0.336	79.5887	8.12942	37.7036
0.334	78.0306	8.21978	38.8285
0.332	76.9218	8.25814	38.922
0.33	76.1808	8.23546	39.4076
0.328	74.5932	8.69639	39.7849
0.326	73.4453	8.39843	39.583
0.324	72.1533	9.00883	40.2982
0.322	70.9703	9.22658	40.9934
0.32	70.1875	9.48131	41.41
0.318	69.576	9.94715	41.1953
0.316	68.407	10.23	41.4714
0.314	68.8547	10.639	40.8084
0.312	68.602	11.4004	40.2613
0.31	68.1695	11.9781	40.2803
0.308	68.8974	12.6302	39.1752
0.306	68.5743	13.3612	37.8985
0.304	69.2732	14.1913	37.634
0.302	69.0931	14.865	36.8075
0.3	68.7026	15.5156	35.6881
0.298
--
--
--
--
--
--
--
--
--
--
--
--
--
--
--
--
--
--
--
--
--
--
--
--
--
--
--
--
--
--
--
--
--
--
--
--
--
--
--
--
--
--
--
--
--
--
--
--
--
--
--
--
--
--
--
--
--
--
--
--
--
--
--
--
--
--
--
--
--
--
--
--
--
--
--
--
--
--
--
--
--
--
--
--
--
--
--
--
--
--
--
--
--
--
--
--
--
--
--
--
--
--
--
--
--
--
--
--
--
--
--
--
--
--
--
--
--
--
--
--
--
--
--
--
--
--
--
--
--
--
--
--
--
--
--
--
--
--
--
--
--
--
--
--
--
--
--
--
--
--
--
--
--
--
--
--
--
--
--
--
--
--
--
--
--
--
--
--
--
--
--
--
--
--
--
--
--
--
--
--
--
--
--
--
--
--
--
--
--
--
--
--
--
--
--
--
--
--
--
--
--
--
--
--
--
--
--
--
--
--
--
--
--
--
--
--
--
--
--
--
--
--
--
--
--
--
--
--
--
--
--
--
--
--
--
--
--
--
--
--
--
--
--
--
--
--
--
--
--
--
--
--
--
--
--
--
--
--
--
--
--
--
--
--
--
--
--
--
--
--
--
--
--
--
--
--
--
--
--
--
--
--
--
--
--
--
--
--
--
--
--
--
--
--
--
--
--
--
--
--
--
--
--
--
--
--
--
--
--
--
--
--
--
--
--
--
--
--
--
--
--
--
--
--
--
--
--
--
--
--
--
--
--
--
--
--
--
--
--
--
--
--
--
--
--
--
--
--
--
--
--
--
--
--
--
--
--
--
--
--
--
--
--
--
--
--
--
--
--
--
--
--
--
--
--
--
--
--
--
--
--
--
--
--
--
--
--
--
--
--
--
--
--
--
--
--
--
--
--
--
--
--
--
--
--
--
--
--
--
--
--
--
--
--
--
--
--
--
--
--
--
--
--
--
--
--
--
--
--
--
--
--
--
--
--
--
--
--
--
--
--
--
--
--
--
--
--
--
--
--
--
--
--

## Sheet: Fig5f
Average solar reflectance of red, yellow, and blue dual-selective samples.
	Average solar reflectance/%	Average solar reflectance/%
	NIR	Solar
Red	94.5245	85.8834
Yellow	95.7878	84.3822
Blue	94.7678	64.7387

## Sheet: Fig5h
		Real-time temperature measurements of the three different colored thermal emitters
Time of day	Temperature/°C	Temperature/°C	Temperature/°C	Temperature/°C		Time of day	Solar irradiation/W m−2
	Yellow	Red	Blue	Ambient
10:00:00	15.9	15.9	18.1	14.8		10:00:00	637.3
10:01:00	15.5	15.4	18.7	14.8		10:00:00	636.9
10:02:00	15.1	14.9	19.3	15.6		10:01:00	641.4
10:03:00	14.8	14.5	19.9	15.7		10:02:00	646
10:04:00	14.5	14.1	20.5	16.5		10:03:00	655.5
10:05:00	14.3	13.8	20.7	15		10:04:00	660.7
10:06:00	14.1	13.5	20.9	15.9		10:05:00	664.8
10:07:00	13.9	13.2	21.2	14.8		10:06:00	670.9
10:08:00	13.6	12.9	21.2	16.4		10:07:00	677.1
10:09:00	13.4	12.6	21.3	15.2		10:08:00	684.7
10:10:00	13.4	12.4	21.3	16.4		10:09:00	692.9
10:11:00	13.3	12.3	21.4	15.5		10:10:00	696.9
10:12:00	13.3	12.2	21.6	15.5		10:11:00	696.8
10:13:00	13.4	12.2	21.6	15.9		10:12:00	702.5
10:14:00	13.4	12.2	21.8	16.8		10:13:00	709.9
10:15:00	13.3	12.1	21.9	16.2		10:14:00	713.6
10:16:00	13.2	12.1	22	16.8		10:15:00	716
10:17:00	13.2	12	22.2	18		10:16:00	715.4
10:18:00	13.3	12	22.4	17		10:17:00	724.6
10:19:00	13.3	12	22.5	17.1		10:18:00	726.3
10:20:00	13.3	12.1	22.6	17.2		10:19:00	727.8
10:21:00	13.3	12.1	22.5	17.3		10:20:00	726.5
10:22:00	13.3	12.1	22.6	17.6		10:21:00	735.2
10:23:00	13.4	12.1	22.7	17.2		10:22:00	737.2
10:24:00	13.4	12.1	22.8	17.2		10:23:00	738.8
10:25:00	13.5	12.2	22.9	17.7		10:24:00	738.5
10:26:00	13.6	12.3	23	16.4		10:25:00	744.7
10:27:00	13.6	12.4	23.1	18.1		10:26:00	750.4
10:28:00	13.7	12.5	23.3	17.9		10:27:00	751.5
10:29:00	13.8	12.6	23.6	18		10:28:00	756.2
10:30:00	13.8	12.7	23.6	18.1		10:29:00	761.1
10:31:00	13.9	12.9	23.7	18.1		10:30:00	764.8
10:32:00	13.9	13	23.9	18.4		10:31:00	768.8
10:33:00	14.1	13.1	24	18.8		10:32:00	770
10:34:00	14.1	13.2	23.9	17.7		10:33:00	774.5
10:35:00	14.2	13.4	24.1	18.4		10:34:00	775.9
10:36:00	14.3	13.5	24	18.2		10:35:00	776.8
10:37:00	14.4	13.6	24.2	18.6		10:36:00	782.5
10:38:00	14.6	13.7	24.3	18.9		10:37:00	784
10:39:00	14.8	13.8	24.4	19.1		10:38:00	785.8
10:40:00	15	14	24.7	19.9		10:39:00	791.1
10:41:00	15.2	14.1	24.7	20.1		10:40:00	789.8
10:42:00	15.4	14.3	25	19.7		10:41:00	790.1
10:43:00	15.6	14.4	25.2	20.3		10:42:00	795.3
10:44:00	15.8	14.5	25.2	19.9		10:43:00	798.2
10:45:00	15.9	14.6	25.2	20.8		10:44:00	803.1
10:46:00	16.1	14.7	25.4	19.8		10:45:00	800.5
10:47:00	16.2	14.8	25.3	20		10:46:00	804.7
10:48:00	16.5	15	25.4	21		10:47:00	805.6
10:49:00	16.7	15.1	25.6	19.1		10:48:00	812.8
10:50:00	16.8	15.2	25.7	20.7		10:49:00	815.9
10:51:00	17	15.3	25.8	20.6		10:50:00	815.8
10:52:00	17.1	15.4	25.9	20.8		10:51:00	813.2
10:53:00	17.2	15.5	25.7	20.8		10:52:00	818.7
10:54:00	17.3	15.6	25.8	20.5		10:53:00	821.3
10:55:00	17.4	15.7	26	20.5		10:54:00	823.7
10:56:00	17.5	15.8	25.9	20.1		10:55:00	826.6
10:57:00	17.7	15.9	26.2	20.9		10:56:00	831.7
10:58:00	17.8	16	26.4	21.5		10:57:00	829.2
10:59:00	17.9	16.1	26.4	21.5		10:58:00	831.5
11:00:00	18.1	16.2	26.5	22.6		10:59:00	835.3
11:01:00	18.2	16.4	26.6	19.8		11:00:00	840.8
11:02:00	18.3	16.5	26.6	19.6		11:01:00	841
11:03:00	18.3	16.6	26.7	20.4		11:02:00	837.5
11:04:00	18.4	16.6	26.9	21.3		11:03:00	841.2
11:05:00	18.5	16.7	27	20.7		11:04:00	847.2
11:06:00	18.5	16.8	26.9	20.7		11:05:00	843.7
11:07:00	18.6	16.9	27.1	22		11:06:00	853.5
11:08:00	18.7	17	27.4	22.2		11:07:00	851.7
11:09:00	18.9	17.1	27.4	21.5		11:08:00	850.9
11:10:00	19	17.2	27.6	22.3		11:09:00	848.8
11:11:00	19.2	17.4	27.8	22.9		11:10:00	858
11:12:00	19.3	17.5	28	22.6		11:11:00	862.2
11:13:00	19.4	17.5	28.1	22.9		11:12:00	864.3
11:14:00	19.5	17.6	28.2	23		11:13:00	865.9
11:15:00	19.6	17.7	28.2	22.6		11:14:00	870.5
11:16:00	19.7	17.8	28.2	22		11:15:00	868.3
11:17:00	19.7	17.9	28.4	22.6		11:16:00	870.2
11:18:00	19.8	18	28.4	22.7		11:17:00	873.2
11:19:00	19.9	18.1	28.6	23.4		11:18:00	870.7
11:20:00	20	18.1	28.6	22.5		11:19:00	875.6
11:21:00	20	18.2	28.8	23.2		11:20:00	876.4
11:22:00	20.1	18.3	28.8	22.4		11:21:00	874.6
11:23:00	20.3	18.4	29.1	23.7		11:22:00	877.2
11:24:00	20.4	18.5	29.2	23.8		11:23:00	884.8
11:25:00	20.6	18.6	29.3	22.5		11:24:00	880.2
11:26:00	20.7	18.7	29.2	22.8		11:25:00	885.6
11:27:00	20.7	18.8	29.4	23.8		11:26:00	881.6
11:28:00	20.9	18.9	29.1	22		11:27:00	889.2
11:29:00	20.9	19	29.1	21.4		11:28:00	888.6
11:30:00	21	19.1	29.2	22.6		11:29:00	890.9
11:31:00	21.1	19.1	29.4	24.8		11:30:00	889.4
11:32:00	21.1	19.2	29.3	23.9		11:31:00	895.4
11:33:00	21.2	19.2	29.7	24.9		11:32:00	890
11:34:00	21.2	19.3	29.5	24.3		11:33:00	898.2
11:35:00	21.3	19.4	29.7	24		11:34:00	901.1
11:36:00	21.4	19.5	29.9	23.7		11:35:00	898.4
11:37:00	21.5	19.6	30.1	24.3		11:36:00	898.6
11:38:00	21.6	19.6	30.3	24.5		11:37:00	899.3
11:39:00	21.8	19.7	30.2	24.5		11:38:00	901.1
11:40:00	21.9	19.8	30.4	25		11:39:00	905.1
11:41:00	22	19.9	30.4	25.8		11:40:00	905.1
11:42:00	22.1	20	30.7	26.2		11:41:00	899.1
11:43:00	22.2	20.1	30.7	26.1		11:42:00	900
11:44:00	22.3	20.3	30.8	26.5		11:43:00	906.7
11:45:00	22.4	20.4	30.9	26.6		11:44:00	905.3
11:46:00	22.4	20.4	30.8	25.2		11:45:00	912.1
11:47:00	22.5	20.5	31.1	26.8		11:46:00	914.9
11:48:00	22.6	20.6	30.8	24.4		11:47:00	913.1
11:49:00	22.6	20.6	30.5	24.8		11:48:00	914.1
11:50:00	22.7	20.7	30.5	24.5		11:49:00	911.9
11:51:00	22.7	20.8	30.9	26.4		11:50:00	911.7
11:52:00	22.8	20.8	30.8	26		11:51:00	912.5
11:53:00	22.9	20.9	31.1	27		11:52:00	919.4
11:54:00	23	20.9	30.9	24.9		11:53:00	913.2
11:55:00	23	21	30.9	25.2		11:54:00	919.6
11:56:00	23.1	21	31.1	26.4		11:55:00	919
11:57:00	23.1	21	31	26.8		11:56:00	924.4
11:58:00	23.1	21.1	31	26.8		11:57:00	920.9
11:59:00	23.2	21.1	31.2	28.1		11:58:00	924.1
12:00:00	23.2	21.2	31.2	26.8		11:59:00	921.5
						12:00:00	919.4

## Sheet: Fig5i
Average temperature of the three different colored thermal emitters from 10:00 a.m. to 12:00 a.m.
	Average temperature/°C	Error bar
Red	17.4802	2.50733
Yellow	19.2022	2.83796
Blue	27.8879	2.37753
Ambient	22.489	2.59848
--
