# Supplementary material for: A dual-selective thermal emitter with enhanced subambient radiative cooling performance
Source: Nat Commun. 2024 Jan 27;15:815. doi: 10.1038/s41467-024-45095-4 (PMC10821923; doi:10.1038/s41467-024-45095-4)
Supplement: Supplementary file 10 — Source data [file 41467_2024_45095_MOESM10_ESM.zip › Source_Data_FigS13.xlsx]

## Sheet: Supplementary Fig13a
Solar reflectance spectra of the POM-PTFE-Al film with different POM-PTFE film thicknesses.
Wavelength/μm	Solar reflectance/%	Solar reflectance//%		Wavelength/μm	Solar reflectance/%
	100 μm	150 μm			200 μm
2.5	88.3343	83.7255		2.5	82.8638
2.499	88.4762	83.6798		2.496	82.1256
2.498	88.2999	83.3702		2.492	82.325
2.497	88.1605	83.5127		2.488	81.7748
2.496	88.2379	83.2956		2.484	81.9039
2.495	87.9792	83.1618		2.48	81.6371
2.494	87.9966	83.3419		2.476	81.5929
2.493	88.0095	83.1035		2.472	81.437
2.492	88.0037	82.9302		2.468	81.5632
2.491	87.7213	82.7096		2.464	81.3829
2.49	87.9059	82.6154		2.46	80.8683
2.489	87.5666	82.7898		2.456	80.636
2.488	87.7439	82.715		2.452	80.6432
2.487	87.4508	82.3449		2.448	80.9632
2.486	87.4836	82.5779		2.444	81.4446
2.485	87.5596	82.5058		2.44	82.3665
2.484	87.5808	82.8958		2.436	83.33
2.483	87.5048	82.7437		2.432	84.618
2.482	87.3795	82.2374		2.428	85.8017
2.481	87.6614	82.7297		2.424	86.4219
2.48	87.4794	82.2506		2.42	87.2912
2.479	87.4309	82.5759		2.416	87.6357
2.478	87.9097	82.8686		2.412	87.8609
2.477	87.5742	82.708		2.408	88.1104
2.476	87.5275	82.5365		2.404	88.2225
2.475	87.5827	82.4564		2.4	88.5043
2.474	87.557	82.5461		2.396	88.508
2.473	87.5243	82.5393		2.392	88.5584
2.472	87.6725	82.3132		2.388	89.0083
2.471	87.5366	82.4768		2.384	88.8818
2.47	87.6817	82.394		2.38	88.7445
2.469	87.3434	82.3063		2.376	88.7774
2.468	87.2087	82.1314		2.372	88.636
2.467	87.1982	82.3097		2.368	88.7066
2.466	87.2686	82.12		2.364	88.7408
2.465	87.1164	82.0756		2.36	88.9136
2.464	87.2835	82.1708		2.356	89.2938
2.463	87.0003	82.1722		2.352	89.2461
2.462	87.2657	81.908		2.348	89.1199
2.461	86.9647	81.7605		2.344	88.6372
2.46	86.9064	81.8601		2.34	87.954
2.459	87.137	81.7249		2.336	87.1739
2.458	86.8152	81.6676		2.332	86.4111
2.457	86.8832	81.6798		2.328	86.1307
2.456	86.897	81.5173		2.324	85.821
2.455	86.6661	81.4364		2.32	85.8848
2.454	86.6981	81.5288		2.316	86.392
2.453	86.7787	81.5825		2.312	86.847
2.452	86.9491	81.4203		2.308	87.4329
2.451	86.8554	81.7267		2.304	87.9211
2.45	86.8237	81.616		2.3	88.2218
2.449	87.1912	81.788		2.296	88.2253
2.448	86.8829	81.8557		2.292	87.9937
2.447	87.0543	81.9304		2.288	87.4626
2.446	86.8702	81.7311		2.284	86.7992
2.445	87.3917	82.3911		2.28	85.9777
2.444	87.5223	82.4228		2.276	85.1192
2.443	87.4626	82.5158		2.272	84.1224
2.442	87.6341	82.8576		2.268	83.1436
2.441	87.7801	82.9711		2.264	82.1019
2.44	88.0378	83.1915		2.26	80.8231
2.439	88.222	83.4467		2.256	79.1735
2.438	88.4364	83.5266		2.252	77.9676
2.437	88.6462	83.9725		2.248	77.1645
2.436	88.5807	84.0448		2.244	77.1041
2.435	89.0037	84.5901		2.24	77.6623
2.434	89.1239	84.6596		2.236	79.653
2.433	89.3006	85.3617		2.232	81.8502
2.432	89.5299	85.2292		2.228	84.5221
2.431	89.9157	85.9143		2.224	87.0449
2.43	89.8999	85.8879		2.22	89.3345
2.429	90.241	86.3651		2.216	91.1902
2.428	90.4675	86.6306		2.212	92.7695
2.427	90.5473	86.8287		2.208	93.9335
2.426	90.5485	87.0132		2.204	94.61
2.425	90.7689	87.2057		2.2	95.2516
2.424	91.0869	87.3921		2.196	95.6935
2.423	91.3029	87.7683		2.192	96.1261
2.422	91.0282	87.6351		2.188	96.6963
2.421	91.4188	87.7994		2.184	96.9763
2.42	91.2749	87.9682		2.18	97.3847
2.419	91.5097	88.2864		2.176	97.5795
2.418	91.5897	88.3685		2.172	97.9173
2.417	91.4693	88.2756		2.168	98.376
2.416	91.7702	88.5222		2.164	98.5648
2.415	91.9203	88.7149		2.16	98.8806
2.414	91.9606	88.6074		2.156	99.3564
2.413	91.9243	88.7762		2.152	99.5389
2.412	92.1189	88.9265		2.148	99.4743
2.411	92.0788	88.9894		2.144	99.6937
2.41	91.9499	88.8307		2.14	99.8054
2.409	92.1478	89.1518		2.136	100.045
2.408	92.0893	89		2.132	99.9356
2.407	92.0806	89.0887		2.128	99.8809
2.406	92.0219	89.1502		2.124	99.959
2.405	92.1406	89.0249		2.12	99.8868
2.404	92.016	89.0471		2.116	99.7864
2.403	92.177	89.1307		2.112	99.4703
2.402	92.247	89.1242		2.108	99.5695
2.401	92.0624	89.0907		2.104	99.4355
2.4	92.167	89.3994		2.1	99.3087
2.399	92.3118	89.4		2.096	99.212
2.398	92.3233	89.4728		2.092	99.1484
2.397	92.2614	89.4385		2.088	98.999
2.396	92.4084	89.6825		2.084	98.9481
2.395	92.4505	89.635		2.08	98.8552
2.394	92.4319	89.4067		2.076	98.7437
2.393	92.3782	89.5091		2.072	98.6864
2.392	92.1861	89.5289		2.068	98.5048
2.391	92.4879	89.7494		2.064	98.4966
2.39	92.5553	89.7313		2.06	98.4297
2.389	92.6306	89.874		2.056	98.3575
2.388	92.3986	89.7369		2.052	98.3289
2.387	92.4593	89.607		2.048	98.3124
2.386	92.5289	89.7382		2.044	98.253
2.385	92.355	89.6368		2.04	98.172
2.384	92.5859	89.7997		2.036	98.0831
2.383	92.4256	89.7729		2.032	97.9314
2.382	92.5001	89.7568		2.028	97.8662
2.381	92.3968	89.6822		2.024	97.8833
2.38	92.343	89.6173		2.02	97.7486
2.379	92.4226	89.5627		2.016	97.727
2.378	92.3414	89.6589		2.012	97.6099
2.377	92.6144	89.814		2.008	97.5906
2.376	92.3444	89.6116		2.004	97.5485
2.375	92.4153	89.5087		2	97.4893
2.374	92.373	89.4975		1.996	97.4462
2.373	92.3458	89.5314		1.992	97.4514
2.372	92.4924	89.5515		1.988	97.3631
2.371	92.4781	89.6037		1.984	97.3616
2.37	92.313	89.6037		1.98	97.2743
2.369	92.3888	89.5805		1.976	97.3061
2.368	92.4246	89.6753		1.972	97.2715
2.367	92.1105	89.6045		1.968	97.1761
2.366	92.3054	89.5908		1.964	97.2294
2.365	92.416	89.7582		1.96	97.116
2.364	92.3742	89.6997		1.956	97.1008
2.363	92.4408	89.7822		1.952	97.0601
2.362	92.4157	89.7673		1.948	96.9739
2.361	92.4045	89.8173		1.944	96.8998
2.36	92.4188	89.9152		1.94	96.8238
2.359	92.5037	90.001		1.936	96.8408
2.358	92.4582	89.9742		1.932	96.6437
2.357	92.6368	89.9914		1.928	96.5925
2.356	92.507	90.0916		1.924	96.4954
2.355	92.6631	90.1477		1.92	96.3514
2.354	92.4927	90.0256		1.916	96.2486
2.353	92.5828	90.0659		1.912	96.1806
2.352	92.6977	90.3827		1.908	96.2185
2.351	92.6243	90.1384		1.904	96.2059
2.35	92.6704	90.1508		1.9	96.1309
2.349	92.6993	90.0938		1.896	96.0545
2.348	92.5745	89.9663		1.892	96.1845
2.347	92.5779	89.9764		1.888	96.22
2.346	92.448	89.6697		1.884	96.1822
2.345	92.2675	89.6865		1.88	96.0952
2.344	92.2292	89.5256		1.876	96.229
2.343	92.2435	89.4682		1.872	96.1621
2.342	92.1063	89.3328		1.868	96.1276
2.341	91.8088	89.0826		1.864	96.1578
2.34	91.8179	88.8427		1.86	95.9693
2.339	91.706	88.7257		1.856	96.0637
2.338	91.5092	88.4724		1.852	95.9649
2.337	91.3534	88.2753		1.848	95.9998
2.336	91.3595	88.1467		1.844	96.0391
2.335	91.1552	88.0706		1.84	96.0098
2.334	91.0398	87.79		1.836	95.9559
2.333	90.8194	87.5704		1.832	95.9615
2.332	90.8067	87.348		1.828	95.906
2.331	90.6237	87.3861		1.824	95.8837
2.33	90.6644	87.2288		1.82	95.8113
2.329	90.4564	87.0588		1.816	95.7853
2.328	90.389	87.077		1.812	95.6942
2.327	90.2425	86.9523		1.808	95.6629
2.326	90.3875	86.8298		1.804	95.5663
2.325	90.4571	86.9647		1.8	95.4987
2.324	90.2469	86.8463		1.796	95.501
2.323	90.209	86.8177		1.792	95.4468
2.322	90.2449	86.7945		1.788	95.3786
2.321	90.2599	86.8796		1.784	95.3875
2.32	90.3835	86.9133		1.78	95.3712
2.319	90.2975	86.9895		1.776	95.3644
2.318	90.3252	86.9446		1.772	95.3072
2.317	90.2934	86.9531		1.768	95.325
2.316	90.4284	87.183		1.764	95.1994
2.315	90.5333	87.3399		1.76	95.1229
2.314	90.6717	87.545		1.756	95.0065
2.313	90.7452	87.5995		1.752	94.8656
2.312	90.74	87.7789		1.748	94.7963
2.311	90.8796	87.907		1.744	94.7289
2.31	90.9431	87.9907		1.74	94.6389
2.309	90.9564	88.1588		1.736	94.6001
2.308	91.0521	88.2191		1.732	94.5528
2.307	91.1831	88.5311		1.728	94.5216
2.306	91.2981	88.6819		1.724	94.4671
2.305	91.3283	88.659		1.72	94.3587
2.304	91.3834	88.638		1.716	94.3086
2.303	91.4525	88.775		1.712	94.311
2.302	91.4935	88.9928		1.708	94.3145
2.301	91.4605	88.9411		1.704	94.3798
2.3	91.6851	88.9725		1.7	94.4166
2.299	91.4761	88.8315		1.696	94.4194
2.298	91.4407	89.0325		1.692	94.3517
2.297	91.5489	89.0777		1.688	94.2849
2.296	91.5426	89.0572		1.684	94.2211
2.295	91.5221	89.0663		1.68	94.2668
2.294	91.4072	88.8211		1.676	94.4333
2.293	91.4213	88.8424		1.672	94.7628
2.292	91.4689	88.768		1.668	95.1876
2.291	91.3337	88.6569		1.664	95.6514
2.29	91.2429	88.5131		1.66	96.0676
2.289	91.0126	88.3809		1.656	96.3629
2.288	90.9944	88.1028		1.652	96.5945
2.287	90.9212	88.0885		1.648	96.7718
2.286	90.7219	87.8761		1.644	96.8078
2.285	90.6157	87.7369		1.64	96.8807
2.284	90.4083	87.4588		1.636	96.8842
2.283	90.3525	87.2845		1.632	96.9399
2.282	90.1598	87.0263		1.628	96.9247
2.281	90.1111	86.8273		1.624	96.9534
2.28	90.1143	86.8204		1.62	96.9646
2.279	89.6725	86.5255		1.616	96.9396
2.278	89.6533	86.3768		1.612	96.967
2.277	89.3664	85.9346		1.608	96.9483
2.276	89.3355	85.9422		1.604	96.9539
2.275	89.2349	85.8276		1.6	96.9706
2.274	88.9825	85.4767		1.596	96.9334
2.273	88.609	85.1955		1.592	96.9702
2.272	88.7803	85.0377		1.588	96.9544
2.271	88.5762	84.8445		1.584	96.9598
2.27	88.2517	84.4691		1.58	96.9442
2.269	88.4192	84.3261		1.576	96.9301
2.268	87.9532	84.0323		1.572	96.9289
2.267	87.7635	83.7227		1.568	96.9217
2.266	87.4164	83.4273		1.564	96.9202
2.265	87.2482	83.0087		1.56	96.9246
2.264	86.7328	82.7244		1.556	96.898
2.263	87.0274	82.743		1.552	96.9264
2.262	86.4009	82.0726		1.548	96.9064
2.261	86.249	81.9191		1.544	96.9306
2.26	86.0408	81.6396		1.54	96.902
2.259	85.8272	81.2024		1.536	96.9114
2.258	85.3523	80.8698		1.532	96.895
2.257	85.2225	80.4298		1.528	96.884
2.256	84.9573	80.2054		1.524	96.8825
2.255	84.653	79.8737		1.52	96.8743
2.254	84.1805	79.4708		1.516	96.8621
2.253	84.1272	78.9285		1.512	96.8508
2.252	83.7045	78.6444		1.508	96.8103
2.251	83.489	78.4783		1.504	96.7938
2.25	83.3452	78.2886		1.5	96.7863
2.249	83.1242	78.0127		1.496	96.7652
2.248	82.9681	77.7784		1.492	96.7411
2.247	82.8516	77.6918		1.488	96.7056
2.246	82.8747	77.7912		1.484	96.6905
2.245	82.7623	77.6232		1.48	96.6654
2.244	82.7933	77.7223		1.476	96.644
2.243	82.9377	77.8664		1.472	96.6256
2.242	82.9806	77.9576		1.468	96.5948
2.241	83.1037	78.0758		1.464	96.5689
2.24	83.4412	78.4636		1.46	96.5299
2.239	83.6255	78.7565		1.456	96.5231
2.238	83.9003	79.1852		1.452	96.4885
2.237	84.1854	79.5871		1.448	96.4641
2.236	84.7218	80.3463		1.444	96.4203
2.235	84.9114	80.7133		1.44	96.3837
2.234	85.4708	81.3459		1.436	96.3538
2.233	85.857	81.9278		1.432	96.274
2.232	86.2738	82.6221		1.428	96.2715
2.231	86.8808	83.2614		1.424	96.2198
2.23	87.3295	83.888		1.42	96.1839
2.229	87.7682	84.4674		1.416	96.1522
2.228	88.2353	85.1925		1.412	96.1305
2.227	88.7624	86.0345		1.408	96.1075
2.226	89.0634	86.5011		1.404	96.1086
2.225	89.6442	87.3106		1.4	96.0853
2.224	90.1935	87.9636		1.396	96.1098
2.223	90.3531	88.6369		1.392	96.1143
2.222	90.8379	89.1359		1.388	96.1499
2.221	91.2511	89.6049		1.384	96.1518
2.22	91.3706	90.1059		1.38	96.1409
2.219	91.8769	90.7183		1.376	96.1829
2.218	92.1194	91.1574		1.372	96.1873
2.217	92.3844	91.5983		1.368	96.2
2.216	92.7331	92.0173		1.364	96.204
2.215	93.0136	92.3196		1.36	96.2713
2.214	93.1522	92.7685		1.356	96.2728
2.213	93.4517	93.2673		1.352	96.3087
2.212	93.5915	93.2916		1.348	96.3769
2.211	93.8689	93.8133		1.344	96.4492
2.21	94.0197	94.0822		1.34	96.5178
2.209	94.1792	94.2322		1.336	96.5859
2.208	94.2896	94.6241		1.332	96.6081
2.207	94.5815	94.8066		1.328	96.6446
2.206	94.5473	95.0302		1.324	96.6614
2.205	94.5823	95.2172		1.32	96.685
2.204	94.9107	95.5303		1.316	96.681
2.203	94.9418	95.7135		1.312	96.7075
2.202	95.0697	95.8158		1.308	96.7114
2.201	95.072	95.8385		1.304	96.7275
2.2	95.1305	95.9743		1.3	96.6868
2.199	95.235	96.1949		1.296	96.6681
2.198	95.4209	96.3278		1.292	96.6612
2.197	95.4145	96.365		1.288	96.6534
2.196	95.4799	96.4116		1.284	96.6534
2.195	95.5506	96.5937		1.28	96.6358
2.194	95.5929	96.6866		1.276	96.6353
2.193	95.6983	96.6923		1.272	96.6329
2.192	95.7601	96.8141		1.268	96.6107
2.191	95.8745	96.9387		1.264	96.6078
2.19	95.8922	97.0642		1.26	96.591
2.189	95.866	97.1455		1.256	96.5844
2.188	95.9563	97.2088		1.252	96.5499
2.187	96.152	97.4318		1.248	96.5336
2.186	96.0914	97.3479		1.244	96.5278
2.185	96.1274	97.4148		1.24	96.4902
2.184	96.3289	97.6356		1.236	96.4843
2.183	96.4161	97.7467		1.232	96.4252
2.182	96.2733	97.7699		1.228	96.4211
2.181	96.3952	97.9457		1.224	96.4029
2.18	96.5757	98.021		1.22	96.3452
2.179	96.6101	98.0875		1.216	96.313
2.178	96.7271	98.375		1.212	96.2599
2.177	96.7672	98.3396		1.208	96.1909
2.176	96.804	98.2708		1.204	96.1367
2.175	96.8939	98.4281		1.2	96.0653
2.174	97.0273	98.5749		1.196	95.9882
2.173	97.0043	98.581		1.192	95.9139
2.172	97.0234	98.6191		1.188	95.8241
2.171	97.1908	98.8614		1.184	95.7919
2.17	97.2418	98.7992		1.18	95.7461
2.169	97.3075	98.9597		1.176	95.7504
2.168	97.3235	98.9745		1.172	95.769
2.167	97.3137	99.0432		1.168	95.7934
2.166	97.4033	99.1527		1.164	95.874
2.165	97.5331	99.2294		1.16	95.906
2.164	97.5883	99.3576		1.156	95.9877
2.163	97.51	99.366		1.152	96.0129
2.162	97.6505	99.4548		1.148	96.064
2.161	97.7615	99.5781		1.144	96.1124
2.16	97.7988	99.5733		1.14	96.1064
2.159	97.8594	99.6113		1.136	96.1807
2.158	97.7761	99.5608		1.132	96.1629
2.157	98.0144	99.9319		1.128	96.1932
2.156	97.8596	99.6822		1.124	96.2024
2.155	97.97	99.836		1.12	96.1874
2.154	97.9293	99.9167		1.116	96.208
2.153	98.1001	99.9848		1.112	96.2009
2.152	98.0663	100.123		1.108	96.1985
2.151	98.1961	100.115		1.104	96.1764
2.15	98.0976	100.054		1.1	96.1739
2.149	98.2269	100.221		1.096	96.1581
2.148	98.357	100.257		1.092	96.1392
2.147	98.2737	100.389		1.088	96.1352
2.146	98.1509	100.165		1.084	96.1118
2.145	98.3353	100.406		1.08	96.0726
2.144	98.2816	100.386		1.076	96.078
2.143	98.2879	100.273		1.072	96.0268
2.142	98.3591	100.571		1.068	96.0158
2.141	98.3045	100.303		1.064	95.9847
2.14	98.5172	100.588		1.06	95.9607
2.139	98.3994	100.409		1.056	95.9533
2.138	98.5035	100.501		1.052	95.9146
2.137	98.4145	100.426		1.048	95.8647
2.136	98.4699	100.507		1.044	95.8427
2.135	98.5498	100.754		1.04	95.8244
2.134	98.3876	100.578		1.036	95.8128
2.133	98.4134	100.616		1.032	95.7661
2.132	98.4805	100.575		1.028	95.7666
2.131	98.4429	100.59		1.024	95.6943
2.13	98.5465	100.642		1.02	95.7065
2.129	98.4419	100.466		1.016	95.662
2.128	98.3817	100.539		1.012	95.6364
2.127	98.5017	100.424		1.008	95.6029
2.126	98.313	100.476		1.004	95.5545
2.125	98.4516	100.463		1	95.5603
2.124	98.4323	100.516		0.996	95.5274
2.123	98.3291	100.398		0.992	95.4525
2.122	98.3141	100.523		0.988	95.4717
2.121	98.2708	100.43		0.984	95.3992
2.12	98.2469	100.471		0.98	95.3753
2.119	98.2563	100.515		0.976	95.3334
2.118	98.2828	100.416		0.972	95.3256
2.117	98.2999	100.359		0.968	95.2557
2.116	98.2009	100.333		0.964	95.2504
2.115	98.1356	100.258		0.96	95.189
2.114	98.2092	100.339		0.956	95.1406
2.113	98.1617	100.358		0.952	95.0789
2.112	98.048	100.289		0.948	95.0585
2.111	98.0341	100.172		0.944	94.9811
2.11	98.1002	100.244		0.94	94.9894
2.109	98.0388	100.203		0.936	94.9008
2.108	97.9983	100.137		0.932	94.8575
2.107	97.907	100.079		0.928	94.8245
2.106	97.9629	100.117		0.924	94.8027
2.105	97.9024	99.9896		0.92	94.7095
2.104	97.9107	99.9661		0.916	94.634
2.103	97.9218	100.037		0.912	94.6424
2.102	97.9055	100.004		0.908	94.5045
2.101	97.9344	100.046		0.904	94.5991
2.1	97.8208	99.988		0.9	94.4214
2.099	97.8596	99.9474		0.896	94.3405
2.098	97.7041	99.9176		0.892	94.3147
2.097	97.7586	99.9172		0.888	94.368
2.096	97.7308	99.8451		0.884	94.2088
2.095	97.6956	99.8999		0.88	94.2455
2.094	97.699	99.8377		0.876	94.3957
2.093	97.6863	99.7794		0.872	94.1934
2.092	97.6278	99.7787		0.868	94.1484
2.091	97.8019	99.7761		0.864	94.1774
2.09	97.6289	99.6367		0.86	94.0341
2.089	97.5904	99.7559		0.856	94.1028
2.088	97.5488	99.6758		0.852	94.165
2.087	97.5613	99.6784		0.848	94.0516
2.086	97.6183	99.5671		0.844	94.0801
2.085	97.4757	99.6496		0.84	94.2467
2.084	97.4707	99.5752		0.836	94.2105
2.083	97.419	99.5127		0.832	94.0452
2.082	97.4382	99.4605		0.828	94.2575
2.081	97.4479	99.4971		0.824	94.5214
2.08	97.312	99.3417		0.82	93.8528
2.079	97.3981	99.4043		0.816	94.3969
2.078	97.421	99.3917		0.812	94.4002
2.077	97.3334	99.4277		0.808	94.4127
2.076	97.3222	99.3419		0.804	94.3746
2.075	97.2216	99.2802		0.8	94.2464
2.074	97.2001	99.2175		0.796	93.7149
2.073	97.1561	99.2056		0.792	93.9488
2.072	97.2288	99.2613		0.788	94.1553
2.071	97.0389	99.1735		0.784	94.0926
2.07	97.1913	99.1652		0.78	94.0833
2.069	97.2066	99.19		0.776	94.4281
2.068	97.2446	99.1485		0.772	94.092
2.067	97.0271	99.0271		0.768	94.1554
2.066	97.1326	99.1888		0.764	94.4774
2.065	97.063	99.1308		0.76	94.2841
2.064	97.1728	99.1257		0.756	94.4792
2.063	97.0541	99.0526		0.752	94.4565
2.062	97.0061	99.0255		0.748	94.3173
2.061	97.0235	99.0813		0.744	94.5338
2.06	96.9624	98.9568		0.74	94.5737
2.059	96.994	98.9706		0.736	94.575
2.058	96.9863	98.8824		0.732	94.6942
2.057	96.9019	98.8986		0.728	94.5661
2.056	96.9217	98.8968		0.724	94.8317
2.055	96.9501	98.9877		0.72	94.661
2.054	96.8966	98.8937		0.716	94.7793
2.053	96.9587	98.9078		0.712	94.8832
2.052	96.8446	98.8378		0.708	94.818
2.051	96.9271	98.8775		0.704	94.8786
2.05	96.9348	98.8954		0.7	95.0016
2.049	96.9335	98.842		0.696	94.935
2.048	96.8132	98.8015		0.692	95.0157
2.047	96.7499	98.785		0.688	94.8686
2.046	96.8444	98.7141		0.684	95.0628
2.045	96.8902	98.8659		0.68	95.0954
2.044	96.7687	98.7495		0.676	95.1399
2.043	96.8033	98.7749		0.672	95.0549
2.042	96.724	98.7011		0.668	95.1353
2.041	96.6924	98.723		0.664	95.18
2.04	96.7934	98.7159		0.66	95.1145
2.039	96.7681	98.7752		0.656	95.2361
2.038	96.7195	98.7477		0.652	95.3462
2.037	96.6699	98.6545		0.648	95.2954
2.036	96.6931	98.6576		0.644	95.2323
2.035	96.5637	98.5666		0.64	95.3227
2.034	96.6967	98.6686		0.636	95.3323
2.033	96.4784	98.5944		0.632	95.4355
2.032	96.5227	98.6063		0.628	95.3212
2.031	96.5261	98.5491		0.624	95.4165
2.03	96.5673	98.514		0.62	95.4329
2.029	96.4778	98.5127		0.616	95.4251
2.028	96.4872	98.4541		0.612	95.4835
2.027	96.4204	98.5016		0.608	95.4948
2.026	96.4774	98.4485		0.604	95.617
2.025	96.548	98.4354		0.6	95.4928
2.024	96.4919	98.4418		0.596	95.4914
2.023	96.4496	98.4618		0.592	95.5603
2.022	96.3674	98.4681		0.588	95.6223
2.021	96.3641	98.3482		0.584	95.6128
2.02	96.4032	98.3685		0.58	95.5749
2.019	96.3465	98.3197		0.576	95.6647
2.018	96.3256	98.3331		0.572	95.6364
2.017	96.3867	98.3868		0.568	95.785
2.016	96.2956	98.2734		0.564	95.7392
2.015	96.2685	98.253		0.56	95.7492
2.014	96.2436	98.3082		0.556	95.757
2.013	96.2215	98.2235		0.552	95.7102
2.012	96.2499	98.2295		0.548	95.8678
2.011	96.1729	98.2315		0.544	95.7719
2.01	96.201	98.2564		0.54	95.981
2.009	96.2379	98.1946		0.536	95.8616
2.008	96.1955	98.2129		0.532	95.8824
2.007	96.0886	98.1703		0.528	95.9453
2.006	96.1143	98.1207		0.524	95.9146
2.005	96.0685	98.063		0.52	95.9826
2.004	96.0252	98.0634		0.516	96.0261
2.003	96.0158	98.0405		0.512	96.1423
2.002	96.025	98.0646		0.508	96.0242
2.001	96.0107	98.0455		0.504	96.142
2	96.0338	98.0396		0.5	96.2188
1.999	95.968	97.9796		0.496	96.1835
1.998	95.9169	97.9343		0.492	96.25
1.997	95.9063	97.9903		0.488	96.2747
1.996	95.8717	97.9514		0.484	96.4258
1.995	95.8779	97.9527		0.48	96.3854
1.994	95.7769	97.882		0.476	96.3871
1.993	95.8657	97.9848		0.472	96.5478
1.992	95.7548	97.9042		0.468	96.4954
1.991	95.7738	97.8958		0.464	96.5409
1.99	95.8304	97.9129		0.46	96.7874
1.989	95.8316	97.8738		0.456	96.8443
1.988	95.7091	97.8416		0.452	96.7205
1.987	95.7498	97.8159		0.448	96.6918
1.986	95.7651	97.822		0.444	96.8679
1.985	95.7529	97.8241		0.44	96.758
1.984	95.6427	97.7813		0.436	96.9512
1.983	95.7282	97.8656		0.432	97.0418
1.982	95.6244	97.7736		0.428	97.2772
1.981	95.6953	97.799		0.424	97.2588
1.98	95.6557	97.7911		0.42	97.2889
1.979	95.6276	97.7378		0.416	97.2472
1.978	95.629	97.741		0.412	97.4233
1.977	95.5392	97.6742		0.408	97.3792
1.976	95.6027	97.6928		0.404	97.5037
1.975	95.5815	97.7063		0.4	97.5952
1.974	95.5612	97.7102		0.396	97.7413
1.973	95.6012	97.7524		0.392	97.6661
1.972	95.5563	97.6803		0.388	97.9978
1.971	95.5371	97.6843		0.384	98.118
1.97	95.4702	97.601		0.38	98.8894
1.969	95.5422	97.6564		0.376	98.9676
1.968	95.5693	97.6441		0.372	99.3306
1.967	95.4825	97.558		0.368	99.6458
1.966	95.5499	97.6782		0.364	100.051
1.965	95.5319	97.6244		0.36	99.8614
1.964	95.4827	97.5839		0.356	100.179
1.963	95.4893	97.6346		0.352	100.292
1.962	95.4534	97.6411		0.348	100.136
1.961	95.4673	97.583		0.344	98.8145
1.96	95.4538	97.5817		0.34	98.6309
1.959	95.3986	97.4956		0.336	98.0957
1.958	95.432	97.5537		0.332	96.651
1.957	95.451	97.5853		0.328	96.6332
1.956	95.4293	97.5645		0.324	95.5229
1.955	95.4685	97.5737		0.32	97.0259
1.954	95.3228	97.4953		0.316	97.0737
1.953	95.4162	97.5207		0.312	97.4049
1.952	95.3199	97.4094		0.308	98.6588
1.951	95.3826	97.5163		0.304	98.2191
1.95	95.375	97.4112		0.3	98.6395
1.949	95.3758	97.4766
1.948	95.3375	97.3713
1.947	95.3662	97.4685
1.946	95.3693	97.3686
1.945	95.2784	97.3836
1.944	95.317	97.3506
1.943	95.3015	97.2984
1.942	95.2887	97.3135
1.941	95.2431	97.2611
1.94	95.2348	97.2553
1.939	95.2896	97.3083
1.938	95.2042	97.1693
1.937	95.2885	97.3272
1.936	95.1776	97.196
1.935	95.1784	97.153
1.934	95.2182	97.2158
1.933	95.1991	97.1546
1.932	95.1667	97.1025
1.931	95.0892	97.0514
1.93	95.1851	97.1036
1.929	95.1032	97.0016
1.928	95.1147	96.9738
1.927	95.1253	97.0513
1.926	95.0789	97.0113
1.925	95.0689	96.9238
1.924	95.0716	96.9147
1.923	95.0854	96.9182
1.922	95.0121	96.8487
1.921	95.0263	96.8053
1.92	95.0703	96.8415
1.919	94.9653	96.8371
1.918	94.9678	96.7891
1.917	94.9987	96.8124
1.916	94.9756	96.7512
1.915	94.9242	96.7483
1.914	94.9783	96.7771
1.913	94.9081	96.6921
1.912	94.868	96.7157
1.911	94.8907	96.65
1.91	94.8386	96.6121
1.909	94.8478	96.65
1.908	94.8968	96.5414
1.907	94.8408	96.6085
1.906	94.9305	96.5989
1.905	94.9039	96.6609
1.904	94.8324	96.649
1.903	94.8969	96.6709
1.902	94.8615	96.6288
1.901	94.8071	96.6165
1.9	94.9194	96.6425
1.899	94.9023	96.6927
1.898	94.9188	96.6847
1.897	94.8178	96.5983
1.896	94.9222	96.7113
1.895	94.9233	96.718
1.894	94.9037	96.7086
1.893	94.8688	96.6197
1.892	94.8492	96.6749
1.891	94.8154	96.6393
1.89	94.9306	96.6791
1.889	94.8469	96.6159
1.888	94.8573	96.5802
1.887	94.8779	96.6909
1.886	94.8354	96.6597
1.885	94.8728	96.6462
1.884	94.8604	96.6336
1.883	94.8208	96.6224
1.882	94.9746	96.6277
1.881	94.8388	96.649
1.88	94.8759	96.6345
1.879	94.8154	96.616
1.878	94.8658	96.6056
1.877	94.8877	96.6591
1.876	94.7911	96.5782
1.875	94.8495	96.5951
1.874	94.8262	96.5807
1.873	94.8158	96.5907
1.872	94.8509	96.6196
1.871	94.9102	96.6632
1.87	94.7892	96.5312
1.869	94.8841	96.6036
1.868	94.8049	96.5802
1.867	94.7615	96.5257
1.866	94.7964	96.5829
1.865	94.8071	96.5831
1.864	94.7752	96.4844
1.863	94.7624	96.5105
1.862	94.8002	96.582
1.861	94.6819	96.4828
1.86	94.7661	96.5206
1.859	94.7484	96.475
1.858	94.7479	96.4593
1.857	94.8	96.4977
1.856	94.769	96.5459
1.855	94.7741	96.4975
1.854	94.6963	96.4618
1.853	94.7319	96.4922
1.852	94.7319	96.4711
1.851	94.7676	96.4719
1.85	94.8012	96.4642
1.849	94.7521	96.4419
1.848	94.7597	96.5026
1.847	94.7644	96.5162
1.846	94.7304	96.4672
1.845	94.6902	96.4409
1.844	94.7283	96.4796
1.843	94.699	96.5031
1.842	94.7206	96.4705
1.841	94.6836	96.5023
1.84	94.6772	96.3558
1.839	94.7219	96.4985
1.838	94.6675	96.4308
1.837	94.7354	96.45
1.836	94.6764	96.421
1.835	94.7033	96.4709
1.834	94.627	96.3788
1.833	94.6633	96.4491
1.832	94.6469	96.4107
1.831	94.6314	96.3504
1.83	94.6002	96.3642
1.829	94.575	96.3632
1.828	94.6394	96.3728
1.827	94.5777	96.3316
1.826	94.5812	96.3671
1.825	94.6068	96.3563
1.824	94.5852	96.3167
1.823	94.5656	96.2779
1.822	94.58	96.3361
1.821	94.5242	96.2796
1.82	94.562	96.3232
1.819	94.5817	96.299
1.818	94.5761	96.2867
1.817	94.543	96.2566
1.816	94.5278	96.2612
1.815	94.4867	96.2144
1.814	94.5242	96.2411
1.813	94.514	96.2124
1.812	94.4969	96.1823
1.811	94.4709	96.175
1.81	94.5017	96.1974
1.809	94.4763	96.1416
1.808	94.4791	96.1502
1.807	94.4604	96.0808
1.806	94.4696	96.1302
1.805	94.4351	96.1125
1.804	94.4278	96.094
1.803	94.4199	96.0799
1.802	94.376	96.0336
1.801	94.4191	96.0786
1.8	94.3797	96.0106
1.799	94.3632	95.9668
1.798	94.3712	95.996
1.797	94.3759	95.986
1.796	94.3318	95.966
1.795	94.3496	95.9617
1.794	94.3806	95.9488
1.793	94.3446	95.9584
1.792	94.3507	95.9474
1.791	94.3424	95.957
1.79	94.3034	95.9073
1.789	94.3489	95.9061
1.788	94.3138	95.9323
1.787	94.3141	95.9053
1.786	94.3232	95.9009
1.785	94.2934	95.9389
1.784	94.3172	95.8754
1.783	94.3214	95.8934
1.782	94.3133	95.8473
1.781	94.2882	95.8671
1.78	94.3328	95.8927
1.779	94.2711	95.8368
1.778	94.3085	95.8438
1.777	94.2763	95.834
1.776	94.3216	95.8834
1.775	94.2893	95.8387
1.774	94.2421	95.8389
1.773	94.2731	95.8354
1.772	94.2709	95.8085
1.771	94.2631	95.8016
1.77	94.2804	95.7839
1.769	94.2672	95.7742
1.768	94.2685	95.7587
1.767	94.1881	95.7083
1.766	94.2445	95.7456
1.765	94.232	95.7282
1.764	94.2209	95.7122
1.763	94.1956	95.6843
1.762	94.2221	95.646
1.761	94.2476	95.691
1.76	94.2034	95.6355
1.759	94.165	95.6005
1.758	94.149	95.5786
1.757	94.1389	95.5743
1.756	94.1379	95.5349
1.755	94.1456	95.5175
1.754	94.0762	95.4194
1.753	94.1246	95.4856
1.752	94.0624	95.4253
1.751	94.0506	95.3516
1.75	94.0795	95.3411
1.749	94.0107	95.2964
1.748	93.979	95.2474
1.747	93.9856	95.2592
1.746	93.9942	95.226
1.745	93.9925	95.2337
1.744	93.9754	95.1835
1.743	93.9764	95.1582
1.742	93.9744	95.1778
1.741	93.9463	95.1341
1.74	93.9408	95.1412
1.739	93.9237	95.0958
1.738	93.9474	95.1251
1.737	93.949	95.1078
1.736	93.9038	95.0538
1.735	93.944	95.1033
1.734	93.8899	95.0566
1.733	93.9513	95.0661
1.732	93.9329	95.0628
1.731	93.8758	95.0255
1.73	93.9409	95.0767
1.729	93.9073	95.0205
1.728	93.8992	95.0118
1.727	93.9028	95.0093
1.726	93.88	94.9659
1.725	93.899	94.9614
1.724	93.8491	94.9261
1.723	93.8694	94.9217
1.722	93.86	94.9389
1.721	93.8063	94.8781
1.72	93.8288	94.8794
1.719	93.8358	94.8694
1.718	93.8283	94.871
1.717	93.7881	94.8316
1.716	93.8134	94.8481
1.715	93.7759	94.813
1.714	93.724	94.799
1.713	93.7728	94.8015
1.712	93.7734	94.8069
1.711	93.7399	94.7779
1.71	93.7811	94.8251
1.709	93.7692	94.817
1.708	93.7532	94.8323
1.707	93.7826	94.8521
1.706	93.746	94.8406
1.705	93.7953	94.8678
1.704	93.7895	94.8733
1.703	93.7965	94.9162
1.702	93.801	94.9078
1.701	93.8029	94.9275
1.7	93.7964	94.9255
1.699	93.7831	94.939
1.698	93.7931	94.9327
1.697	93.7996	94.9584
1.696	93.7767	94.9412
1.695	93.8112	94.9518
1.694	93.8166	94.9099
1.693	93.7819	94.8746
1.692	93.7306	94.8804
1.691	93.7406	94.8345
1.69	93.7344	94.8324
1.689	93.739	94.828
1.688	93.6684	94.7787
1.687	93.7177	94.7663
1.686	93.6814	94.7582
1.685	93.6844	94.7146
1.684	93.6627	94.7137
1.683	93.6425	94.7159
1.682	93.6625	94.7486
1.681	93.6299	94.7338
1.68	93.6845	94.7992
1.679	93.6641	94.7853
1.678	93.6743	94.8171
1.677	93.7049	94.862
1.676	93.7344	94.9534
1.675	93.7238	94.9646
1.674	93.8114	95.0592
1.673	93.8064	95.1581
1.672	93.8884	95.2497
1.671	93.9333	95.3269
1.67	93.9873	95.4644
1.669	94.0539	95.588
1.668	94.0648	95.6522
1.667	94.182	95.7834
1.666	94.1705	95.8894
1.665	94.2451	96.0048
1.664	94.3371	96.1561
1.663	94.3366	96.2142
1.662	94.418	96.3386
1.661	94.4555	96.4195
1.66	94.4839	96.4993
1.659	94.5917	96.6446
1.658	94.583	96.6644
1.657	94.6262	96.7684
1.656	94.6679	96.825
1.655	94.6998	96.9384
1.654	94.7461	96.9776
1.653	94.7636	97.0243
1.652	94.7659	97.0656
1.651	94.7993	97.0868
1.65	94.788	97.1177
1.649	94.8011	97.1384
1.648	94.8746	97.204
1.647	94.8347	97.212
1.646	94.8438	97.2262
1.645	94.8263	97.2335
1.644	94.8831	97.2815
1.643	94.8573	97.2628
1.642	94.8811	97.2806
1.641	94.8761	97.3081
1.64	94.8803	97.2946
1.639	94.9194	97.3366
1.638	94.8773	97.3038
1.637	94.9091	97.3163
1.636	94.8986	97.3188
1.635	94.8672	97.3342
1.634	94.9043	97.3514
1.633	94.8897	97.3491
1.632	94.9005	97.3387
1.631	94.8976	97.3484
1.63	94.8596	97.3271
1.629	94.9092	97.365
1.628	94.8991	97.3659
1.627	94.8957	97.3422
1.626	94.9126	97.3767
1.625	94.8756	97.3673
1.624	94.9074	97.3669
1.623	94.8938	97.3835
1.622	94.9019	97.379
1.621	94.9162	97.3739
1.62	94.8695	97.3504
1.619	94.8954	97.3735
1.618	94.9116	97.3757
1.617	94.8997	97.3905
1.616	94.9057	97.399
1.615	94.8871	97.3778
1.614	94.903	97.3757
1.613	94.8971	97.3879
1.612	94.872	97.3679
1.611	94.8852	97.3798
1.61	94.8826	97.389
1.609	94.9075	97.3744
1.608	94.8964	97.4014
1.607	94.8903	97.3824
1.606	94.8966	97.3868
1.605	94.8662	97.3599
1.604	94.9001	97.3763
1.603	94.8661	97.3878
1.602	94.8973	97.4017
1.601	94.8861	97.3827
1.6	94.8837	97.3671
1.599	94.8478	97.3606
1.598	94.8754	97.4002
1.597	94.862	97.3544
1.596	94.8662	97.3684
1.595	94.8769	97.3711
1.594	94.8515	97.366
1.593	94.8636	97.3873
1.592	94.8658	97.3957
1.591	94.8679	97.3639
1.59	94.8384	97.3667
1.589	94.8628	97.3878
1.588	94.8666	97.3864
1.587	94.8669	97.3868
1.586	94.8669	97.3732
1.585	94.859	97.3831
1.584	94.8311	97.3395
1.583	94.8596	97.3815
1.582	94.8498	97.3878
1.581	94.8687	97.3783
1.58	94.8343	97.3597
1.579	94.8679	97.3778
1.578	94.8598	97.3532
1.577	94.8165	97.3474
1.576	94.8282	97.343
1.575	94.859	97.3652
1.574	94.8291	97.3432
1.573	94.854	97.3687
1.572	94.8116	97.3442
1.571	94.8262	97.3683
1.57	94.8243	97.3433
1.569	94.8146	97.3367
1.568	94.8544	97.3592
1.567	94.8155	97.3427
1.566	94.8284	97.3381
1.565	94.8157	97.3417
1.564	94.8201	97.3451
1.563	94.8341	97.3399
1.562	94.8064	97.3432
1.561	94.8306	97.3257
1.56	94.8123	97.3428
1.559	94.8074	97.3329
1.558	94.8366	97.3474
1.557	94.8179	97.3488
1.556	94.8224	97.3352
1.555	94.8244	97.3585
1.554	94.7978	97.3382
1.553	94.8134	97.341
1.552	94.8058	97.3369
1.551	94.8044	97.3247
1.55	94.7776	97.3313
1.549	94.8021	97.3156
1.548	94.8002	97.3225
1.547	94.7994	97.3243
1.546	94.814	97.322
1.545	94.797	97.3148
1.544	94.7853	97.3195
1.543	94.8049	97.3293
1.542	94.7936	97.3083
1.541	94.7896	97.3271
1.54	94.7958	97.3297
1.539	94.7695	97.2986
1.538	94.8056	97.3402
1.537	94.7855	97.3206
1.536	94.7893	97.3236
1.535	94.7847	97.3132
1.534	94.7572	97.3016
1.533	94.7981	97.3034
1.532	94.7847	97.3065
1.531	94.7699	97.2938
1.53	94.7852	97.3107
1.529	94.7693	97.2914
1.528	94.7831	97.3197
1.527	94.7533	97.2788
1.526	94.7544	97.267
1.525	94.7812	97.2918
1.524	94.7502	97.2882
1.523	94.7537	97.27
1.522	94.7507	97.263
1.521	94.7486	97.268
1.52	94.7704	97.2764
1.519	94.7524	97.2646
1.518	94.7561	97.2676
1.517	94.7578	97.276
1.516	94.7179	97.2268
1.515	94.744	97.2392
1.514	94.7329	97.2315
1.513	94.7347	97.2379
1.512	94.7277	97.2517
1.511	94.7203	97.2224
1.51	94.7326	97.2589
1.509	94.7257	97.2315
1.508	94.7219	97.2066
1.507	94.7273	97.2223
1.506	94.6963	97.204
1.505	94.7103	97.2072
1.504	94.7133	97.2107
1.503	94.6965	97.1827
1.502	94.6964	97.2064
1.501	94.6805	97.1617
1.5	94.6916	97.1845
1.499	94.6742	97.1692
1.498	94.6907	97.1575
1.497	94.6766	97.1646
1.496	94.6739	97.142
1.495	94.6976	97.1694
1.494	94.6707	97.1317
1.493	94.672	97.144
1.492	94.6544	97.1292
1.491	94.6563	97.115
1.49	94.6576	97.1272
1.489	94.66	97.1074
1.488	94.6194	97.0617
1.487	94.6466	97.0917
1.486	94.6137	97.0656
1.485	94.6158	97.0582
1.484	94.6268	97.0611
1.483	94.5886	97.0315
1.482	94.6064	97.0521
1.481	94.617	97.0382
1.48	94.5973	97.0255
1.479	94.5869	97.0218
1.478	94.6014	97.0242
1.477	94.5945	97.0226
1.476	94.5869	97.031
1.475	94.5849	97.0266
1.474	94.5866	97.0128
1.473	94.5639	96.9794
1.472	94.5758	97.0049
1.471	94.5571	96.9825
1.47	94.5535	96.9602
1.469	94.5493	96.9807
1.468	94.5415	96.9682
1.467	94.5443	96.9682
1.466	94.5458	96.9498
1.465	94.5256	96.9451
1.464	94.5559	96.9655
1.463	94.5334	96.9345
1.462	94.543	96.9446
1.461	94.5321	96.9262
1.46	94.5083	96.9137
1.459	94.5253	96.9094
1.458	94.5069	96.8877
1.457	94.5284	96.9017
1.456	94.5131	96.8903
1.455	94.503	96.8764
1.454	94.524	96.8725
1.453	94.4932	96.8494
1.452	94.5139	96.8627
1.451	94.4907	96.8464
1.45	94.4792	96.8346
1.449	94.4727	96.8198
1.448	94.4779	96.8404
1.447	94.4596	96.8174
1.446	94.4779	96.8274
1.445	94.4503	96.7978
1.444	94.4459	96.794
1.443	94.4393	96.7734
1.442	94.4622	96.7827
1.441	94.4302	96.7731
1.44	94.4236	96.7686
1.439	94.4359	96.7376
1.438	94.4131	96.7193
1.437	94.4262	96.7341
1.436	94.4042	96.7147
1.435	94.3939	96.695
1.434	94.4284	96.7074
1.433	94.377	96.6671
1.432	94.373	96.669
1.431	94.3905	96.6781
1.43	94.3521	96.6388
1.429	94.3603	96.6338
1.428	94.3548	96.6255
1.427	94.3469	96.6046
1.426	94.3431	96.62
1.425	94.3201	96.577
1.424	94.3379	96.5836
1.423	94.3299	96.5705
1.422	94.3121	96.5447
1.421	94.3279	96.5717
1.42	94.3104	96.5519
1.419	94.3023	96.5463
1.418	94.3037	96.5134
1.417	94.2975	96.5067
1.416	94.3069	96.5319
1.415	94.2845	96.5041
1.414	94.2903	96.4896
1.413	94.2878	96.4824
1.412	94.2567	96.4662
1.411	94.2792	96.4779
1.41	94.2561	96.4542
1.409	94.2599	96.4553
1.408	94.2669	96.4569
1.407	94.2658	96.4364
1.406	94.2474	96.4447
1.405	94.2421	96.4327
1.404	94.2605	96.4297
1.403	94.2351	96.4257
1.402	94.2144	96.4022
1.401	94.2262	96.4144
1.4	94.2241	96.4309
1.399	94.2444	96.4136
1.398	94.2202	96.4132
1.397	94.2205	96.4251
1.396	94.212	96.4177
1.395	94.2178	96.423
1.394	94.2183	96.4312
1.393	94.252	96.4546
1.392	94.2003	96.4171
1.391	94.2281	96.4375
1.39	94.2155	96.4395
1.389	94.217	96.4333
1.388	94.2226	96.4602
1.387	94.2231	96.4384
1.386	94.2204	96.4609
1.385	94.2296	96.4412
1.384	94.216	96.4473
1.383	94.2075	96.4466
1.382	94.1962	96.4417
1.381	94.2178	96.4647
1.38	94.2119	96.4601
1.379	94.1923	96.4641
1.378	94.2028	96.466
1.377	94.209	96.4818
1.376	94.2068	96.4737
1.375	94.2039	96.4835
1.374	94.1949	96.4772
1.373	94.2075	96.4885
1.372	94.1922	96.4807
1.371	94.202	96.4911
1.37	94.1921	96.4834
1.369	94.2186	96.5018
1.368	94.2042	96.517
1.367	94.2025	96.4985
1.366	94.2042	96.5085
1.365	94.2019	96.502
1.364	94.2216	96.52
1.363	94.2172	96.5257
1.362	94.2036	96.5271
1.361	94.2223	96.5342
1.36	94.2254	96.5481
1.359	94.2171	96.5631
1.358	94.2236	96.5736
1.357	94.2268	96.5699
1.356	94.2247	96.5987
1.355	94.2448	96.612
1.354	94.2237	96.6181
1.353	94.2306	96.6392
1.352	94.2411	96.65
1.351	94.2262	96.6656
1.35	94.256	96.682
1.349	94.2588	96.7032
1.348	94.2619	96.718
1.347	94.2624	96.7297
1.346	94.2674	96.7428
1.345	94.2976	96.7557
1.344	94.2907	96.7798
1.343	94.3068	96.7928
1.342	94.3165	96.8102
1.341	94.3276	96.8446
1.34	94.3269	96.8403
1.339	94.3517	96.8559
1.338	94.3409	96.8662
1.337	94.3699	96.885
1.336	94.3688	96.9177
1.335	94.3851	96.9013
1.334	94.3722	96.9359
1.333	94.3905	96.9284
1.332	94.3827	96.9221
1.331	94.3833	96.9523
1.33	94.3968	96.9649
1.329	94.3862	96.9479
1.328	94.4023	96.9912
1.327	94.3996	96.9594
1.326	94.4173	96.9918
1.325	94.4228	97.0043
1.324	94.4091	96.9685
1.323	94.3838	96.9736
1.322	94.424	96.9919
1.321	94.414	96.9947
1.32	94.4166	96.9932
1.319	94.3993	96.9811
1.318	94.3957	96.9982
1.317	94.4024	96.984
1.316	94.3992	96.9937
1.315	94.4085	97.006
1.314	94.3891	96.9865
1.313	94.4003	97.0035
1.312	94.3753	96.973
1.311	94.4047	97.0085
1.31	94.3943	96.9881
1.309	94.3779	96.9814
1.308	94.3879	96.9996
1.307	94.3695	96.9768
1.306	94.38	96.9759
1.305	94.3835	96.9923
1.304	94.3616	96.9684
1.303	94.377	96.9883
1.302	94.3796	96.9725
1.301	94.3615	96.9648
1.3	94.3772	96.9836
1.299	94.3648	96.9589
1.298	94.36	96.9745
1.297	94.3561	96.9679
1.296	94.3566	96.9596
1.295	94.3677	96.998
1.294	94.3404	96.9267
1.293	94.3489	96.9688
1.292	94.3408	96.9548
1.291	94.3417	96.9518
1.29	94.3442	96.9772
1.289	94.3325	96.9408
1.288	94.3313	96.9455
1.287	94.3311	96.9606
1.286	94.334	96.932
1.285	94.3275	96.9524
1.284	94.335	96.9153
1.283	94.3262	96.9372
1.282	94.3152	96.9281
1.281	94.3264	96.9225
1.28	94.3148	96.9271
1.279	94.2905	96.9076
1.278	94.3057	96.9222
1.277	94.3047	96.9194
1.276	94.3081	96.8923
1.275	94.3002	96.9148
1.274	94.3008	96.9027
1.273	94.2899	96.8964
1.272	94.2827	96.8999
1.271	94.298	96.8883
1.27	94.2694	96.8824
1.269	94.2883	96.885
1.268	94.2684	96.8623
1.267	94.2554	96.879
1.266	94.255	96.863
1.265	94.2563	96.866
1.264	94.2628	96.8824
1.263	94.2635	96.8645
1.262	94.2591	96.8664
1.261	94.244	96.845
1.26	94.265	96.866
1.259	94.2505	96.8454
1.258	94.2404	96.8326
1.257	94.2338	96.8421
1.256	94.2319	96.8288
1.255	94.2288	96.8278
1.254	94.2215	96.8188
1.253	94.2289	96.8382
1.252	94.2095	96.8086
1.251	94.2222	96.8179
1.25	94.2076	96.8131
1.249	94.2163	96.8022
1.248	94.1977	96.8137
1.247	94.2021	96.787
1.246	94.196	96.7849
1.245	94.1865	96.7995
1.244	94.18	96.7745
1.243	94.1811	96.7796
1.242	94.1736	96.7603
1.241	94.173	96.7522
1.24	94.1653	96.7439
1.239	94.1546	96.7374
1.238	94.1542	96.7397
1.237	94.1548	96.73
1.236	94.1372	96.713
1.235	94.1423	96.7156
1.234	94.1334	96.6962
1.233	94.1451	96.7229
1.232	94.1071	96.6888
1.231	94.1331	96.6941
1.23	94.1096	96.6928
1.229	94.0932	96.6556
1.228	94.1015	96.6595
1.227	94.0784	96.6424
1.226	94.0957	96.631
1.225	94.0761	96.635
1.224	94.0776	96.6179
1.223	94.0617	96.6143
1.222	94.0744	96.6031
1.221	94.0449	96.5743
1.22	94.0434	96.599
1.219	94.0283	96.552
1.218	94.0257	96.5672
1.217	94.0268	96.5448
1.216	94.0257	96.5329
1.215	94.0139	96.5267
1.214	94.0006	96.5017
1.213	93.9787	96.479
1.212	93.9785	96.4829
1.211	93.9876	96.4765
1.21	93.9482	96.4481
1.209	93.969	96.4283
1.208	93.9417	96.427
1.207	93.9322	96.3989
1.206	93.9326	96.3822
1.205	93.9029	96.3728
1.204	93.9151	96.3671
1.203	93.8802	96.3168
1.202	93.8861	96.3383
1.201	93.8809	96.3055
1.2	93.8696	96.3036
1.199	93.8469	96.2475
1.198	93.8414	96.2504
1.197	93.8386	96.2286
1.196	93.8163	96.1997
1.195	93.8166	96.1866
1.194	93.8216	96.1747
1.193	93.7892	96.1657
1.192	93.7775	96.145
1.191	93.7544	96.113
1.19	93.7662	96.1083
1.189	93.7324	96.0773
1.188	93.7076	96.0681
1.187	93.7466	96.0549
1.186	93.6797	96.0016
1.185	93.7082	96.0396
1.184	93.7121	96.0267
1.183	93.6831	96.0126
1.182	93.6866	96.002
1.181	93.6544	95.9728
1.18	93.6696	96.0017
1.179	93.6355	95.961
1.178	93.6588	95.9702
1.177	93.6587	95.9985
1.176	93.6208	95.9542
1.175	93.6469	95.9924
1.174	93.6422	95.9752
1.173	93.6311	95.956
1.172	93.6465	95.9873
1.171	93.6378	95.9675
1.17	93.6349	95.994
1.169	93.6348	96.009
1.168	93.6251	95.9992
1.167	93.6628	96.0349
1.166	93.6251	96.0207
1.165	93.6503	96.0494
1.164	93.6768	96.0724
1.163	93.6289	96.0603
1.162	93.6691	96.094
1.161	93.6538	96.0888
1.16	93.6786	96.1216
1.159	93.6858	96.141
1.158	93.6852	96.1347
1.157	93.7057	96.1468
1.156	93.6754	96.1565
1.155	93.6865	96.1706
1.154	93.6982	96.1871
1.153	93.6875	96.202
1.152	93.6977	96.2007
1.151	93.6951	96.2185
1.15	93.6849	96.211
1.149	93.6959	96.2364
1.148	93.7024	96.2416
1.147	93.7023	96.2353
1.146	93.7055	96.2567
1.145	93.6821	96.239
1.144	93.7028	96.2607
1.143	93.6823	96.2578
1.142	93.7177	96.2744
1.141	93.6933	96.2903
1.14	93.7009	96.2753
1.139	93.7178	96.3099
1.138	93.6744	96.2639
1.137	93.7121	96.3155
1.136	93.684	96.2947
1.135	93.6763	96.2887
1.134	93.6925	96.3061
1.133	93.6662	96.2926
1.132	93.6967	96.3078
1.131	93.6733	96.3063
1.13	93.6668	96.2941
1.129	93.6955	96.3332
1.128	93.6663	96.3056
1.127	93.6609	96.3098
1.126	93.6978	96.3408
1.125	93.6337	96.3157
1.124	93.6638	96.3286
1.123	93.6483	96.325
1.122	93.6539	96.3265
1.121	93.6616	96.3242
1.12	93.6396	96.3284
1.119	93.6682	96.3381
1.118	93.6533	96.3245
1.117	93.6193	96.3204
1.116	93.6499	96.331
1.115	93.6183	96.3295
1.114	93.6377	96.3354
1.113	93.6084	96.3123
1.112	93.5923	96.3063
1.111	93.6206	96.3174
1.11	93.5755	96.3084
1.109	93.6068	96.3165
1.108	93.5794	96.3043
1.107	93.5819	96.3133
1.106	93.5761	96.3016
1.105	93.5462	96.296
1.104	93.5869	96.3046
1.103	93.5524	96.289
1.102	93.5381	96.2905
1.101	93.5641	96.2816
1.1	93.5273	96.2714
1.099	93.5412	96.2741
1.098	93.5174	96.2464
1.097	93.5203	96.2746
1.096	93.5175	96.2576
1.095	93.497	96.2564
1.094	93.5042	96.255
1.093	93.4943	96.2248
1.092	93.4754	96.2252
1.091	93.497	96.238
1.09	93.4568	96.2062
1.089	93.484	96.2419
1.088	93.4572	96.206
1.087	93.442	96.2107
1.086	93.4505	96.1894
1.085	93.4191	96.1682
1.084	93.4285	96.1976
1.083	93.4264	96.1843
1.082	93.3957	96.1553
1.081	93.4096	96.1815
1.08	93.3825	96.1573
1.079	93.382	96.1674
1.078	93.3779	96.1505
1.077	93.3604	96.1272
1.076	93.373	96.1613
1.075	93.3456	96.116
1.074	93.3245	96.1131
1.073	93.3398	96.1099
1.072	93.3039	96.0799
1.071	93.3365	96.119
1.07	93.2965	96.0844
1.069	93.2854	96.0657
1.068	93.2951	96.0904
1.067	93.2523	96.0464
1.066	93.2803	96.0777
1.065	93.2642	96.05
1.064	93.2168	96.0413
1.063	93.2239	96.0437
1.062	93.1815	96.0129
1.061	93.209	96.011
1.06	93.1837	96.0096
1.059	93.1648	95.985
1.058	93.1715	95.9948
1.057	93.1582	95.9781
1.056	93.1425	95.9647
1.055	93.1487	95.9741
1.054	93.1211	95.9479
1.053	93.1359	95.9402
1.052	93.0936	95.9193
1.051	93.1081	95.9197
1.05	93.0663	95.9228
1.049	93.0631	95.8789
1.048	93.0638	95.9023
1.047	93.0358	95.8803
1.046	93.0588	95.8897
1.045	93.0466	95.8901
1.044	93.006	95.8554
1.043	93.0479	95.8746
1.042	92.9999	95.8506
1.041	92.9999	95.8259
1.04	92.9749	95.8412
1.039	92.9681	95.8239
1.038	92.961	95.8083
1.037	92.9401	95.8211
1.036	92.9369	95.7852
1.035	92.9071	95.7864
1.034	92.9053	95.7727
1.033	92.9123	95.7688
1.032	92.87	95.7666
1.031	92.8729	95.7523
1.03	92.8567	95.7393
1.029	92.8398	95.7437
1.028	92.8432	95.7274
1.027	92.8333	95.7369
1.026	92.8036	95.6898
1.025	92.7976	95.7071
1.024	92.7882	95.7072
1.023	92.8021	95.6909
1.022	92.769	95.6782
1.021	92.7495	95.6653
1.02	92.7425	95.6515
1.019	92.7037	95.6338
1.018	92.7095	95.6385
1.017	92.6986	95.6269
1.016	92.6892	95.6186
1.015	92.6701	95.5999
1.014	92.6429	95.5996
1.013	92.6388	95.6002
1.012	92.6415	95.5719
1.011	92.6163	95.567
1.01	92.5948	95.5481
1.009	92.5793	95.546
1.008	92.5616	95.5347
1.007	92.5424	95.5365
1.006	92.5303	95.517
1.005	92.5109	95.5015
1.004	92.5137	95.4993
1.003	92.4986	95.4904
1.002	92.4639	95.4886
1.001	92.4536	95.4611
1	92.4427	95.4448
0.999	92.404	95.4446
0.998	92.432	95.4373
0.997	92.383	95.4325
0.996	92.3945	95.4185
0.995	92.3815	95.4045
0.994	92.3416	95.4132
0.993	92.3598	95.4146
0.992	92.3358	95.4097
0.991	92.3018	95.358
0.99	92.3114	95.3696
0.989	92.2728	95.3431
0.988	92.2723	95.3415
0.987	92.2545	95.3091
0.986	92.2301	95.3031
0.985	92.2044	95.2877
0.984	92.2111	95.2912
0.983	92.1744	95.2811
0.982	92.1634	95.2939
0.981	92.1152	95.2206
0.98	92.1461	95.2689
0.979	92.0731	95.2185
0.978	92.0905	95.2129
0.977	92.0717	95.2049
0.976	92.028	95.1881
0.975	92.0344	95.1875
0.974	91.9969	95.1681
0.973	91.979	95.1298
0.972	91.9803	95.1499
0.971	91.9438	95.1168
0.97	91.9524	95.1466
0.969	91.9454	95.1369
0.968	91.8947	95.1082
0.967	91.8793	95.0801
0.966	91.834	95.045
0.965	91.8419	95.0514
0.964	91.8389	95.0668
0.963	91.7973	95.0268
0.962	91.7872	95.0567
0.961	91.7417	94.9839
0.96	91.7725	95.0172
0.959	91.7186	94.998
0.958	91.6542	94.9446
0.957	91.666	95.0033
0.956	91.6289	94.9148
0.955	91.5774	94.9006
0.954	91.6042	94.9034
0.953	91.5599	94.8784
0.952	91.5923	94.9116
0.951	91.5453	94.8913
0.95	91.5041	94.8414
0.949	91.4926	94.8694
0.948	91.4689	94.819
0.947	91.4373	94.8103
0.946	91.4369	94.7847
0.945	91.3978	94.7752
0.944	91.3731	94.7829
0.943	91.317	94.7137
0.942	91.3239	94.7241
0.941	91.3153	94.7422
0.94	91.2756	94.693
0.939	91.227	94.7169
0.938	91.2432	94.673
0.937	91.1774	94.6621
0.936	91.1835	94.6487
0.935	91.1269	94.6003
0.934	91.0999	94.6427
0.933	91.1051	94.5767
0.932	91.0902	94.5725
0.931	91.0176	94.5648
0.93	91.0438	94.5173
0.929	91.0138	94.5384
0.928	90.9506	94.5107
0.927	90.8876	94.469
0.926	90.9153	94.4837
0.925	90.854	94.4339
0.924	90.8309	94.4332
0.923	90.7785	94.4121
0.922	90.7859	94.4253
0.921	90.7699	94.4025
0.92	90.7802	94.3815
0.919	90.7216	94.3811
0.918	90.7349	94.3848
0.917	90.6779	94.3132
0.916	90.6348	94.3372
0.915	90.5947	94.2962
0.914	90.5857	94.2817
0.913	90.6222	94.3177
0.912	90.5642	94.2771
0.911	90.4582	94.2567
0.91	90.4533	94.2142
0.909	90.4193	94.2231
0.908	90.3494	94.1539
0.907	90.4043	94.1518
0.906	90.3144	94.1388
0.905	90.3213	94.1232
0.904	90.2928	94.0768
0.903	90.2671	94.1003
0.902	90.2201	94.0859
0.901	90.264	94.1165
0.9	90.216	94.0258
0.899	90.2193	94.0443
0.898	90.0781	94.0104
0.897	90.168	94.0632
0.896	90.064	93.9968
0.895	90.0678	93.9515
0.894	89.966	93.9243
0.893	90.0903	93.9916
0.892	89.9664	93.9399
0.891	89.9527	93.8873
0.89	89.9372	93.904
0.889	89.8473	93.884
0.888	89.8816	93.971
0.887	89.7908	93.8716
0.886	89.7626	93.8494
0.885	89.7865	93.8421
0.884	89.7732	93.7723
0.883	89.712	93.903
0.882	89.725	93.7224
0.881	89.6358	93.806
0.88	89.7144	93.8647
0.879	89.6369	93.8099
0.878	89.544	93.7027
0.877	89.4898	93.6979
0.876	89.4984	93.8193
0.875	89.5868	93.7809
0.874	89.4496	93.7805
0.873	89.5288	93.7596
0.872	89.4344	93.7333
0.871	89.4464	93.8093
0.87	89.2823	93.6717
0.869	89.3299	93.7039
0.868	89.4197	93.7018
0.867	89.2779	93.6369
0.866	89.4259	93.652
0.865	89.2236	93.6775
0.864	89.2525	93.5235
0.863	89.3036	93.6194
0.862	89.3475	93.6758
0.861	89.2578	93.6832
0.86	89.2757	93.7167
0.859	89.3012	93.5377
0.858	89.1926	93.5878
0.857	89.2178	93.681
0.856	89.2384	93.6423
0.855	89.0265	93.6157
0.854	89.0275	93.6071
0.853	89.0949	93.5362
0.852	88.9019	93.4864
0.851	89.0486	93.6018
0.85	88.9105	93.6111
0.849	89.0505	93.3843
0.848	88.7471	93.2504
0.847	88.9796	93.5058
0.846	88.9089	93.5231
0.845	88.9107	93.5858
0.844	89.0629	93.6126
0.843	89.0808	93.8221
0.842	89.0634	93.7031
0.841	89.1379	93.5217
0.84	89.1932	93.6172
0.839	88.8151	93.6954
0.838	88.9414	93.5564
0.837	88.9887	93.5353
0.836	88.8369	93.6067
0.835	89.0545	93.5362
0.834	88.9397	93.5164
0.833	89.0378	93.7238
0.832	88.8679	93.5219
0.831	88.9921	93.5262
0.83	89.0856	93.7165
0.829	88.948	93.7776
0.828	88.8215	93.7005
0.827	89.1511	93.4577
0.826	89.0714	93.6287
0.825	88.8748	93.6951
0.824	88.9846	93.5605
0.823	89.1717	93.7442
0.822	88.8411	93.3919
0.821	89.032	93.5199
0.82	89.1042	93.7113
0.819	89.1575	93.7932
0.818	89.1807	93.833
0.817	89.1926	93.6344
0.816	89.1647	93.3989
0.815	89.2646	93.5494
0.814	88.877	93.8119
0.813	88.9805	93.4361
0.812	89.0425	93.5867
0.811	89.1184	93.2562
0.81	89.1694	93.7627
0.809	88.9694	93.4447
0.808	89.1717	93.9209
0.807	89.3383	93.9419
0.806	89.4685	93.8825
0.805	89.2184	93.7323
0.804	89.1445	93.6238
0.803	88.9597	93.9517
0.802	89.3264	93.9039
0.801	89.3468	94.0257
0.8	89.3881	93.537
0.799	89.3427	93.6405
0.798	89.5429	93.8809
0.797	89.4208	93.5724
0.796	89.4489	93.7713
0.795	89.5294	93.8391
0.794	89.3468	93.4398
0.793	89.9343	94.0442
0.792	89.2597	93.5547
0.791	89.2833	93.7196
0.79	89.2689	93.6232
0.789	89.7539	93.7505
0.788	89.4017	93.3747
0.787	89.3109	93.2069
0.786	89.2914	93.4411
0.785	89.3883	93.6538
0.784	89.3025	93.5398
0.783	89.6224	93.749
0.782	89.5765	93.8975
0.781	89.4845	93.7384
0.78	89.5417	93.633
0.779	89.8131	93.9101
0.778	89.5916	93.9868
0.777	89.7013	93.8516
0.776	89.7847	93.8238
0.775	89.7784	93.7538
0.774	89.7567	94.1766
0.773	89.6629	93.5878
0.772	89.7321	93.784
0.771	89.7748	93.9212
0.77	89.7301	93.6534
0.769	89.7774	94.0009
0.768	90.0301	94.0195
0.767	90.1051	93.9638
0.766	90.0357	94.0045
0.765	90.0054	94.0897
0.764	89.9583	94.1849
0.763	89.9154	93.8019
0.762	89.9251	93.8549
0.761	90.0904	94.1962
0.76	89.8936	94.058
0.759	89.8485	93.7997
0.758	90.0909	93.805
0.757	89.9578	93.869
0.756	90.1174	94.2129
0.755	90.1684	94.1906
0.754	90.1637	94.0995
0.753	90.2219	94.158
0.752	90.1198	93.9861
0.751	90.0664	94.1393
0.75	90.0133	94.0906
0.749	90.1295	93.9413
0.748	90.2256	94.2714
0.747	90.1084	94.0845
0.746	90.2034	94.1825
0.745	90.2984	94.0136
0.744	90.1512	94.1101
0.743	90.1546	94.2195
0.742	90.2749	94.1565
0.741	90.2235	94.231
0.74	90.1019	94.0297
0.739	90.1799	94.1183
0.738	90.2151	94.0803
0.737	90.4421	94.2752
0.736	90.0791	94.0107
0.735	90.386	94.2861
0.734	90.4622	94.4365
0.733	90.4274	94.4596
0.732	90.0837	94.0565
0.731	90.513	94.377
0.73	90.5087	94.1059
0.729	90.5889	94.3992
0.728	90.4226	94.2717
0.727	90.4363	94.3072
0.726	90.3588	94.2893
0.725	90.3888	94.4123
0.724	90.4063	94.2823
0.723	90.4681	94.226
0.722	90.5719	94.5032
0.721	90.4917	94.2688
0.72	90.5357	94.3913
0.719	90.5263	94.3417
0.718	90.46	94.3349
0.717	90.6779	94.4252
0.716	90.5026	94.3742
0.715	90.5568	94.5139
0.714	90.5593	94.3745
0.713	90.6353	94.3674
0.712	90.5761	94.4892
0.711	90.419	94.2941
0.71	90.5776	94.4174
0.709	90.621	94.5667
0.708	90.5314	94.2889
0.707	90.6232	94.482
0.706	90.6261	94.3642
0.705	90.7556	94.5077
0.704	90.7048	94.4781
0.703	90.6418	94.5689
0.702	90.7462	94.6061
0.701	90.7112	94.5174
0.7	90.8227	94.7187
0.699	90.679	94.5223
0.698	90.6448	94.4696
0.697	90.8289	94.5639
0.696	90.8402	94.4325
0.695	90.6755	94.5718
0.694	90.8542	94.5933
0.693	90.7752	94.6433
0.692	90.8683	94.6085
0.691	90.8731	94.6087
0.69	90.7093	94.5318
0.689	90.8739	94.6478
0.688	90.797	94.6525
0.687	90.813	94.6667
0.686	90.7785	94.648
0.685	90.8647	94.6845
0.684	90.8848	94.6366
0.683	90.94	94.6242
0.682	90.8832	94.5985
0.681	90.7876	94.6391
0.68	90.9603	94.7241
0.679	90.9852	94.5992
0.678	91.008	94.7735
0.677	91.0043	94.7908
0.676	90.9246	94.6185
0.675	90.8857	94.6517
0.674	90.9767	94.7005
0.673	90.9359	94.6417
0.672	91.0013	94.724
0.671	91.0177	94.8172
0.67	91.019	94.7655
0.669	91.0346	94.7304
0.668	90.9335	94.6875
0.667	91.0833	94.8272
0.666	91.0954	94.808
0.665	91.0535	94.8327
0.664	91.0911	94.7901
0.663	91.0873	94.8126
0.662	91.0687	94.7812
0.661	91.1083	94.8217
0.66	91.0302	94.8299
0.659	91.1629	94.8149
0.658	91.1024	94.8983
0.657	91.0872	94.9158
0.656	91.1412	94.8959
0.655	91.1703	94.8847
0.654	91.1863	94.8264
0.653	91.1418	94.8557
0.652	91.2157	94.8722
0.651	91.1392	94.8531
0.65	91.2415	94.9514
0.649	91.1309	94.9288
0.648	91.1863	94.8932
0.647	91.1646	94.8895
0.646	91.2494	94.9437
0.645	91.1676	94.9211
0.644	91.2091	94.9203
0.643	91.263	94.8952
0.642	91.1236	94.8709
0.641	91.2333	94.922
0.64	91.2858	94.9515
0.639	91.2189	94.9333
0.638	91.2488	94.9367
0.637	91.3593	94.9743
0.636	91.2408	94.8773
0.635	91.3537	95.0026
0.634	91.235	94.9765
0.633	91.1681	94.9293
0.632	91.2933	94.9532
0.631	91.2774	94.9505
0.63	91.3249	95.0103
0.629	91.375	94.9422
0.628	91.3649	95.022
0.627	91.3335	94.9815
0.626	91.3294	94.9264
0.625	91.3317	95.0369
0.624	91.4651	95.1385
0.623	91.4117	95.0773
0.622	91.33	95.0429
0.621	91.418	95.0368
0.62	91.3595	94.9689
0.619	91.2785	94.969
0.618	91.3591	95.0857
0.617	91.4279	95.0826
0.616	91.4097	95.0701
0.615	91.478	95.2059
0.614	91.4483	95.081
0.613	91.4288	94.9858
0.612	91.3455	95.035
0.611	91.3268	95.0132
0.61	91.4635	95.1636
0.609	91.4249	95.1151
0.608	91.5007	95.0423
0.607	91.4597	95.1936
0.606	91.5437	95.2063
0.605	91.4576	95.1547
0.604	91.4043	95.0206
0.603	91.5431	95.1675
0.602	91.5694	95.0643
0.601	91.4711	95.1639
0.6	91.4553	95.1752
0.599	91.4928	95.1951
0.598	91.4498	95.1713
0.597	91.5122	95.1286
0.596	91.4386	95.0763
0.595	91.4962	95.109
0.594	91.5281	95.1425
0.593	91.4952	95.1754
0.592	91.5013	95.1671
0.591	91.5649	95.2017
0.59	91.4279	95.1335
0.589	91.4574	95.1378
0.588	91.5602	95.3171
0.587	91.5757	95.1767
0.586	91.5719	95.2749
0.585	91.4137	95.0403
0.584	91.4405	95.0955
0.583	91.5593	95.3549
0.582	91.5513	95.1702
0.581	91.6365	95.2527
0.58	91.542	95.226
0.579	91.4948	95.1736
0.578	91.626	95.293
0.577	91.5489	95.25
0.576	91.5866	95.2808
0.575	91.6449	95.2912
0.574	91.5863	95.2117
0.573	91.5161	95.2669
0.572	91.6665	95.2644
0.571	91.5123	95.2919
0.57	91.7093	95.4936
0.569	91.6849	95.3539
0.568	91.6375	95.2329
0.567	91.733	95.4298
0.566	91.6273	95.388
0.565	91.5758	95.2569
0.564	91.666	95.3166
0.563	91.6942	95.3712
0.562	91.6294	95.2988
0.561	91.7	95.2207
0.56	91.7905	95.3056
0.559	91.7225	95.3194
0.558	91.7292	95.3486
0.557	91.7612	95.4149
0.556	91.7403	95.3501
0.555	91.8779	95.5193
0.554	91.7498	95.3863
0.553	91.792	95.4744
0.552	91.7807	95.4641
0.551	91.6251	95.4227
0.55	91.7051	95.5324
0.549	91.7394	95.5369
0.548	91.7554	95.4604
0.547	91.8195	95.5319
0.546	91.6281	95.2932
0.545	91.8286	95.4745
0.544	91.7745	95.474
0.543	91.809	95.4967
0.542	91.8094	95.4911
0.541	91.7715	95.4883
0.54	91.8832	95.4349
0.539	91.899	95.4957
0.538	91.9422	95.472
0.537	91.9176	95.5112
0.536	91.809	95.5684
0.535	91.8799	95.5093
0.534	91.8284	95.3745
0.533	91.8223	95.4198
0.532	91.8168	95.5011
0.531	91.8279	95.5281
0.53	91.8727	95.6252
0.529	91.8617	95.5592
0.528	91.8486	95.5985
0.527	91.7365	95.5446
0.526	91.9084	95.5763
0.525	91.9349	95.587
0.524	91.8519	95.631
0.523	91.8066	95.613
0.522	91.8998	95.63
0.521	91.9722	95.6537
0.52	91.876	95.5957
0.519	91.8608	95.5748
0.518	91.8486	95.5521
0.517	91.9667	95.6552
0.516	91.9275	95.5678
0.515	92.0354	95.7145
0.514	92.0609	95.7131
0.513	91.8822	95.6159
0.512	91.9893	95.6268
0.511	91.9541	95.6009
0.51	92.0151	95.7191
0.509	91.9802	95.6844
0.508	91.8458	95.5702
0.507	92.096	95.7761
0.506	91.9265	95.5603
0.505	92.0807	95.7994
0.504	92.0443	95.6508
[truncated: 385 more rows]

## Sheet: Supplementary Fig13b
Solar reflectance of the POM-PTFE-Al film with different POM-PTFE film thicknesses.
Thickness of POM-PTFE	Solar reflectance
μm	%
100	92.0231
150	95.4
200	95.9
