# Supplementary material for: A dual-selective thermal emitter with enhanced subambient radiative cooling performance
Source: Nat Commun. 2024 Jan 27;15:815. doi: 10.1038/s41467-024-45095-4 (PMC10821923; doi:10.1038/s41467-024-45095-4)
Supplement: Supplementary file 10 — Source data [file 41467_2024_45095_MOESM10_ESM.zip › Source_Data_FigS14.xlsx]

## Sheet: Supplementary Fig14b
Spectral response of the POM-PTFE-Al film with different PTFE content (mass concentration)
Mass ratio of PTFE	Average emittance/%	Average emittance/%
	First window	Second window
0	77.3304	34.6519
0.2	80.84	51.4669
0.3	82.7827	67.4847
0.4	86.1392	73.6196
0.5	89.0182	85.8896
		--
		--
		--
		--
