# Supplementary material for: A dual-selective thermal emitter with enhanced subambient radiative cooling performance
Source: Nat Commun. 2024 Jan 27;15:815. doi: 10.1038/s41467-024-45095-4 (PMC10821923; doi:10.1038/s41467-024-45095-4)
Supplement: Supplementary file 10 — Source data [file 41467_2024_45095_MOESM10_ESM.zip › Source_Data_FigS20.xlsx]

## Sheet: Supplementary Fig20
MIR reflectance of the POM-PTFE-Al film in the 4–25 μm waveband.
Wavelength/μm	Reflectance/%
4.00064	76.852
4.00305	76.966
4.00547	77.077
4.00789	77.178
4.0103	77.261
4.01272	77.316
4.01514	77.348
4.01755	77.363
4.01997	77.365
4.02239	77.356
4.0248	77.339
4.02722	77.323
4.02964	77.307
4.03205	77.284
4.03447	77.245
4.03688	77.188
4.0393	77.121
4.04172	77.048
4.04413	76.975
4.04655	76.905
4.04897	76.846
4.05138	76.805
4.0538	76.785
4.05622	76.773
4.05863	76.755
4.06105	76.722
4.06347	76.671
4.06588	76.598
4.0683	76.494
4.07072	76.354
4.07313	76.177
4.07555	75.969
4.07797	75.741
4.08038	75.501
4.0828	75.265
4.08521	75.055
4.08763	74.89
4.09005	74.767
4.09246	74.676
4.09488	74.599
4.0973	74.526
4.09971	74.456
4.10213	74.388
4.10455	74.321
4.10696	74.257
4.10938	74.194
4.1118	74.129
4.11421	74.049
4.11663	73.935
4.11905	73.784
4.12146	73.597
4.12388	73.396
4.1263	73.195
4.12871	72.998
4.13113	72.803
4.13354	72.604
4.13596	72.398
4.13838	72.182
4.14079	71.956
4.14321	71.729
4.14563	71.509
4.14804	71.3
4.15046	71.107
4.15288	70.917
4.15529	70.722
4.15771	70.516
4.16013	70.302
4.16254	70.089
4.16496	69.882
4.16738	69.681
4.16979	69.478
4.17221	69.266
4.17462	69.04
4.17704	68.798
4.17946	68.548
4.18187	68.3
4.18429	68.068
4.18671	67.87
4.18912	67.721
4.19154	67.632
4.19396	67.617
4.19637	67.689
4.19879	67.855
4.20121	68.126
4.20362	68.513
4.20604	69.022
4.20846	69.658
4.21087	70.416
4.21329	71.271
4.21571	72.192
4.21812	73.136
4.22054	74.043
4.22295	74.865
4.22537	75.557
4.22779	76.05
4.2302	76.301
4.23262	76.28
4.23504	75.965
4.23745	75.379
4.23987	74.559
4.24229	73.555
4.2447	72.46
4.24712	71.33
4.24954	70.225
4.25195	69.202
4.25437	68.286
4.25679	67.494
4.2592	66.841
4.26162	66.317
4.26404	65.911
4.26645	65.593
4.26887	65.327
4.27128	65.097
4.2737	64.882
4.27612	64.687
4.27853	64.516
4.28095	64.378
4.28337	64.277
4.28578	64.21
4.2882	64.169
4.29062	64.137
4.29303	64.107
4.29545	64.073
4.29787	64.039
4.30028	64.009
4.3027	63.988
4.30512	63.977
4.30753	63.981
4.30995	64.002
4.31237	64.054
4.31478	64.149
4.3172	64.294
4.31961	64.499
4.32203	64.758
4.32445	65.064
4.32686	65.404
4.32928	65.76
4.3317	66.123
4.33411	66.48
4.33653	66.827
4.33895	67.162
4.34136	67.485
4.34378	67.802
4.3462	68.115
4.34861	68.43
4.35103	68.746
4.35345	69.063
4.35586	69.379
4.35828	69.686
4.36069	69.982
4.36311	70.264
4.36553	70.531
4.36794	70.785
4.37036	71.029
4.37278	71.264
4.37519	71.492
4.37761	71.714
4.38003	71.93
4.38244	72.14
4.38486	72.342
4.38728	72.534
4.38969	72.716
4.39211	72.882
4.39453	73.032
4.39694	73.164
4.39936	73.275
4.40178	73.365
4.40419	73.435
4.40661	73.486
4.40902	73.521
4.41144	73.543
4.41386	73.555
4.41627	73.558
4.41869	73.554
4.42111	73.54
4.42352	73.514
4.42594	73.466
4.42836	73.389
4.43077	73.276
4.43319	73.114
4.43561	72.901
4.43802	72.629
4.44044	72.307
4.44286	71.938
4.44527	71.541
4.44769	71.132
4.45011	70.719
4.45252	70.322
4.45494	69.951
4.45735	69.617
4.45977	69.34
4.46219	69.125
4.4646	68.981
4.46702	68.903
4.46944	68.89
4.47185	68.933
4.47427	69.025
4.47669	69.16
4.4791	69.325
4.48152	69.511
4.48394	69.704
4.48635	69.892
4.48877	70.07
4.49119	70.231
4.4936	70.378
4.49602	70.509
4.49844	70.643
4.50085	70.787
4.50327	70.965
4.50568	71.184
4.5081	71.45
4.51052	71.758
4.51293	72.104
4.51535	72.483
4.51777	72.896
4.52018	73.341
4.5226	73.82
4.52502	74.323
4.52743	74.843
4.52985	75.355
4.53227	75.85
4.53468	76.31
4.5371	76.73
4.53952	77.107
4.54193	77.445
4.54435	77.747
4.54676	78.023
4.54918	78.278
4.5516	78.515
4.55401	78.727
4.55643	78.909
4.55885	79.056
4.56126	79.171
4.56368	79.256
4.5661	79.325
4.56851	79.379
4.57093	79.424
4.57335	79.458
4.57576	79.478
4.57818	79.476
4.5806	79.451
4.58301	79.402
4.58543	79.335
4.58785	79.251
4.59026	79.154
4.59268	79.045
4.59509	78.923
4.59751	78.788
4.59993	78.637
4.60234	78.468
4.60476	78.28
4.60718	78.074
4.60959	77.858
4.61201	77.638
4.61443	77.425
4.61684	77.218
4.61926	77.02
4.62168	76.82
4.62409	76.61
4.62651	76.381
4.62893	76.131
4.63134	75.86
4.63376	75.574
4.63618	75.278
4.63859	74.979
4.64101	74.679
4.64342	74.382
4.64584	74.085
4.64826	73.786
4.65067	73.486
4.65309	73.184
4.65551	72.889
4.65792	72.603
4.66034	72.335
4.66276	72.082
4.66517	71.843
4.66759	71.609
4.67001	71.374
4.67242	71.13
4.67484	70.874
4.67726	70.604
4.67967	70.317
4.68209	70.012
4.68451	69.688
4.68692	69.344
4.68934	68.99
4.69175	68.626
4.69417	68.263
4.69659	67.902
4.699	67.544
4.70142	67.194
4.70384	66.853
4.70625	66.53
4.70867	66.228
4.71109	65.949
4.7135	65.692
4.71592	65.453
4.71834	65.227
4.72075	65.011
4.72317	64.8
4.72559	64.591
4.728	64.376
4.73042	64.153
4.73283	63.915
4.73525	63.665
4.73767	63.403
4.74008	63.137
4.7425	62.868
4.74492	62.6
4.74733	62.335
4.74975	62.071
4.75217	61.809
4.75458	61.55
4.757	61.296
4.75942	61.051
4.76183	60.818
4.76425	60.598
4.76667	60.389
4.76908	60.189
4.7715	59.99
4.77392	59.793
4.77633	59.591
4.77875	59.386
4.78116	59.178
4.78358	58.969
4.786	58.759
4.78841	58.55
4.79083	58.343
4.79325	58.133
4.79566	57.919
4.79808	57.699
4.8005	57.472
4.80291	57.236
4.80533	56.994
4.80775	56.745
4.81016	56.494
4.81258	56.241
4.815	55.989
4.81741	55.737
4.81983	55.483
4.82225	55.228
4.82466	54.968
4.82708	54.702
4.82949	54.429
4.83191	54.147
4.83433	53.857
4.83674	53.558
4.83916	53.25
4.84158	52.934
4.84399	52.61
4.84641	52.277
4.84883	51.935
4.85124	51.586
4.85366	51.227
4.85608	50.861
4.85849	50.488
4.86091	50.105
4.86333	49.713
4.86574	49.305
4.86816	48.879
4.87058	48.426
4.87299	47.944
4.87541	47.423
4.87782	46.863
4.88024	46.26
4.88266	45.615
4.88507	44.927
4.88749	44.205
4.88991	43.448
4.89232	42.67
4.89474	41.873
4.89716	41.076
4.89957	40.281
4.90199	39.51
4.90441	38.764
4.90682	38.063
4.90924	37.407
4.91166	36.812
4.91407	36.276
4.91649	35.805
4.9189	35.398
4.92132	35.052
4.92374	34.763
4.92615	34.525
4.92857	34.333
4.93099	34.18
4.9334	34.061
4.93582	33.971
4.93824	33.907
4.94065	33.867
4.94307	33.848
4.94549	33.847
4.9479	33.867
4.95032	33.905
4.95274	33.965
4.95515	34.047
4.95757	34.156
4.95999	34.293
4.9624	34.46
4.96482	34.659
4.96723	34.889
4.96965	35.15
4.97207	35.441
4.97448	35.76
4.9769	36.104
4.97932	36.47
4.98173	36.853
4.98415	37.251
4.98657	37.657
4.98898	38.071
4.9914	38.489
4.99382	38.909
4.99623	39.331
4.99865	39.754
5.00107	40.178
5.00348	40.603
5.0059	41.028
5.00832	41.453
5.01073	41.876
5.01315	42.299
5.01556	42.718
5.01798	43.136
5.0204	43.549
5.02281	43.959
5.02523	44.362
5.02765	44.76
5.03006	45.149
5.03248	45.53
5.0349	45.899
5.03731	46.258
5.03973	46.603
5.04215	46.935
5.04456	47.251
5.04698	47.553
5.0494	47.84
5.05181	48.113
5.05423	48.373
5.05665	48.622
5.05906	48.86
5.06148	49.089
5.06389	49.309
5.06631	49.522
5.06873	49.728
5.07114	49.925
5.07356	50.115
5.07598	50.297
5.07839	50.471
5.08081	50.636
5.08323	50.795
5.08564	50.946
5.08806	51.091
5.09048	51.231
5.09289	51.367
5.09531	51.501
5.09773	51.632
5.10014	51.762
5.10256	51.89
5.10497	52.017
5.10739	52.142
5.10981	52.263
5.11222	52.379
5.11464	52.488
5.11706	52.589
5.11947	52.682
5.12189	52.766
5.12431	52.843
5.12672	52.914
5.12914	52.98
5.13156	53.043
5.13397	53.105
5.13639	53.168
5.13881	53.232
5.14122	53.3
5.14364	53.373
5.14606	53.453
5.14847	53.541
5.15089	53.639
5.1533	53.745
5.15572	53.861
5.15814	53.986
5.16055	54.116
5.16297	54.251
5.16539	54.385
5.1678	54.518
5.17022	54.644
5.17264	54.763
5.17505	54.874
5.17747	54.977
5.17989	55.073
5.1823	55.164
5.18472	55.251
5.18714	55.338
5.18955	55.423
5.19197	55.509
5.19439	55.594
5.1968	55.676
5.19922	55.755
5.20163	55.827
5.20405	55.892
5.20647	55.949
5.20888	55.998
5.2113	56.04
5.21372	56.076
5.21613	56.106
5.21855	56.131
5.22097	56.152
5.22338	56.167
5.2258	56.177
5.22822	56.181
5.23063	56.18
5.23305	56.175
5.23547	56.165
5.23788	56.156
5.2403	56.147
5.24272	56.14
5.24513	56.138
5.24755	56.14
5.24996	56.147
5.25238	56.159
5.2548	56.174
5.25721	56.192
5.25963	56.209
5.26205	56.226
5.26446	56.239
5.26688	56.248
5.2693	56.253
5.27171	56.253
5.27413	56.249
5.27655	56.242
5.27896	56.233
5.28138	56.223
5.2838	56.212
5.28621	56.203
5.28863	56.196
5.29104	56.19
5.29346	56.186
5.29588	56.184
5.29829	56.183
5.30071	56.184
5.30313	56.185
5.30554	56.187
5.30796	56.189
5.31038	56.191
5.31279	56.193
5.31521	56.193
5.31763	56.192
5.32004	56.185
5.32246	56.174
5.32488	56.155
5.32729	56.13
5.32971	56.096
5.33213	56.054
5.33454	56.004
5.33696	55.946
5.33937	55.879
5.34179	55.804
5.34421	55.721
5.34662	55.631
5.34904	55.534
5.35146	55.432
5.35387	55.324
5.35629	55.212
5.35871	55.097
5.36112	54.977
5.36354	54.853
5.36596	54.725
5.36837	54.591
5.37079	54.453
5.37321	54.306
5.37562	54.151
5.37804	53.988
5.38046	53.812
5.38287	53.627
5.38529	53.432
5.3877	53.227
5.39012	53.021
5.39254	52.813
5.39495	52.609
5.39737	52.417
5.39979	52.236
5.4022	52.074
5.40462	51.931
5.40704	51.808
5.40945	51.707
5.41187	51.624
5.41429	51.561
5.4167	51.515
5.41912	51.483
5.42154	51.466
5.42395	51.455
5.42637	51.452
5.42879	51.451
5.4312	51.447
5.43362	51.439
5.43603	51.422
5.43845	51.396
5.44087	51.358
5.44328	51.306
5.4457	51.24
5.44812	51.157
5.45053	51.057
5.45295	50.939
5.45537	50.8
5.45778	50.642
5.4602	50.462
5.46262	50.262
5.46503	50.043
5.46745	49.805
5.46987	49.553
5.47228	49.286
5.4747	49.012
5.47711	48.737
5.47953	48.462
5.48195	48.206
5.48436	47.964
5.48678	47.76
5.4892	47.6
5.49161	47.493
5.49403	47.467
5.49645	47.515
5.49886	47.661
5.50128	47.91
5.5037	48.265
5.50611	48.737
5.50853	49.321
5.51095	50.012
5.51336	50.814
5.51578	51.708
5.5182	52.688
5.52061	53.746
5.52303	54.853
5.52544	56.016
5.52786	57.197
5.53028	58.392
5.53269	59.586
5.53511	60.745
5.53753	61.878
5.53994	62.953
5.54236	63.967
5.54478	64.916
5.54719	65.786
5.54961	66.583
5.55203	67.312
5.55444	67.97
5.55686	68.571
5.55928	69.124
5.56169	69.628
5.56411	70.104
5.56653	70.548
5.56894	70.966
5.57136	71.365
5.57377	71.741
5.57619	72.095
5.57861	72.428
5.58102	72.739
5.58344	73.027
5.58586	73.294
5.58827	73.546
5.59069	73.781
5.59311	74.003
5.59552	74.218
5.59794	74.422
5.60036	74.613
5.60277	74.795
5.60519	74.959
5.60761	75.103
5.61002	75.227
5.61244	75.328
5.61485	75.405
5.61727	75.464
5.61969	75.508
5.6221	75.537
5.62452	75.563
5.62694	75.584
5.62935	75.605
5.63177	75.629
5.63419	75.656
5.6366	75.683
5.63902	75.712
5.64144	75.739
5.64385	75.759
5.64627	75.775
5.64869	75.782
5.6511	75.78
5.65352	75.769
5.65594	75.751
5.65835	75.725
5.66077	75.696
5.66318	75.667
5.6656	75.635
5.66802	75.602
5.67043	75.568
5.67285	75.52
5.67527	75.459
5.67768	75.38
5.6801	75.268
5.68252	75.126
5.68493	74.95
5.68735	74.734
5.68977	74.482
5.69218	74.195
5.6946	73.872
5.69702	73.517
5.69943	73.133
5.70185	72.718
5.70427	72.275
5.70668	71.804
5.7091	71.305
5.71151	70.777
5.71393	70.222
5.71635	69.641
5.71876	69.036
5.72118	68.408
5.7236	67.765
5.72601	67.104
5.72843	66.433
5.73085	65.758
5.73326	65.076
5.73568	64.406
5.7381	63.747
5.74051	63.105
5.74293	62.5
5.74535	61.926
5.74776	61.394
5.75018	60.916
5.7526	60.487
5.75501	60.119
5.75743	59.812
5.75984	59.568
5.76226	59.395
5.76468	59.291
5.76709	59.257
5.76951	59.296
5.77193	59.406
5.77434	59.575
5.77676	59.807
5.77918	60.092
5.78159	60.411
5.78401	60.771
5.78643	61.156
5.78884	61.554
5.79126	61.97
5.79368	62.393
5.79609	62.823
5.79851	63.258
5.80092	63.692
5.80334	64.127
5.80576	64.558
5.80817	64.982
5.81059	65.4
5.81301	65.81
5.81542	66.21
5.81784	66.602
5.82026	66.983
5.82267	67.354
5.82509	67.716
5.82751	68.07
5.82992	68.415
5.83234	68.754
5.83476	69.089
5.83717	69.419
5.83959	69.742
5.84201	70.061
5.84442	70.368
5.84684	70.657
5.84925	70.931
5.85167	71.179
5.85409	71.393
5.8565	71.577
5.85892	71.729
5.86134	71.843
5.86375	71.928
5.86617	71.995
5.86859	72.039
5.871	72.07
5.87342	72.103
5.87584	72.132
5.87825	72.163
5.88067	72.203
5.88309	72.248
5.8855	72.296
5.88792	72.349
5.89034	72.403
5.89275	72.45
5.89517	72.491
5.89758	72.521
5.9	72.532
5.90242	72.525
5.90483	72.503
5.90725	72.465
5.90967	72.41
5.91208	72.35
5.9145	72.286
5.91692	72.218
5.91933	72.157
5.92175	72.103
5.92417	72.057
5.92658	72.021
5.929	71.996
5.93142	71.981
5.93383	71.976
5.93625	71.98
5.93867	71.99
5.94108	72.007
5.9435	72.031
5.94591	72.056
5.94833	72.082
5.95075	72.11
5.95316	72.136
5.95558	72.16
5.958	72.183
5.96041	72.202
5.96283	72.22
5.96525	72.234
5.96766	72.24
5.97008	72.241
5.9725	72.232
5.97491	72.207
5.97733	72.168
5.97975	72.114
5.98216	72.041
5.98458	71.95
5.98699	71.848
5.98941	71.735
5.99183	71.61
5.99424	71.486
5.99666	71.361
5.99908	71.237
6.00149	71.12
6.00391	71.011
6.00633	70.909
6.00874	70.813
6.01116	70.725
6.01358	70.64
6.01599	70.553
6.01841	70.468
6.02083	70.376
6.02324	70.264
6.02566	70.14
6.02808	69.993
6.03049	69.814
6.03291	69.605
6.03532	69.371
6.03774	69.114
6.04016	68.829
6.04257	68.533
6.04499	68.233
6.04741	67.923
6.04982	67.617
6.05224	67.319
6.05466	67.027
6.05707	66.745
6.05949	66.477
6.06191	66.22
6.06432	65.977
6.06674	65.746
6.06916	65.528
6.07157	65.323
6.07399	65.129
6.07641	64.949
6.07882	64.787
6.08124	64.64
6.08365	64.511
6.08607	64.404
6.08849	64.319
6.0909	64.256
6.09332	64.217
6.09574	64.205
6.09815	64.215
6.10057	64.245
6.10299	64.299
6.1054	64.369
6.10782	64.444
6.11024	64.527
6.11265	64.614
6.11507	64.691
6.11749	64.76
6.1199	64.822
6.12232	64.878
6.12474	64.924
6.12715	64.964
6.12957	65.005
6.13198	65.046
6.1344	65.085
6.13682	65.125
6.13923	65.165
6.14165	65.204
6.14407	65.238
6.14648	65.268
6.1489	65.293
6.15132	65.314
6.15373	65.328
6.15615	65.338
6.15857	65.349
6.16098	65.359
6.1634	65.371
6.16582	65.393
6.16823	65.423
6.17065	65.463
6.17306	65.517
6.17548	65.585
6.1779	65.667
6.18031	65.762
6.18273	65.872
6.18515	65.995
6.18756	66.127
6.18998	66.268
6.1924	66.419
6.19481	66.571
6.19723	66.725
6.19965	66.882
6.20206	67.034
6.20448	67.182
6.2069	67.325
6.20931	67.461
6.21173	67.588
6.21415	67.707
6.21656	67.815
6.21898	67.908
6.22139	67.99
6.22381	68.056
6.22623	68.104
6.22864	68.134
6.23106	68.15
6.23348	68.15
6.23589	68.135
6.23831	68.108
6.24073	68.075
6.24314	68.032
6.24556	67.984
6.24798	67.931
6.25039	67.874
6.25281	67.814
6.25523	67.75
6.25764	67.683
6.26006	67.613
6.26248	67.543
6.26489	67.472
6.26731	67.401
6.26972	67.335
6.27214	67.274
6.27456	67.217
6.27697	67.167
6.27939	67.127
6.28181	67.094
6.28422	67.067
6.28664	67.046
6.28906	67.033
6.29147	67.019
6.29389	67
6.29631	66.981
6.29872	66.954
6.30114	66.912
6.30356	66.858
6.30597	66.792
6.30839	66.71
6.31081	66.611
6.31322	66.499
6.31564	66.372
6.31805	66.232
6.32047	66.078
6.32289	65.912
6.3253	65.735
6.32772	65.546
6.33014	65.348
6.33255	65.145
6.33497	64.932
6.33739	64.716
6.3398	64.502
6.34222	64.285
6.34464	64.071
6.34705	63.869
6.34947	63.674
6.35189	63.489
6.3543	63.32
6.35672	63.17
6.35913	63.035
6.36155	62.914
6.36397	62.807
6.36638	62.715
6.3688	62.631
6.37122	62.547
6.37363	62.469
6.37605	62.391
6.37847	62.308
6.38088	62.221
6.3833	62.13
6.38572	62.034
6.38813	61.929
6.39055	61.819
6.39297	61.705
6.39538	61.589
6.3978	61.468
6.40022	61.349
6.40263	61.234
6.40505	61.122
6.40746	61.014
6.40988	60.913
6.4123	60.818
6.41471	60.729
6.41713	60.645
6.41955	60.566
6.42196	60.493
6.42438	60.422
6.4268	60.355
6.42921	60.29
6.43163	60.228
6.43405	60.168
6.43646	60.108
6.43888	60.051
6.4413	59.997
6.44371	59.944
6.44613	59.895
6.44855	59.852
6.45096	59.817
6.45338	59.788
6.45579	59.767
6.45821	59.755
6.46063	59.752
6.46304	59.757
6.46546	59.77
6.46788	59.79
6.47029	59.817
6.47271	59.855
6.47513	59.905
6.47754	59.964
6.47996	60.036
6.48238	60.124
6.48479	60.227
6.48721	60.343
6.48963	60.471
6.49204	60.613
6.49446	60.768
6.49688	60.927
6.49929	61.088
6.50171	61.255
6.50412	61.42
6.50654	61.574
6.50896	61.724
6.51137	61.865
6.51379	61.988
6.51621	62.092
6.51862	62.18
6.52104	62.245
6.52346	62.282
6.52587	62.292
6.52829	62.278
6.53071	62.239
6.53312	62.171
6.53554	62.08
6.53796	61.973
6.54037	61.853
6.54279	61.715
6.5452	61.572
6.54762	61.435
6.55004	61.296
6.55245	61.162
6.55487	61.042
6.55729	60.939
6.5597	60.848
6.56212	60.774
6.56454	60.719
6.56695	60.682
6.56937	60.662
6.57179	60.656
6.5742	60.666
6.57662	60.691
6.57904	60.726
6.58145	60.766
6.58387	60.818
6.58629	60.873
6.5887	60.923
6.59112	60.971
6.59353	61.016
6.59595	61.052
6.59837	61.073
6.60078	61.085
6.6032	61.084
6.60562	61.066
6.60803	61.033
6.61045	60.983
6.61287	60.915
6.61528	60.826
6.6177	60.719
6.62012	60.59
6.62253	60.438
6.62495	60.262
6.62737	60.063
6.62978	59.842
6.6322	59.598
6.63462	59.331
6.63703	59.042
6.63945	58.735
6.64186	58.406
6.64428	58.059
6.6467	57.693
6.64911	57.311
6.65153	56.912
6.65395	56.496
6.65636	56.064
6.65878	55.614
6.6612	55.148
6.66361	54.665
6.66603	54.164
6.66845	53.644
6.67086	53.107
6.67328	52.556
6.6757	51.988
6.67811	51.403
6.68053	50.808
6.68295	50.204
6.68536	49.586
6.68778	48.962
6.69019	48.338
6.69261	47.714
6.69503	47.086
6.69744	46.467
6.69986	45.864
6.70228	45.27
6.70469	44.689
6.70711	44.13
6.70953	43.596
6.71194	43.083
6.71436	42.592
6.71678	42.125
6.71919	41.685
6.72161	41.27
6.72403	40.869
6.72644	40.482
6.72886	40.116
6.73127	39.758
6.73369	39.392
6.73611	39.019
6.73852	38.644
6.74094	38.251
6.74336	37.824
6.74577	37.371
6.74819	36.891
6.75061	36.375
6.75302	35.815
6.75544	35.217
6.75786	34.583
6.76027	33.916
6.76269	33.207
6.76511	32.461
6.76752	31.696
6.76994	30.926
6.77236	30.128
6.77477	29.325
6.77719	28.551
6.7796	27.815
6.78202	27.094
6.78444	26.421
6.78685	25.829
6.78927	25.312
6.79169	24.862
6.7941	24.501
6.79652	24.248
6.79894	24.091
6.80135	24.031
6.80377	24.076
6.80619	24.232
6.8086	24.493
6.81102	24.86
6.81344	25.33
6.81585	25.91
6.81827	26.596
6.82069	27.377
6.8231	28.24
6.82552	29.206
6.82793	30.256
6.83035	31.365
6.83277	32.517
6.83518	33.74
6.8376	35.002
6.84002	36.267
6.84243	37.529
6.84485	38.81
6.84727	40.076
6.84968	41.297
6.8521	42.481
6.85452	43.633
6.85693	44.734
6.85935	45.769
6.86177	46.745
6.86418	47.664
6.8666	48.522
6.86902	49.314
6.87143	50.04
6.87385	50.708
6.87626	51.326
6.87868	51.894
6.8811	52.408
6.88351	52.878
6.88593	53.318
6.88835	53.728
6.89076	54.104
6.89318	54.447
6.8956	54.76
6.89801	55.049
6.90043	55.306
6.90285	55.519
6.90526	55.679
6.90768	55.797
6.9101	55.866
6.91251	55.873
6.91493	55.809
6.91734	55.682
6.91976	55.491
6.92218	55.237
6.92459	54.915
6.92701	54.525
6.92943	54.077
6.93184	53.582
6.93426	53.032
6.93668	52.427
6.93909	51.784
6.94151	51.121
6.94393	50.424
6.94634	49.696
6.94876	48.961
6.95118	48.236
6.95359	47.504
6.95601	46.773
6.95843	46.065
6.96084	45.395
6.96326	44.746
6.96567	44.128
6.96809	43.559
6.97051	43.049
6.97292	42.584
6.97534	42.173
6.97776	41.826
6.98017	41.55
6.98259	41.338
6.98501	41.191
6.98742	41.112
6.98984	41.104
6.99226	41.167
6.99467	41.293
6.99709	41.473
6.99951	41.713
7.00192	42.016
7.00434	42.365
7.00676	42.74
7.00917	43.151
7.01159	43.601
7.014	44.068
7.01642	44.531
7.01884	44.997
7.02125	45.471
7.02367	45.936
7.02609	46.376
7.0285	46.796
7.03092	47.199
7.03334	47.579
7.03575	47.929
7.03817	48.251
7.04059	48.547
7.043	48.818
7.04542	49.065
7.04784	49.286
7.05025	49.483
7.05267	49.66
7.05509	49.822
7.0575	49.966
7.05992	50.092
7.06233	50.204
7.06475	50.308
7.06717	50.401
7.06958	50.482
7.072	50.553
7.07442	50.617
7.07683	50.674
7.07925	50.722
7.08167	50.761
7.08408	50.791
7.0865	50.813
7.08892	50.826
7.09133	50.83
7.09375	50.822
7.09617	50.804
7.09858	50.775
7.101	50.736
7.10341	50.683
7.10583	50.619
7.10825	50.544
7.11066	50.456
7.11308	50.357
7.1155	50.245
7.11791	50.122
7.12033	49.987
7.12275	49.841
7.12516	49.685
7.12758	49.517
7.13	49.336
7.13241	49.138
7.13483	48.93
7.13725	48.708
7.13966	48.464
7.14208	48.189
7.1445	47.89
7.14691	47.568
7.14933	47.21
7.15174	46.803
7.15416	46.35
7.15658	45.856
7.15899	45.313
7.16141	44.712
7.16383	44.05
7.16624	43.332
7.16866	42.559
7.17108	41.731
7.17349	40.845
7.17591	39.899
7.17833	38.903
7.18074	37.869
7.18316	36.798
7.18558	35.673
7.18799	34.519
7.19041	33.358
7.19283	32.202
7.19524	31.018
7.19766	29.838
7.20007	28.695
7.20249	27.616
7.20491	26.559
7.20732	25.55
7.20974	24.626
7.21216	23.823
7.21457	23.107
7.21699	22.485
7.21941	21.988
7.22182	21.641
7.22424	21.435
7.22666	21.363
7.22907	21.433
7.23149	21.653
7.23391	22.031
7.23632	22.561
7.23874	23.229
7.24115	24.024
7.24357	24.952
7.24599	26.024
7.2484	27.212
7.25082	28.489
7.25324	29.844
7.25565	31.31
7.25807	32.856
7.26049	34.444
7.2629	36.044
7.26532	37.698
7.26774	39.387
7.27015	41.072
7.27257	42.717
7.27499	44.35
7.2774	45.97
7.27982	47.55
7.28224	49.062
7.28465	50.511
7.28707	51.909
7.28948	53.242
7.2919	54.497
7.29432	55.665
7.29673	56.757
7.29915	57.772
7.30157	58.708
7.30398	59.563
7.3064	60.33
7.30882	61.02
7.31123	61.644
7.31365	62.211
7.31607	62.707
7.31848	63.136
7.3209	63.52
7.32332	63.877
7.32573	64.203
7.32815	64.488
7.33057	64.749
7.33298	65.004
7.3354	65.263
7.33781	65.511
7.34023	65.753
7.34265	65.999
7.34506	66.255
7.34748	66.519
7.3499	66.788
7.35231	67.061
7.35473	67.335
7.35715	67.614
7.35956	67.898
7.36198	68.181
7.3644	68.458
7.36681	68.727
7.36923	68.994
7.37165	69.254
7.37406	69.502
7.37648	69.735
7.3789	69.956
7.38131	70.165
7.38373	70.36
7.38614	70.536
7.38856	70.695
7.39098	70.837
7.39339	70.963
7.39581	71.072
7.39823	71.162
7.40064	71.234
7.40306	71.289
7.40548	71.329
7.40789	71.356
7.41031	71.368
7.41273	71.364
7.41514	71.35
7.41756	71.328
7.41998	71.298
7.42239	71.258
7.42481	71.211
7.42722	71.16
7.42964	71.108
7.43206	71.051
7.43447	70.991
7.43689	70.929
7.43931	70.868
7.44172	70.807
7.44414	70.746
7.44656	70.684
7.44897	70.622
7.45139	70.56
7.45381	70.499
7.45622	70.438
7.45864	70.376
7.46106	70.312
7.46347	70.248
7.46589	70.183
7.46831	70.117
7.47072	70.049
7.47314	69.978
7.47555	69.906
7.47797	69.832
7.48039	69.756
7.4828	69.677
7.48522	69.596
7.48764	69.514
7.49005	69.429
7.49247	69.341
7.49489	69.252
7.4973	69.16
7.49972	69.066
7.50214	68.969
7.50455	68.868
7.50697	68.765
7.50939	68.658
7.5118	68.548
7.51422	68.433
7.51664	68.313
7.51905	68.189
7.52147	68.061
7.52388	67.928
7.5263	67.79
7.52872	67.646
7.53113	67.498
7.53355	67.345
7.53597	67.189
7.53838	67.028
7.5408	66.863
7.54322	66.695
7.54563	66.523
7.54805	66.348
7.55047	66.171
7.55288	65.991
7.5553	65.808
7.55772	65.621
7.56013	65.432
7.56255	65.24
7.56497	65.045
7.56738	64.845
7.5698	64.639
7.57221	64.429
7.57463	64.215
7.57705	63.995
7.57946	63.767
7.58188	63.53
7.5843	63.287
7.58671	63.036
7.58913	62.776
7.59155	62.506
7.59396	62.225
7.59638	61.936
7.5988	61.637
7.60121	61.328
7.60363	61.009
7.60605	60.679
7.60846	60.339
7.61088	59.99
7.61329	59.631
7.61571	59.263
7.61813	58.885
7.62054	58.499
7.62296	58.104
7.62538	57.702
7.62779	57.292
7.63021	56.874
7.63263	56.449
7.63504	56.018
7.63746	55.582
7.63988	55.139
7.64229	54.691
7.64471	54.238
7.64713	53.781
7.64954	53.319
7.65196	52.853
7.65438	52.383
7.65679	51.909
7.65921	51.433
7.66162	50.953
7.66404	50.469
7.66646	49.983
7.66887	49.494
7.67129	49.004
7.67371	48.511
7.67612	48.016
7.67854	47.52
7.68096	47.025
7.68337	46.53
7.68579	46.034
7.68821	45.538
7.69062	45.045
7.69304	44.556
7.69546	44.07
7.69787	43.587
7.70029	43.107
7.70271	42.634
7.70512	42.17
7.70754	41.71
7.70995	41.257
7.71237	40.812
7.71479	40.376
7.7172	39.951
7.71962	39.534
7.72204	39.127
7.72445	38.73
7.72687	38.345
7.72929	37.972
7.7317	37.61
7.73412	37.26
7.73654	36.922
7.73895	36.597
7.74137	36.285
7.74379	35.985
7.7462	35.699
7.74862	35.425
7.75104	35.164
7.75345	34.916
7.75587	34.682
7.75828	34.46
7.7607	34.251
7.76312	34.054
7.76553	33.87
7.76795	33.698
7.77037	33.538
7.77278	33.388
7.7752	33.248
7.77762	33.12
7.78003	33.003
7.78245	32.894
7.78487	32.791
7.78728	32.695
7.7897	32.609
7.79212	32.529
7.79453	32.454
7.79695	32.381
7.79936	32.312
7.80178	32.249
7.8042	32.188
7.80661	32.128
7.80903	32.066
7.81145	32.006
7.81386	31.947
7.81628	31.888
7.8187	31.825
7.82111	31.757
7.82353	31.688
7.82595	31.616
7.82836	31.539
7.83078	31.454
7.8332	31.358
7.83561	31.256
7.83803	31.147
7.84045	31.026
7.84286	30.89
7.84528	30.736
7.84769	30.57
7.85011	30.389
7.85253	30.191
7.85494	29.971
7.85736	29.727
7.85978	29.463
7.86219	29.179
7.86461	28.872
7.86703	28.54
7.86944	28.182
7.87186	27.799
7.87428	27.392
7.87669	26.961
7.87911	26.507
7.88153	26.03
7.88394	25.527
7.88636	25.001
7.88878	24.456
7.89119	23.893
7.89361	23.315
7.89602	22.714
7.89844	22.096
7.90086	21.466
7.90327	20.829
7.90569	20.186
7.90811	19.529
7.91052	18.863
7.91294	18.196
7.91536	17.532
7.91777	16.872
7.92019	16.21
7.92261	15.549
7.92502	14.896
7.92744	14.257
7.92986	13.632
7.93227	13.016
7.93469	12.41
7.93711	11.821
7.93952	11.253
7.94194	10.707
7.94435	10.178
7.94677	9.668
7.94919	9.18
7.9516	8.716
7.95402	8.278
7.95644	7.864
7.95885	7.472
7.96127	7.104
7.96369	6.76
7.9661	6.439
7.96852	6.144
7.97094	5.873
7.97335	5.623
7.97577	5.391
7.97819	5.178
7.9806	4.987
7.98302	4.815
7.98543	4.66
7.98785	4.518
7.99027	4.387
7.99268	4.27
7.9951	4.168
7.99752	4.077
8	3.993
8.00235	3.914
8.00477	3.843
8.00718	3.78
8.0096	3.724
8.01202	3.671
8.01443	3.621
8.01685	3.574
8.01927	3.531
8.02168	3.492
8.0241	3.455
8.02652	3.42
8.02893	3.387
8.03135	3.356
8.03376	3.327
8.03618	3.301
8.0386	3.276
8.04101	3.254
8.04343	3.234
8.04585	3.216
8.04826	3.2
8.05068	3.187
8.0531	3.177
8.05551	3.169
8.05793	3.163
8.06035	3.16
8.06276	3.16
8.06518	3.162
8.0676	3.167
8.07001	3.174
8.07243	3.184
8.07485	3.196
8.07726	3.209
8.07968	3.225
8.08209	3.243
8.08451	3.263
8.08693	3.284
8.08934	3.305
8.09176	3.328
8.09418	3.353
8.09659	3.378
8.09901	3.404
8.10143	3.429
8.10384	3.455
8.10626	3.482
8.10868	3.509
8.11109	3.535
8.11351	3.561
8.11593	3.587
8.11834	3.613
8.12076	3.638
8.12318	3.663
8.12559	3.687
8.12801	3.709
8.13042	3.732
8.13284	3.753
8.13526	3.773
8.13767	3.793
8.14009	3.81
8.14251	3.826
8.14492	3.842
8.14734	3.855
8.14976	3.867
8.15217	3.878
8.15459	3.887
8.15701	3.894
8.15942	3.899
8.16184	3.903
8.16426	3.906
8.16667	3.907
8.16909	3.906
8.1715	3.904
8.17392	3.9
8.17634	3.895
8.17875	3.89
8.18117	3.883
8.18359	3.875
8.186	3.866
8.18842	3.857
8.19084	3.848
8.19325	3.839
8.19567	3.829
8.19809	3.819
8.2005	3.809
8.20292	3.799
8.20534	3.791
8.20775	3.782
8.21017	3.774
8.21259	3.767
8.215	3.761
8.21742	3.755
8.21983	3.75
8.22225	3.747
8.22467	3.744
8.22708	3.741
8.2295	3.74
8.23192	3.74
8.23433	3.74
8.23675	3.742
8.23917	3.744
8.24158	3.747
8.244	3.751
8.24642	3.756
8.24883	3.762
8.25125	3.769
8.25367	3.776
8.25608	3.784
8.2585	3.793
8.26092	3.803
8.26333	3.814
8.26575	3.824
8.26816	3.836
8.27058	3.847
8.273	3.858
8.27541	3.869
8.27783	3.88
8.28025	3.892
8.28266	3.905
8.28508	3.917
8.2875	3.929
8.28991	3.942
8.29233	3.956
8.29475	3.97
8.29716	3.984
8.29958	4
8.302	4.017
8.30441	4.034
8.30683	4.051
8.30925	4.069
8.31166	4.086
8.31408	4.104
8.31649	4.123
8.31891	4.141
8.32133	4.158
8.32374	4.175
8.32616	4.191
8.32858	4.207
8.33099	4.222
8.33341	4.236
8.33583	4.25
8.33824	4.262
8.34066	4.274
8.34308	4.285
8.34549	4.296
8.34791	4.307
8.35033	4.317
8.35274	4.327
8.35516	4.337
8.35757	4.347
8.35999	4.356
8.36241	4.366
8.36482	4.376
8.36724	4.386
8.36966	4.396
8.37207	4.406
8.37449	4.416
8.37691	4.425
8.37932	4.435
8.38174	4.444
8.38416	4.453
8.38657	4.461
8.38899	4.469
8.39141	4.477
8.39382	4.484
8.39624	4.49
8.39866	4.497
8.40107	4.503
8.40349	4.508
8.4059	4.514
8.40832	4.52
8.41074	4.526
8.41315	4.531
8.41557	4.536
8.41799	4.54
8.4204	4.544
8.42282	4.547
8.42524	4.551
8.42765	4.552
8.43007	4.552
8.43249	4.55
8.4349	4.547
8.43732	4.542
8.43974	4.535
8.44215	4.526
8.44457	4.516
8.44699	4.503
8.4494	4.488
8.45182	4.471
8.45423	4.452
8.45665	4.431
8.45907	4.408
8.46148	4.383
8.4639	4.356
8.46632	4.327
8.46873	4.296
8.47115	4.263
8.47357	4.229
8.47598	4.193
8.4784	4.154
8.48082	4.115
8.48323	4.074
8.48565	4.033
8.48807	3.992
8.49048	3.948
8.4929	3.905
8.49532	3.861
8.49773	3.818
8.50015	3.776
8.50256	3.736
8.50498	3.695
8.5074	3.656
8.50981	3.618
8.51223	3.582
8.51465	3.549
8.51706	3.519
8.51948	3.49
8.5219	3.463
8.52431	3.439
8.52673	3.416
8.52915	3.396
8.53156	3.378
8.53398	3.363
8.5364	3.35
8.53881	3.337
8.54123	3.326
8.54364	3.315
8.54606	3.306
8.54848	3.298
8.55089	3.29
8.55331	3.284
8.55573	3.277
8.55814	3.27
8.56056	3.264
8.56298	3.257
8.56539	3.252
8.56781	3.247
8.57023	3.242
8.57264	3.238
8.57506	3.235
8.57748	3.232
8.57989	3.23
8.58231	3.229
8.58473	3.231
8.58714	3.234
8.58956	3.238
8.59197	3.243
8.59439	3.251
8.59681	3.261
8.59922	3.274
8.60164	3.29
8.60406	3.308
8.60647	3.329
8.60889	3.352
8.61131	3.377
8.61372	3.405
8.61614	3.436
8.61856	3.469
8.62097	3.505
8.62339	3.543
8.62581	3.582
8.62822	3.622
8.63064	3.664
8.63306	3.708
8.63547	3.753
8.63789	3.799
8.6403	3.845
8.64272	3.892
8.64514	3.939
8.64755	3.988
8.64997	4.036
8.65239	4.085
8.6548	4.134
8.65722	4.181
8.65964	4.229
8.66205	4.277
8.66447	4.324
8.66689	4.371
8.6693	4.416
8.67172	4.46
8.67414	4.504
8.67655	4.547
8.67897	4.588
8.68138	4.628
8.6838	4.667
8.68622	4.705
8.68863	4.741
8.69105	4.776
8.69347	4.809
8.69588	4.841
8.6983	4.87
8.70072	4.897
8.70313	4.922
8.70555	4.946
8.70797	4.967
8.71038	4.986
8.7128	5.002
8.71522	5.015
8.71763	5.026
8.72005	5.034
8.72247	5.039
8.72488	5.043
8.7273	5.043
8.72971	5.042
8.73213	5.038
8.73455	5.031
8.73696	5.022
8.73938	5.011
8.7418	4.998
8.74421	4.984
8.74663	4.968
8.74905	4.949
8.75146	4.929
8.75388	4.908
8.7563	4.886
8.75871	4.863
8.76113	4.84
8.76355	4.816
8.76596	4.79
8.76838	4.765
8.7708	4.74
8.77321	4.716
8.77563	4.693
8.77804	4.67
8.78046	4.647
8.78288	4.624
8.78529	4.603
8.78771	4.582
8.79013	4.562
8.79254	4.543
8.79496	4.525
8.79738	4.507
8.79979	4.49
8.80221	4.472
8.80463	4.455
8.80704	4.438
8.80946	4.422
8.81188	4.406
8.81429	4.388
8.81671	4.369
8.81913	4.349
8.82154	4.327
8.82396	4.305
8.82637	4.281
[truncated: 6,713 more rows]
