# Supplementary material for: A dual-selective thermal emitter with enhanced subambient radiative cooling performance
Source: Nat Commun. 2024 Jan 27;15:815. doi: 10.1038/s41467-024-45095-4 (PMC10821923; doi:10.1038/s41467-024-45095-4)
Supplement: Supplementary file 10 — Source data [file 41467_2024_45095_MOESM10_ESM.zip › Source_Data_FigS21.xlsx]

## Sheet: Supplementary Fig21b
Stress and elongation of the dual-selective POM-PTFE, mono-selective POM, non-selective PVDF, and colored POM-PTFE
	Stress/Mpa	Elongation/%
POM	10	310.1
POM-PTFE	8.2	245.5
Colored POM-PTFE	11.3	304
PVDF	0.77	26.2
