# Supplementary material for: A dual-selective thermal emitter with enhanced subambient radiative cooling performance
Source: Nat Commun. 2024 Jan 27;15:815. doi: 10.1038/s41467-024-45095-4 (PMC10821923; doi:10.1038/s41467-024-45095-4)
Supplement: Supplementary file 10 — Source data [file 41467_2024_45095_MOESM10_ESM.zip › Source_Data_FigS25.xlsx]

## Sheet: Supplementary Fig25a
Solar reflectance spectra of a dual-selective POM-PTFE film after 12 h water treatment.
Wavelength	Solar reflectance
μm	%
	After water treatment
2.5	82.7524
2.495	81.8931
2.49	81.7579
2.485	81.4557	--
2.48	81.5857	--
2.475	81.3546	--
2.47	81.369	--
2.465	81.1146
2.46	80.7668
2.455	80.6157
2.45	80.5788
2.445	81.162
2.44	82.0981
2.435	83.4976
2.43	84.8772
2.425	86.1781
2.42	86.9419
2.415	87.6089
2.41	87.9143
2.405	88.0565
2.4	88.2176
2.395	88.4082
2.39	88.5359
2.385	88.6605
2.38	88.6432
2.375	88.5328
2.37	88.5621
2.365	88.7216
2.36	88.7321
2.355	89.0636
2.35	89.0376
2.345	88.5932
2.34	87.853
2.335	86.9507
2.33	86.154
2.325	85.8531
2.32	85.8316
2.315	86.2001
2.31	86.9023
2.305	87.4216
2.3	87.9215
2.295	87.8181
2.29	87.4903
2.285	86.7516
2.28	85.931
2.275	84.8531
2.27	83.7443
2.265	82.4951
2.26	81.0821
2.255	79.2362
2.25	77.6427
2.245	77.1933
2.24	77.9482
2.235	80.145
2.23	83.2554
2.225	86.6201
2.22	89.4603
2.215	91.6801
2.21	93.1475
2.205	94.2375
2.2	94.9684
2.195	95.5672
2.19	96.0157
2.185	96.4974
2.18	96.8536
2.175	97.2424
2.17	97.6941
2.165	97.9664
2.16	98.4031
2.155	98.636
2.15	98.9647
2.145	99.0762
2.14	99.2491
2.135	99.3637
2.13	99.3626
2.125	99.2851
2.12	99.2464
2.115	99.1486
2.11	99.0224
2.105	98.8679
2.1	98.7257
2.095	98.6524
2.09	98.52
2.085	98.375
2.08	98.2691
2.075	98.112
2.07	98.0026
2.065	97.893
2.06	97.8694
2.055	97.7961
2.05	97.6709
2.045	97.6089
2.04	97.5239
2.035	97.447
2.03	97.3662
2.025	97.2922
2.02	97.2303
2.015	97.088
2.01	97.0187
2.005	96.8803
2	96.7908
1.995	96.7018
1.99	96.5953
1.985	96.5405
1.98	96.4616
1.975	96.4264
1.97	96.387
1.965	96.3553
1.96	96.289
1.955	96.3045
1.95	96.2552
1.945	96.212
1.94	96.1695
1.935	96.1086
1.93	96.0365
1.925	96.0093
1.92	95.9893
1.915	95.9496
1.91	95.9761
1.905	95.9659
1.9	96.0014
1.895	96.0018
1.89	95.9865
1.885	95.9933
1.88	95.9383
1.875	95.9085
1.87	95.8971
1.865	95.8624
1.86	95.8351
1.855	95.826
1.85	95.7684
1.845	95.7722
1.84	95.7582
1.835	95.7344
1.83	95.6559
1.825	95.6172
1.82	95.5873
1.815	95.5147
1.81	95.4448
1.805	95.3527
1.8	95.3031
1.795	95.2752
1.79	95.2179
1.785	95.1574
1.78	95.1158
1.775	95.0737
1.77	95.0691
1.765	94.9685
1.76	94.8677
1.755	94.7254
1.75	94.6278
1.745	94.4747
1.74	94.3844
1.735	94.3109
1.73	94.2551
1.725	94.2104
1.72	94.1153
1.715	94.0881
1.71	94.0902
1.705	94.1682
1.7	94.2376
1.695	94.2352
1.69	94.1641
1.685	94.0843
1.68	94.1164
1.675	94.3509
1.67	94.7757
1.665	95.2759
1.66	95.7519
1.655	96.0974
1.65	96.3056
1.645	96.4108
1.64	96.4451
1.635	96.49
1.63	96.5096
1.625	96.5077
1.62	96.517
1.615	96.5268
1.61	96.5256
1.605	96.536
1.6	96.5111
1.595	96.5169
1.59	96.5187
1.585	96.4928
1.58	96.4982
1.575	96.4517
1.57	96.4722
1.565	96.4684
1.56	96.4348
1.555	96.4336
1.55	96.4214
1.545	96.4453
1.54	96.3915
1.535	96.4071
1.53	96.3826
1.525	96.3918
1.52	96.3358
1.515	96.3423
1.51	96.2885
1.505	96.2895
1.5	96.2421
1.495	96.2187
1.49	96.1775
1.485	96.1452
1.48	96.1167
1.475	96.0801
1.47	96.0359
1.465	95.9971
1.46	95.986
1.455	95.9554
1.45	95.9357
1.445	95.8717
1.44	95.8382
1.435	95.8129
1.43	95.7542
1.425	95.7223
1.42	95.7017
1.415	95.6454
1.41	95.6327
1.405	95.5936
1.4	95.5994
1.395	95.5882
1.39	95.6162
1.385	95.6039
1.38	95.6279
1.375	95.6268
1.37	95.6604
1.365	95.685
1.36	95.7028
1.355	95.7343
1.35	95.8144
1.345	95.8798
1.34	95.9644
1.335	96.023
1.33	96.0309
1.325	96.0841
1.32	96.065
1.315	96.0738
1.31	96.0455
1.305	96.0476
1.3	96.0247
1.295	96.0148
1.29	96.0085
1.285	95.9812
1.28	95.9452
1.275	95.9689
1.27	95.9397
1.265	95.9223
1.26	95.8802
1.255	95.8838
1.25	95.8422
1.245	95.8066
1.24	95.7852
1.235	95.7471
1.23	95.6985
1.225	95.6645
1.22	95.6016
1.215	95.5444
1.21	95.466
1.205	95.3844
1.2	95.3164
1.195	95.2304
1.19	95.1161
1.185	95.0504
1.18	94.9762
1.175	94.9916
1.17	95.0129
1.165	95.0766
1.16	95.1346
1.155	95.186
1.15	95.208
1.145	95.2613
1.14	95.2838
1.135	95.2502
1.13	95.2749
1.125	95.3147
1.12	95.2797
1.115	95.2651
1.11	95.2507
1.105	95.2153
1.1	95.1906
1.095	95.1637
1.09	95.1711
1.085	95.1354
1.08	95.0949
1.075	95.0419
1.07	95.013
1.065	94.9662
1.06	94.92
1.055	94.8676
1.05	94.8234
1.045	94.7626
1.04	94.7226
1.035	94.669
1.03	94.608
1.025	94.552
1.02	94.5024
1.015	94.4403
1.01	94.3838
1.005	94.3331
1	94.2769
0.995	94.2212
0.99	94.1762
0.985	94.092
0.98	94.0185
0.975	93.9638
0.97	93.8778
0.965	93.8172
0.96	93.7318
0.955	93.6694
0.95	93.5854
0.945	93.5154
0.94	93.4076
0.935	93.3128
0.93	93.2079
0.925	93.1321
0.92	93.0725
0.915	92.9396
0.91	92.8495
0.905	92.7701
0.9	92.7012
0.895	92.5761
0.89	92.507
0.885	92.4288
0.88	92.3998
0.875	92.3073
0.87	92.2767
0.865	92.1582
0.86	92.1943
0.855	92.1191
0.85	92.0992
0.845	92.0932
0.84	92.0764
0.835	92.1421
0.83	92.1232
0.825	92.1495
0.82	92.3087
0.815	92.1862
0.81	92.2547
0.805	92.3341
0.8	92.2798
0.795	92.8536
0.79	92.8169
0.785	93.1628
0.78	93.0675
0.775	93.214
0.77	93.1316
0.765	93.1222
0.76	93.1699
0.755	93.0519
0.75	93.3385
0.745	93.4686
0.74	93.2775
0.735	93.3127
0.73	93.6857
0.725	93.4652
0.72	93.6609
0.715	93.6849
0.71	93.6666
0.705	93.7232
0.7	93.8329
0.695	93.7632
0.69	93.7586
0.685	93.7928
0.68	93.8875
0.675	93.836
0.67	93.7641
0.665	93.9527
0.66	93.8642
0.655	94.0098
0.65	94.0019
0.645	93.949
0.64	93.9166
0.635	94.0283
0.63	94.0878
0.625	94.0391
0.62	94.0924
0.615	94.0344
0.61	94.116
0.605	94.0735
0.6	94.1547
0.595	94.1557
0.59	94.144
0.585	94.1519
0.58	94.137
0.575	94.0855
0.57	94.2554
0.565	94.2326
0.56	94.3216
0.555	94.2774
0.55	94.3428
0.545	94.3709
0.54	94.2489
0.535	94.356
0.53	94.3286
0.525	94.377
0.52	94.3359
0.515	94.2973
0.51	94.3411
0.505	94.4642
0.5	94.3343
0.495	94.4445
0.49	94.3959
0.485	94.3688
0.48	94.4076
0.475	94.429
0.47	94.4184
0.465	94.3541
0.46	94.4311
0.455	94.4384
0.45	94.5105
0.445	94.394
0.44	94.4127
0.435	94.6805
0.43	94.3535
0.425	94.4035
0.42	94.4017
0.415	94.4212
0.41	94.4376
0.405	94.3949
0.4	94.3809
0.395	94.4068
0.39	94.1337
0.385	94.6407
0.38	94.0655
0.375	94.0273
0.37	93.3546
0.365	93.1704
0.36	92.5173
0.355	92.5329
0.35	91.0144
0.345	89.9366
0.34	88.7074
0.335	87.2799
0.33	85.0114
0.325	84.4863
0.32	82.8971
0.315	82.8149
0.31	80.887
0.305	79.6205
0.3	78.0223
0.295
--
--
--
--
--
--
--
--
--
--
--
--
--
--
--
--
--
--
--
--
--
--
--
--
--
--
--
--
--
--
--
--
--
--
--
--
--
--
--
--
--
--
--
--
--
--
--
--
--
--
--
--
--
--
--
--
--
--
--
--
--
--
--
--
--
--
--
--
--
--
--
--
--
--
--
--
--
--
--
--
--
--
--
--
--
--
--
--
--
--
--
--
--
--
--
--
--
--
--
--
--
--
--
--
--
--
--
--
--
--
--
--
--
--
--
--
--
--
--
--
--
--
--
--
--
--
--
--
--
--
--
--
--
--
--
--
--
--
--
--
--
--
--
--
--
--
--
--
--
--
--
--
--
--
--
--
--
--
--
--
--
--
--
--
--
--
--
--
--
--
--
--
--
--
--
--
--
--
--
--
--
--
--
--
--
--
--
--
--
--
--
--
--
--
--
--
--
--
--
--
--
--
--
--
--
--
--
--
--
--
--
--
--
--
--
--
--
--
--
--
--
--
--
--
--
--
--
--
--
--
--
--
--
--
--
--
--
--
--
--
--
--
--
--
--
--
--
--
--
--
--
--
--
--
--
--
--
--
--
--
--
--
--
--
--
--
--
--
--
--
--
--
--
--
--
--
--
--
--
--
--
--
--
--
--
--
--
--
--
--
--
--
--
--
--
--
--
--
--
--
--
--
--
--
--
--
--
--
--
--
--
--
--
--
--
--
--
--
--
--
--
--
--
--
--
--
--
--
--
--
--
--
--
--
--
--
--
--
--
--
--
--
--
--
--
--
--
--
--
--
--
--
--
--
--
--
--
--
--
--
--
--
--
--
--
--
--
--
--
--
--
--
--
--
--
--
--
--
--
--
--
--
--
--
--
--
--
--
--
--
--
--
--
--
--
--
--
--
--
--
--
--
--
--
--
--
--
--
--
--
--
--
--
--
--
--
--
--
--
--
--
--
--
--
--
--
--
--
--
--
--
--
--
--
--
--
--
--
--
--
--
--
--
--
--
--
--
--
--
--
--
--
--
--
--
--
--
--
--
--
--
--
--
--
--
--
--
--
--
--
--
--
--
--
--
--
--
--
--
--
--
--
--
--
--
--
--
--
--
--
--
--
--
--
--
--
--
--
--
--
--
--
--
--
--
--
--
--
--
--
--
--
--
--
--
--
--
--
--
--
--
--
--
--
--
--
--
--
--
--
--
--
--
--
--
--
--
--
--
--
--
--
--
--
--
--
--
--
--
--
--
--
--
--
--
--
--
--
--
--
--
--
--
--
--
--
--
--
--
--
--
--
--
--

## Sheet: Supplementary Fig25b
Solar reflectance of a dual-selective POM-PTFE film before and after 12 h water treatment.
	Soalr reflectance/%
Raw	95.9
After	94.4
