# Supplementary material for: A dual-selective thermal emitter with enhanced subambient radiative cooling performance
Source: Nat Commun. 2024 Jan 27;15:815. doi: 10.1038/s41467-024-45095-4 (PMC10821923; doi:10.1038/s41467-024-45095-4)
Supplement: Supplementary file 10 — Source data [file 41467_2024_45095_MOESM10_ESM.zip › Source_Data_FigS26.xlsx]

## Sheet: Supplementary Fig26
Continuous measurement of wind speed over 24 hours in the Ulan Buh Desert (6 and 7 September 2022)
	Time of day	Wind Speed/m s-1
2022-09-06	000:18:00	0.8
2022-09-06	000:18:02	0.7
2022-09-06	000:18:04	1
2022-09-06	000:18:06	1
2022-09-06	000:18:08	0.7
2022-09-06	000:18:10	0.8
2022-09-06	000:18:12	0.8
2022-09-06	000:18:14	1.1
2022-09-06	000:18:16	0
2022-09-06	000:18:18	1.1
2022-09-06	000:18:20	0.7
2022-09-06	000:18:22	0.8
2022-09-06	000:18:24	0.9
2022-09-06	000:18:26	0.9
2022-09-06	000:18:28	1.1
2022-09-06	000:18:30	0.6
2022-09-06	000:18:32	0.3
2022-09-06	000:18:34	0.4
2022-09-06	000:18:36	1.5
2022-09-06	000:18:38	0
2022-09-06	000:18:40	0.6
2022-09-06	000:18:42	0.3
2022-09-06	000:18:44	0.5
2022-09-06	000:18:46	0.5
2022-09-06	000:18:48	0.5
2022-09-06	000:18:50	0
2022-09-06	000:18:52	0.4
2022-09-06	000:18:54	0
2022-09-06	000:18:56	0.4
2022-09-06	000:18:58	1.1
2022-09-06	000:19:00	0.7
2022-09-06	000:19:02	0.5
2022-09-06	000:19:04	0.9
2022-09-06	000:19:06	0.4
2022-09-06	000:19:08	0.5
2022-09-06	000:19:10	0
2022-09-06	000:19:12	0.5
2022-09-06	000:19:14	0.4
2022-09-06	000:19:16	0.3
2022-09-06	000:19:18	0.3
2022-09-06	000:19:20	0.5
2022-09-06	000:19:22	0.9
2022-09-06	000:19:24	0
2022-09-06	000:19:26	0
2022-09-06	000:19:28	0
2022-09-06	000:19:30	0.4
2022-09-06	000:19:32	0
2022-09-06	000:19:34	0
2022-09-06	000:19:36	0.5
2022-09-06	000:19:38	0
2022-09-06	000:19:40	0.4
2022-09-06	000:19:42	0.4
2022-09-06	000:19:44	0
2022-09-06	000:19:46	0
2022-09-06	000:19:48	0
2022-09-06	000:19:50	0
2022-09-06	000:19:52	0
2022-09-06	000:19:54	0
2022-09-06	000:19:56	0.5
2022-09-06	000:19:58	0
2022-09-06	000:20:00	0
2022-09-06	000:20:02	0
2022-09-06	000:20:04	0
2022-09-06	000:20:06	0
2022-09-06	000:20:08	0
2022-09-06	000:20:10	0
2022-09-06	000:20:12	0
2022-09-06	000:20:14	0
2022-09-06	000:20:16	0
2022-09-06	000:20:18	0
2022-09-06	000:20:20	0
2022-09-06	000:20:22	0
2022-09-06	000:20:24	0
2022-09-06	000:20:26	0
2022-09-06	000:20:28	0
2022-09-06	000:20:30	0
2022-09-06	000:20:32	0
2022-09-06	000:20:34	0
2022-09-06	000:20:36	0
2022-09-06	000:20:38	0
2022-09-06	000:20:40	0
2022-09-06	000:20:42	0
2022-09-06	000:20:44	0
2022-09-06	000:20:46	0.5
2022-09-06	000:20:48	0
2022-09-06	000:20:50	0
2022-09-06	000:20:52	0
2022-09-06	000:20:54	0
2022-09-06	000:20:56	0
2022-09-06	000:20:58	0
2022-09-06	000:21:00	0
2022-09-06	000:21:02	0
2022-09-06	000:21:04	0
2022-09-06	000:21:06	0
2022-09-06	000:21:08	0
2022-09-06	000:21:10	0
2022-09-06	000:21:12	0
2022-09-06	000:21:14	0
2022-09-06	000:21:16	0
2022-09-06	000:21:18	0
2022-09-06	000:21:20	0
2022-09-06	000:21:22	0
2022-09-06	000:21:24	0
2022-09-06	000:21:26	0
2022-09-06	000:21:28	0
2022-09-06	000:21:30	0
2022-09-06	000:21:32	0
2022-09-06	000:21:34	0
2022-09-06	000:21:36	0
2022-09-06	000:21:38	0
2022-09-06	000:21:40	0
2022-09-06	000:21:42	0
2022-09-06	000:21:44	0
2022-09-06	000:21:46	0
2022-09-06	000:21:48	0
2022-09-06	000:21:50	0
2022-09-06	000:21:52	0
2022-09-06	000:21:54	0
2022-09-06	000:21:56	0
2022-09-06	000:21:58	0
2022-09-06	000:22:00	0.4
2022-09-06	000:22:02	0
2022-09-06	000:22:04	0
2022-09-06	000:22:06	0
2022-09-06	000:22:08	0
2022-09-06	000:22:10	0
2022-09-06	000:22:12	0
2022-09-06	000:22:14	0
2022-09-06	000:22:16	0
2022-09-06	000:22:18	0
2022-09-06	000:22:20	0
2022-09-06	000:22:22	0
2022-09-06	000:22:24	0
2022-09-06	000:22:26	0
2022-09-06	000:22:28	0
2022-09-06	000:22:30	0
2022-09-06	000:22:32	0
2022-09-06	000:22:34	0
2022-09-06	000:22:36	0
2022-09-06	000:22:38	0
2022-09-06	000:22:40	0
2022-09-06	000:22:42	0
2022-09-06	000:22:44	0
2022-09-06	000:22:46	0
2022-09-06	000:22:48	0
2022-09-06	000:22:50	0
2022-09-06	000:22:52	0
2022-09-06	000:22:54	0
2022-09-06	000:22:56	0
2022-09-06	000:22:58	0
2022-09-06	000:23:00	0
2022-09-06	000:23:02	0
2022-09-06	000:23:04	0
2022-09-06	000:23:06	0
2022-09-06	000:23:08	0
2022-09-06	000:23:10	0
2022-09-06	000:23:12	0
2022-09-06	000:23:14	0
2022-09-06	000:23:16	0
2022-09-06	000:23:18	0
2022-09-06	000:23:20	0
2022-09-06	000:23:22	0
2022-09-06	000:23:24	0
2022-09-06	000:23:26	0
2022-09-06	000:23:28	0.5
2022-09-06	000:23:30	0.5
2022-09-06	000:23:32	0.8
2022-09-06	000:23:34	0.6
2022-09-06	000:23:36	0.7
2022-09-06	000:23:38	0.8
2022-09-06	000:23:40	0.7
2022-09-06	000:23:42	0
2022-09-06	000:23:44	0.4
2022-09-06	000:23:46	0.4
2022-09-06	000:23:48	0
2022-09-06	000:23:50	0
2022-09-06	000:23:52	0
2022-09-06	000:23:54	0
2022-09-06	000:23:56	0
2022-09-06	000:23:58	0
2022-09-07	001:00:00	0
2022-09-07	001:00:02	0
2022-09-07	001:00:04	0
2022-09-07	001:00:06	0.6
2022-09-07	001:00:08	0.5
2022-09-07	001:00:10	0
2022-09-07	001:00:12	0
2022-09-07	001:00:14	0
2022-09-07	001:00:16	0.4
2022-09-07	001:00:18	0
2022-09-07	001:00:20	0
2022-09-07	001:00:22	0
2022-09-07	001:00:24	0
2022-09-07	001:00:26	0
2022-09-07	001:00:28	0
2022-09-07	001:00:30	0
2022-09-07	001:00:32	0
2022-09-07	001:00:34	0
2022-09-07	001:00:36	0
2022-09-07	001:00:38	0
2022-09-07	001:00:40	0
2022-09-07	001:00:42	0
2022-09-07	001:00:44	0
2022-09-07	001:00:46	0
2022-09-07	001:00:48	0
2022-09-07	001:00:50	0
2022-09-07	001:00:52	0
2022-09-07	001:00:54	0
2022-09-07	001:00:56	0
2022-09-07	001:00:58	0
2022-09-07	001:01:00	0
2022-09-07	001:01:02	0
2022-09-07	001:01:04	0
2022-09-07	001:01:06	0
2022-09-07	001:01:08	0
2022-09-07	001:01:10	0.4
2022-09-07	001:01:12	0
2022-09-07	001:01:14	0
2022-09-07	001:01:16	0
2022-09-07	001:01:18	0
2022-09-07	001:01:20	0
2022-09-07	001:01:22	0
2022-09-07	001:01:24	0
2022-09-07	001:01:26	0
2022-09-07	001:01:28	0
2022-09-07	001:01:30	0.5
2022-09-07	001:01:32	0
2022-09-07	001:01:34	0
2022-09-07	001:01:36	0
2022-09-07	001:01:38	0
2022-09-07	001:01:40	0
2022-09-07	001:01:42	0
2022-09-07	001:01:44	0.4
2022-09-07	001:01:46	0.4
2022-09-07	001:01:48	0
2022-09-07	001:01:50	0
2022-09-07	001:01:52	0
2022-09-07	001:01:54	0
2022-09-07	001:01:56	0
2022-09-07	001:01:58	0.4
2022-09-07	001:02:00	0.3
2022-09-07	001:02:02	0
2022-09-07	001:02:04	0
2022-09-07	001:02:06	0
2022-09-07	001:02:08	0
2022-09-07	001:02:10	0
2022-09-07	001:02:12	0
2022-09-07	001:02:14	0
2022-09-07	001:02:16	0
2022-09-07	001:02:18	0
2022-09-07	001:02:20	0
2022-09-07	001:02:22	0
2022-09-07	001:02:24	0
2022-09-07	001:02:26	0
2022-09-07	001:02:28	0
2022-09-07	001:02:30	0
2022-09-07	001:02:32	0
2022-09-07	001:02:34	0
2022-09-07	001:02:36	0
2022-09-07	001:02:38	0
2022-09-07	001:02:40	0
2022-09-07	001:02:42	0
2022-09-07	001:02:44	0
2022-09-07	001:02:46	0
2022-09-07	001:02:48	0
2022-09-07	001:02:50	0
2022-09-07	001:02:52	0
2022-09-07	001:02:54	0
2022-09-07	001:02:56	0
2022-09-07	001:02:58	0
2022-09-07	001:03:00	0
2022-09-07	001:03:02	0
2022-09-07	001:03:04	0
2022-09-07	001:03:06	0
2022-09-07	001:03:08	0
2022-09-07	001:03:10	0
2022-09-07	001:03:12	0
2022-09-07	001:03:14	0
2022-09-07	001:03:16	0
2022-09-07	001:03:18	0
2022-09-07	001:03:20	0
2022-09-07	001:03:22	0
2022-09-07	001:03:24	0
2022-09-07	001:03:26	0
2022-09-07	001:03:28	0
2022-09-07	001:03:30	0
2022-09-07	001:03:32	0
2022-09-07	001:03:34	0
2022-09-07	001:03:36	0
2022-09-07	001:03:38	0
2022-09-07	001:03:40	0
2022-09-07	001:03:42	0
2022-09-07	001:03:44	0
2022-09-07	001:03:46	0
2022-09-07	001:03:48	0
2022-09-07	001:03:50	0
2022-09-07	001:03:52	0
2022-09-07	001:03:54	0
2022-09-07	001:03:56	0
2022-09-07	001:03:58	0
2022-09-07	001:04:00	0
2022-09-07	001:04:02	0
2022-09-07	001:04:04	0
2022-09-07	001:04:06	0
2022-09-07	001:04:08	0
2022-09-07	001:04:10	0
2022-09-07	001:04:12	0
2022-09-07	001:04:14	0
2022-09-07	001:04:16	0
2022-09-07	001:04:18	0
2022-09-07	001:04:20	0
2022-09-07	001:04:22	0
2022-09-07	001:04:24	0
2022-09-07	001:04:26	0
2022-09-07	001:04:28	0
2022-09-07	001:04:30	0
2022-09-07	001:04:32	0
2022-09-07	001:04:34	0
2022-09-07	001:04:36	0
2022-09-07	001:04:38	0
2022-09-07	001:04:40	0
2022-09-07	001:04:42	0
2022-09-07	001:04:44	0
2022-09-07	001:04:46	0
2022-09-07	001:04:48	0
2022-09-07	001:04:50	0
2022-09-07	001:04:52	0
2022-09-07	001:04:54	0
2022-09-07	001:04:56	0
2022-09-07	001:04:58	0
2022-09-07	001:05:00	0
2022-09-07	001:05:02	0
2022-09-07	001:05:04	0
2022-09-07	001:05:06	0
2022-09-07	001:05:08	0
2022-09-07	001:05:10	0
2022-09-07	001:05:12	0
2022-09-07	001:05:14	0
2022-09-07	001:05:16	0
2022-09-07	001:05:18	0
2022-09-07	001:05:20	0
2022-09-07	001:05:22	0
2022-09-07	001:05:24	0
2022-09-07	001:05:26	0
2022-09-07	001:05:28	0.4
2022-09-07	001:05:30	0
2022-09-07	001:05:32	0
2022-09-07	001:05:34	0
2022-09-07	001:05:36	0
2022-09-07	001:05:38	0
2022-09-07	001:05:40	0
2022-09-07	001:05:42	0
2022-09-07	001:05:44	0
2022-09-07	001:05:46	0
2022-09-07	001:05:48	0
2022-09-07	001:05:50	0
2022-09-07	001:05:52	0.5
2022-09-07	001:05:54	0.5
2022-09-07	001:05:56	0
2022-09-07	001:05:58	0
2022-09-07	001:06:00	0
2022-09-07	001:06:02	0
2022-09-07	001:06:04	0
2022-09-07	001:06:06	0
2022-09-07	001:06:08	0
2022-09-07	001:06:10	0
2022-09-07	001:06:12	0
2022-09-07	001:06:14	0
2022-09-07	001:06:16	0
2022-09-07	001:06:18	0
2022-09-07	001:06:20	0
2022-09-07	001:06:22	0
2022-09-07	001:06:24	0
2022-09-07	001:06:26	0
2022-09-07	001:06:28	0
2022-09-07	001:06:30	0.4
2022-09-07	001:06:32	0.5
2022-09-07	001:06:34	0.3
2022-09-07	001:06:36	0.5
2022-09-07	001:06:38	0.3
2022-09-07	001:06:40	0.5
2022-09-07	001:06:42	0
2022-09-07	001:06:44	0
2022-09-07	001:06:46	0
2022-09-07	001:06:48	0
2022-09-07	001:06:50	0
2022-09-07	001:06:52	0
2022-09-07	001:06:54	0
2022-09-07	001:06:56	0
2022-09-07	001:06:58	0
2022-09-07	001:07:00	0
2022-09-07	001:07:02	0.4
2022-09-07	001:07:04	0.5
2022-09-07	001:07:06	0
2022-09-07	001:07:08	0
2022-09-07	001:07:10	0
2022-09-07	001:07:12	0
2022-09-07	001:07:14	0
2022-09-07	001:07:16	0.4
2022-09-07	001:07:18	0
2022-09-07	001:07:20	0
2022-09-07	001:07:22	0
2022-09-07	001:07:24	0
2022-09-07	001:07:26	0.5
2022-09-07	001:07:28	0
2022-09-07	001:07:30	0
2022-09-07	001:07:32	0
2022-09-07	001:07:35	0
2022-09-07	001:07:40	0
2022-09-07	001:07:45	0
2022-09-07	001:07:50	0
2022-09-07	001:07:55	0
2022-09-07	001:08:00	0
2022-09-07	001:08:05	0
2022-09-07	001:08:10	0
2022-09-07	001:08:15	0
2022-09-07	001:08:20	0
2022-09-07	001:08:25	0
2022-09-07	001:08:30	0
2022-09-07	001:08:35	0
2022-09-07	001:08:40	0
2022-09-07	001:08:45	0
2022-09-07	001:08:50	0.5
2022-09-07	001:08:55	0
2022-09-07	001:09:00	0.4
2022-09-07	001:09:05	0.3
2022-09-07	001:09:10	0
2022-09-07	001:09:15	0
2022-09-07	001:09:20	0
2022-09-07	001:09:25	0
2022-09-07	001:09:30	0
2022-09-07	001:09:35	0
2022-09-07	001:09:40	0
2022-09-07	001:09:45	0
2022-09-07	001:09:50	0
2022-09-07	001:09:55	0.3
2022-09-07	001:10:00	0.4
2022-09-07	001:10:05	0.4
2022-09-07	001:10:10	0
2022-09-07	001:10:15	0
2022-09-07	001:10:20	0
2022-09-07	001:10:25	0
2022-09-07	001:10:30	0
2022-09-07	001:10:35	0
2022-09-07	001:10:40	0
2022-09-07	001:10:45	0
2022-09-07	001:10:50	0.4
2022-09-07	001:10:55	0.3
2022-09-07	001:11:00	0
2022-09-07	001:11:05	0
2022-09-07	001:11:10	0.5
2022-09-07	001:11:15	0
2022-09-07	001:11:20	0
2022-09-07	001:11:25	0
2022-09-07	001:11:30	0
2022-09-07	001:11:35	0.3
2022-09-07	001:11:40	0
2022-09-07	001:11:45	0
2022-09-07	001:11:50	0
2022-09-07	001:11:55	0
2022-09-07	001:12:00	0.5
2022-09-07	001:12:05	0.4
2022-09-07	001:12:10	0
2022-09-07	001:12:15	0
2022-09-07	001:12:20	0.4
2022-09-07	001:12:25	0.4
2022-09-07	001:12:30	0
2022-09-07	001:12:35	0
2022-09-07	001:12:40	0.5
2022-09-07	001:12:45	0.4
2022-09-07	001:12:50	0
2022-09-07	001:12:55	0
2022-09-07	001:13:00	0
2022-09-07	001:13:05	0
2022-09-07	001:13:10	0.4
2022-09-07	001:13:15	0
2022-09-07	001:13:20	0.3
2022-09-07	001:13:25	0.5
2022-09-07	001:13:30	0.6
2022-09-07	001:13:35	0
2022-09-07	001:13:40	0.6
2022-09-07	001:13:45	0.6
2022-09-07	001:13:50	0
2022-09-07	001:13:55	0.9
2022-09-07	001:14:00	0.3
2022-09-07	001:14:05	0
2022-09-07	001:14:10	1.1
2022-09-07	001:14:15	0.6
2022-09-07	001:14:20	0
2022-09-07	001:14:25	0
2022-09-07	001:14:30	0.5
2022-09-07	001:14:35	0
2022-09-07	001:14:40	0
2022-09-07	001:14:45	0.6
2022-09-07	001:14:50	0
2022-09-07	001:14:55	0
2022-09-07	001:15:00	0.4
2022-09-07	001:15:05	0.5
2022-09-07	001:15:10	0.4
2022-09-07	001:15:15	0.4
2022-09-07	001:15:20	0.8
2022-09-07	001:15:25	0.6
2022-09-07	001:15:30	0
2022-09-07	001:15:35	0.4
2022-09-07	001:15:40	0.5
2022-09-07	001:15:45	0
2022-09-07	001:15:50	0
2022-09-07	001:15:55	0.5
2022-09-07	001:16:00	0
2022-09-07	001:16:05	0.6
2022-09-07	001:16:10	0.4
2022-09-07	001:16:15	0
2022-09-07	001:16:20	0.4
2022-09-07	001:16:25	0
2022-09-07	001:16:30	0
2022-09-07	001:16:35	0
2022-09-07	001:16:40	0
2022-09-07	001:16:45	0.4
2022-09-07	001:16:50	0
2022-09-07	001:16:55	0
2022-09-07	001:17:00	0
2022-09-07	001:17:05	0.5
2022-09-07	001:17:10	0
2022-09-07	001:17:15	1
2022-09-07	001:17:20	0.5
2022-09-07	001:17:25	0.6
2022-09-07	001:17:30	0.6
2022-09-07	001:17:35	0
2022-09-07	001:17:40	0
2022-09-07	001:17:45	1.1
2022-09-07	001:17:50	0.4
2022-09-07	001:17:55	0
2022-09-07	001:18:00	0.5
