# Supplementary material for: A dual-selective thermal emitter with enhanced subambient radiative cooling performance
Source: Nat Commun. 2024 Jan 27;15:815. doi: 10.1038/s41467-024-45095-4 (PMC10821923; doi:10.1038/s41467-024-45095-4)
Supplement: Supplementary file 10 — Source data [file 41467_2024_45095_MOESM10_ESM.zip › Source_Data_FigS27.xlsx]

## Sheet: Supplementary Fig27
Temperature difference between ambient air and a dual-selective POM-PTFE film during an outdoor thermal measurement (6 and 7 September 2022).
Time of day	Temperature difference/°C
000:17:45	12
000:17:46	11.4
000:17:47	11.6
000:17:48	11.3
000:17:49	11.2
000:17:50	11.8
000:17:51	11.4
000:17:52	11.2
000:17:53	10.7
000:17:54	10.8
000:17:55	10.4
000:17:56	11.3
000:17:57	11.7
000:17:58	10.8
000:17:59	10.5
000:18:00	10.4
000:18:01	11
000:18:02	11.7
000:18:03	11.1
000:18:04	11.6
000:18:05	11.3
000:18:06	12
000:18:07	11.8
000:18:08	11.9
000:18:09	11.3
000:18:10	11.6
000:18:11	11
000:18:12	12.3
000:18:13	11.5
000:18:14	11.5
000:18:15	11.6
000:18:16	11.9
000:18:17	11.9
000:18:18	11.9
000:18:19	11.4
000:18:20	11
000:18:21	10.9
000:18:22	10.6
000:18:23	10.5
000:18:24	10.1
000:18:25	10.1
000:18:26	10.4
000:18:27	9.9
000:18:28	10.3
000:18:29	10.2
000:18:30	10.1
000:18:31	10.1
000:18:32	10.2
000:18:33	10.2
000:18:34	10.2
000:18:35	10.2
000:18:36	9.9
000:18:37	9.9
000:18:38	9.7
000:18:39	9.7
000:18:40	9.8
000:18:41	10.2
000:18:42	10.3
000:18:43	10.6
000:18:44	10.6
000:18:45	10.8
000:18:46	10.7
000:18:47	10.9
000:18:48	11.2
000:18:49	11.2
000:18:50	11.2
000:18:51	11.2
000:18:52	11.4
000:18:53	11.4
000:18:54	11.9
000:18:55	12.3
000:18:56	12.3
000:18:57	12.2
000:18:58	11.8
000:18:59	12.1
000:19:00	12
000:19:01	11.8
000:19:02	11.8
000:19:03	11.5
000:19:04	11.5
000:19:05	12
000:19:06	12.4
000:19:07	12.3
000:19:08	12.2
000:19:09	11.9
000:19:10	12.2
000:19:11	11.9
000:19:12	11.8
000:19:13	12.2
000:19:14	12.4
000:19:15	12.4
000:19:16	13
000:19:17	12.8
000:19:18	12.6
000:19:19	12.8
000:19:20	13
000:19:21	13.2
000:19:22	13.3
000:19:23	13.1
000:19:24	13.1
000:19:25	12.5
000:19:26	12.9
000:19:27	13.1
000:19:28	12.8
000:19:29	12.6
000:19:30	13
000:19:31	13.5
000:19:32	13.2
000:19:33	12.9
000:19:34	12.6
000:19:35	12.9
000:19:36	13
000:19:37	13.1
000:19:38	13.2
000:19:39	13.3
000:19:40	13
000:19:41	12.7
000:19:42	12
000:19:43	12.2
000:19:44	12.6
000:19:45	12.4
000:19:46	12.7
000:19:47	12.7
000:19:48	12.5
000:19:49	12.6
000:19:50	12.2
000:19:51	12.1
000:19:52	11.6
000:19:53	11.7
000:19:54	11.7
000:19:55	11.6
000:19:56	12.1
000:19:57	12.6
000:19:58	12.9
000:19:59	12.6
000:20:00	13.2
000:20:01	12.9
000:20:02	13
000:20:03	13.2
000:20:04	12.9
000:20:05	12.7
000:20:06	12.9
000:20:07	13.2
000:20:08	12.8
000:20:09	12.6
000:20:10	12.7
000:20:11	12.9
000:20:12	12.3
000:20:13	12.2
000:20:14	13.5
000:20:15	13.4
000:20:16	13.4
000:20:17	13
000:20:18	13.3
000:20:19	12.9
000:20:20	12.9
000:20:21	12.8
000:20:22	13.2
000:20:23	13
000:20:24	13.2
000:20:25	13.4
000:20:26	13.8
000:20:27	14.3
000:20:28	14.1
000:20:29	14.2
000:20:30	14.2
000:20:31	14
000:20:32	14
000:20:33	14
000:20:34	13.8
000:20:35	13.8
000:20:36	13.3
000:20:37	13
000:20:38	12.9
000:20:39	12.6
000:20:40	12.6
000:20:41	13.4
000:20:42	13.6
000:20:43	13.7
000:20:44	13.2
000:20:45	13
000:20:46	13.4
000:20:47	12.4
000:20:48	12.6
000:20:49	12
000:20:50	12.1
000:20:51	12
000:20:52	12.3
000:20:53	12.5
000:20:54	12.5
000:20:55	12.1
000:20:56	11.7
000:20:57	12.1
000:20:58	12.3
000:20:59	13
000:21:00	13.2
000:21:01	12.7
000:21:02	12.2
000:21:03	12
000:21:04	12
000:21:05	11.8
000:21:06	11.8
000:21:07	11.7
000:21:08	12.2
000:21:09	11.5
000:21:10	11.9
000:21:11	12
000:21:12	11.6
000:21:13	11.6
000:21:14	11.8
000:21:15	11.6
000:21:16	12.1
000:21:17	11.7
000:21:18	11.6
000:21:19	11.7
000:21:20	11.7
000:21:21	11.9
000:21:22	11.5
000:21:23	11.9
000:21:24	12
000:21:25	11.5
000:21:26	12.2
000:21:27	11.7
000:21:28	12.1
000:21:29	11.7
000:21:30	11.7
000:21:31	11.8
000:21:32	12.6
000:21:33	11.5
000:21:34	12.2
000:21:35	11.5
000:21:36	12.1
000:21:37	11.8
000:21:38	10.8
000:21:39	11.8
000:21:40	11.5
000:21:41	11.7
000:21:42	12
000:21:43	11.8
000:21:44	11.8
000:21:45	11.8
000:21:46	11.6
000:21:47	11.9
000:21:48	11.6
000:21:49	11.7
000:21:50	11.5
000:21:51	11.4
000:21:52	11.5
000:21:53	12.4
000:21:54	12
000:21:55	12.1
000:21:56	11.9
000:21:57	12.4
000:21:58	12
000:21:59	11.9
000:22:00	11.8
000:22:01	11.4
000:22:02	11.7
000:22:03	10.9
000:22:04	10.9
000:22:05	11.3
000:22:06	11.1
000:22:07	10.4
000:22:08	10.9
000:22:09	11
000:22:10	11.5
000:22:11	11.4
000:22:12	11.6
000:22:13	11.3
000:22:14	11.2
000:22:15	10.9
000:22:16	11.1
000:22:17	11.1
000:22:18	11.5
000:22:19	11.2
000:22:20	11.1
000:22:21	11.9
000:22:22	11.5
000:22:23	12.2
000:22:24	11.5
000:22:25	10.6
000:22:26	11.3
000:22:27	11.4
000:22:28	11
000:22:29	11.9
000:22:30	11.7
000:22:31	10.7
000:22:32	11.3
000:22:33	11.3
000:22:34	12.3
000:22:35	12.5
000:22:36	12.4
000:22:37	12.5
000:22:38	11.9
000:22:39	11.6
000:22:40	11.5
000:22:41	11.3
000:22:42	11.3
000:22:43	11.1
000:22:44	11.2
000:22:45	11.3
000:22:46	11.1
000:22:47	11.1
000:22:48	11.2
000:22:49	10.9
000:22:50	11.5
000:22:51	11
000:22:52	11.2
000:22:53	11.5
000:22:54	11.6
000:22:55	11.4
000:22:56	11.4
000:22:57	11.8
000:22:58	11.5
000:22:59	11.5
000:23:00	11.2
000:23:01	11.3
000:23:02	11.5
000:23:03	10.9
000:23:04	11.5
000:23:05	11.5
000:23:06	11.5
000:23:07	11.2
000:23:08	11.3
000:23:09	11.5
000:23:10	11.3
000:23:11	11.5
000:23:12	11.3
000:23:13	11.3
000:23:14	11.6
000:23:15	11.5
000:23:16	11.8
000:23:17	11.2
000:23:18	11.2
000:23:19	10.8
000:23:20	11.1
000:23:21	11.5
000:23:22	11.2
000:23:23	12.4
000:23:24	11.7
000:23:25	10.6
000:23:26	11.1
000:23:27	11
000:23:28	11.1
000:23:29	11.7
000:23:30	11.6
000:23:31	11.8
000:23:32	10.7
000:23:33	10.1
000:23:34	10.2
000:23:35	9.8
000:23:36	10
000:23:37	9.8
000:23:38	9.9
000:23:39	9.7
000:23:40	9.1
000:23:41	9.6
000:23:42	10.1
000:23:43	11.4
000:23:44	11.5
000:23:45	11.7
000:23:46	11.3
000:23:47	11.5
000:23:48	11.2
000:23:49	11.3
000:23:50	11.2
000:23:51	11.3
000:23:52	11.5
000:23:53	11.7
000:23:54	11.6
000:23:55	11.1
000:23:56	11.7
000:23:57	11.3
000:23:58	11
000:23:59	11
001:00:00	11.1
001:00:01	11
001:00:02	11
001:00:03	10.5
001:00:04	10.6
001:00:05	11.3
001:00:06	11.9
001:00:07	12.6
001:00:08	12
001:00:09	12.5
001:00:10	12
001:00:11	12.6
001:00:12	11.6
001:00:13	12.2
001:00:14	11.4
001:00:15	11.5
001:00:16	10.9
001:00:17	10
001:00:18	11.4
001:00:19	10.3
001:00:20	10.9
001:00:21	11.1
001:00:22	10
001:00:23	11.6
001:00:24	10.4
001:00:25	10.5
001:00:26	11.6
001:00:27	11
001:00:28	11.5
001:00:29	11.9
001:00:30	11.2
001:00:31	11.4
001:00:32	11.2
001:00:33	10.4
001:00:34	10.9
001:00:35	10.4
001:00:36	10.6
001:00:37	10.4
001:00:38	11
001:00:39	10.6
001:00:40	10.9
001:00:41	10.5
001:00:42	10.6
001:00:43	10.3
001:00:44	11.2
001:00:45	11.2
001:00:46	11.5
001:00:47	11.8
001:00:48	11.6
001:00:49	11.3
001:00:50	11.4
001:00:51	11.2
001:00:52	11.5
001:00:53	11.7
001:00:54	11.3
001:00:55	11.4
001:00:56	11.4
001:00:57	11.2
001:00:58	11.3
001:00:59	11.7
001:01:00	11.3
001:01:01	11.6
001:01:02	11.3
001:01:03	11.6
001:01:04	11.7
001:01:05	11.9
001:01:06	11.8
001:01:07	11.6
001:01:08	11.5
001:01:09	11.5
001:01:10	11.3
001:01:11	11.6
001:01:12	11.6
001:01:13	11.5
001:01:14	11.5
001:01:15	10.9
001:01:16	11.8
001:01:17	11
001:01:18	11.1
001:01:19	11.5
001:01:20	12
001:01:21	12.1
001:01:22	11.8
001:01:23	11.4
001:01:24	11.4
001:01:25	11.3
001:01:26	10.9
001:01:27	10.9
001:01:28	11.3
001:01:29	11.2
001:01:30	10.2
001:01:31	10.4
001:01:32	11
001:01:33	10.3
001:01:34	11.3
001:01:35	11.1
001:01:36	10.7
001:01:37	10.3
001:01:38	10.4
001:01:39	11.1
001:01:40	11
001:01:41	11.5
001:01:42	11.8
001:01:43	12
001:01:44	12.1
001:01:45	12.1
001:01:46	12
001:01:47	11.7
001:01:48	12
001:01:49	12
001:01:50	11.9
001:01:51	11.8
001:01:52	12.1
001:01:53	12
001:01:54	12.2
001:01:55	12.4
001:01:56	12.2
001:01:57	12.3
001:01:58	12.3
001:01:59	12
001:02:00	11.7
001:02:01	11.9
001:02:02	11.9
001:02:03	11.9
001:02:04	11.6
001:02:05	11.8
001:02:06	11.5
001:02:07	11.5
001:02:08	11.5
001:02:09	11.5
001:02:10	11.5
001:02:11	11
001:02:12	11
001:02:13	10.8
001:02:14	10.6
001:02:15	10.5
001:02:16	10.5
001:02:17	10.5
001:02:18	10.4
001:02:19	10.5
001:02:20	10.4
001:02:21	10.6
001:02:22	11.3
001:02:23	11.7
001:02:24	11.7
001:02:25	12
001:02:26	11.1
001:02:27	11.1
001:02:28	11.8
001:02:29	11.8
001:02:30	11.9
001:02:31	10.7
001:02:32	11.9
001:02:33	11.5
001:02:34	12.2
001:02:35	11.6
001:02:36	10.9
001:02:37	12.1
001:02:38	12.1
001:02:39	11.8
001:02:40	12.2
001:02:41	10.7
001:02:42	11.7
001:02:43	11.1
001:02:44	10.1
001:02:45	10
001:02:46	9.4
001:02:47	10.1
001:02:48	11
001:02:49	12.5
001:02:50	12.8
001:02:51	12.8
001:02:52	12.7
001:02:53	12.8
001:02:54	12.7
001:02:55	12.3
001:02:56	10.5
001:02:57	11
001:02:58	11.9
001:02:59	12.8
001:03:00	12.6
001:03:01	11
001:03:02	10.4
001:03:03	10.7
001:03:04	9.9
001:03:05	10.2
001:03:06	10.2
001:03:07	10.7
001:03:08	10.1
001:03:09	10.9
001:03:10	11.6
001:03:11	11.8
001:03:12	10.4
001:03:13	10.4
001:03:14	11.4
001:03:15	12.7
001:03:16	11.3
001:03:17	10.5
001:03:18	10.1
001:03:19	10.2
001:03:20	12.1
001:03:21	9.8
001:03:22	10
001:03:23	9.4
001:03:24	9.9
001:03:25	9.9
001:03:26	9.5
001:03:27	9.7
001:03:28	9.9
001:03:29	9.9
001:03:30	9.9
001:03:31	9.4
001:03:32	9.5
001:03:33	9.6
001:03:34	10.6
001:03:35	10.7
001:03:36	10.2
001:03:37	10.8
001:03:38	9.4
001:03:39	9.6
001:03:40	10.5
001:03:41	9.7
001:03:42	9.7
001:03:43	10.7
001:03:44	10.6
001:03:45	12
001:03:46	11.7
001:03:47	11.1
001:03:48	11.9
001:03:49	12.2
001:03:50	12.4
001:03:51	12.2
001:03:52	11.7
001:03:53	9.7
001:03:54	9.6
001:03:55	10.1
001:03:56	10.6
001:03:57	10.4
001:03:58	10.1
001:03:59	10.3
001:04:00	9.9
001:04:01	9.8
001:04:02	10.4
001:04:03	10.4
001:04:04	11.3
001:04:05	10.3
001:04:06	11
001:04:07	10.9
001:04:08	9.8
001:04:09	10.4
001:04:10	10.2
001:04:11	10.1
001:04:12	9.9
001:04:13	9.4
001:04:14	9.5
001:04:15	9.3
001:04:16	9.5
001:04:17	9.4
001:04:18	10.1
001:04:19	9.8
001:04:20	9.7
001:04:21	10.2
001:04:22	10
001:04:23	9.9
001:04:24	10.5
001:04:25	9.4
001:04:26	10
001:04:27	10
001:04:28	10.3
001:04:29	10.3
001:04:30	9.7
001:04:31	10
001:04:32	10.3
001:04:33	10.1
001:04:34	9.5
001:04:35	10.1
001:04:36	10
001:04:37	10.6
001:04:38	10.3
001:04:39	10.4
001:04:40	11.6
001:04:41	11.6
001:04:42	10.4
001:04:43	9.3
001:04:44	9.5
001:04:45	10.2
001:04:46	10.2
001:04:47	9.8
001:04:48	11.2
001:04:49	11.9
001:04:50	11.8
001:04:51	12.4
001:04:52	12
001:04:53	12.3
001:04:54	12.5
001:04:55	11.9
001:04:56	11.2
001:04:57	11.2
001:04:58	12
001:04:59	10.9
001:05:00	10.5
001:05:01	10.2
001:05:02	10.6
001:05:03	10.4
001:05:04	10.7
001:05:05	9.9
001:05:06	9.6
001:05:07	10.4
001:05:08	10.2
001:05:09	9.7
001:05:10	9.3
001:05:11	11
001:05:12	10.3
001:05:13	10
001:05:14	10.6
001:05:15	10.8
001:05:16	10.2
001:05:17	9.8
001:05:18	9.6
001:05:19	9.9
001:05:20	9.8
001:05:21	10.1
001:05:22	10.7
001:05:23	10.3
001:05:24	10.2
001:05:25	10.1
001:05:26	10.8
001:05:27	10.8
001:05:28	11.8
001:05:29	11.2
001:05:30	9.4
001:05:31	9.7
001:05:32	9.2
001:05:33	9.5
001:05:34	10.1
001:05:35	9.8
001:05:36	9.8
001:05:37	10.4
001:05:38	10.1
001:05:39	10.8
001:05:40	11.5
001:05:41	11.1
001:05:42	10.7
001:05:43	11
001:05:44	10.7
001:05:45	10.2
001:05:46	10.6
001:05:47	10.8
001:05:48	10.5
001:05:49	11.6
001:05:50	11
001:05:51	10.2
001:05:52	10.5
001:05:53	10.4
001:05:54	10.9
001:05:55	11
001:05:56	11.1
001:05:57	11
001:05:58	10.5
001:05:59	10.4
001:06:00	10.1
001:06:01	9.6
001:06:02	9.8
001:06:03	9.4
001:06:04	9.5
001:06:05	9.3
001:06:06	9.7
001:06:07	10.2
001:06:08	11
001:06:09	9.9
001:06:10	10.3
001:06:11	9.9
001:06:12	10.7
001:06:13	10.7
001:06:14	10.8
001:06:15	10.5
001:06:16	11.4
001:06:17	11.4
001:06:18	11
001:06:19	11.7
001:06:20	11.3
001:06:21	11.2
001:06:22	10.2
001:06:23	10.2
001:06:24	10.7
001:06:25	10.2
001:06:26	10.2
001:06:27	11.2
001:06:28	10.6
001:06:29	10.9
001:06:30	10.2
001:06:31	9.9
001:06:32	10.1
001:06:33	10.5
001:06:34	10.1
001:06:35	10.5
001:06:36	10.3
001:06:37	10.6
001:06:38	10.6
001:06:39	10.6
001:06:40	10.4
001:06:41	10.4
001:06:42	10.4
001:06:43	10.5
001:06:44	10.3
001:06:45	10.4
001:06:46	10.5
001:06:47	11.6
001:06:48	10.3
001:06:49	10.1
001:06:50	10.5
001:06:51	9.8
001:06:52	9.5
001:06:53	9.6
001:06:54	8.7
001:06:55	8.5
001:06:56	8.3
001:06:57	8.4
001:06:58	8.6
001:06:59	8.7
001:07:00	8.7
001:07:01	8.7
001:07:02	9.1
001:07:03	8.8
001:07:04	9.2
001:07:05	9.1
001:07:06	9
001:07:07	9.1
001:07:08	9
001:07:09	9.5
001:07:10	10.7
001:07:11	10.1
001:07:12	9.9
001:07:13	9.7
001:07:14	9.8
001:07:15	9.7
001:07:16	9.5
001:07:17	9.2
001:07:18	9.4
001:07:19	9.3
001:07:20	9.5
001:07:21	9.7
001:07:22	9.9
001:07:23	10.4
001:07:24	10.7
001:07:25	10.6
001:07:26	10.4
001:07:27	10.6
001:07:28	10.4
001:07:29	10.4
001:07:30	10.4
001:07:31	10.3
001:07:32	10.3
001:07:33	10.4
001:07:34	10.4
001:07:35	10.6
001:07:36	10.4
001:07:37	10.4
001:07:38	10.3
001:07:39	10.2
001:07:40	10.2
001:07:41	9.9
001:07:42	9.5
001:07:43	10
001:07:44	10.1
001:07:45	10
001:07:46	9.8
001:07:47	10.2
001:07:48	10.2
001:07:49	10.1
001:07:50	10
001:07:51	9.5
001:07:52	10.4
001:07:53	10.3
001:07:54	10.6
001:07:55	10.3
001:07:56	10.2
001:07:57	10.2
001:07:58	10.4
001:07:59	10.4
001:08:00	10.1
001:08:01	10.3
001:08:02	10.3
001:08:03	10.6
001:08:04	10.7
001:08:05	10.5
001:08:06	10.5
001:08:07	10.8
001:08:08	11
001:08:09	11.2
001:08:10	11.5
001:08:11	11.4
001:08:12	11.7
001:08:13	11.6
001:08:14	13
001:08:15	11.8
001:08:16	11.3
001:08:17	11.4
001:08:18	11.2
001:08:19	10.8
001:08:20	10.7
001:08:21	10.7
001:08:22	10.5
001:08:23	10.2
001:08:24	10
001:08:25	10
001:08:26	10.8
001:08:27	10.3
001:08:28	9.2
001:08:29	10.1
001:08:30	10.4
001:08:31	8.9
001:08:32	8.8
001:08:33	9
001:08:34	8.7
001:08:35	8.8
001:08:36	8.7
001:08:37	8.8
001:08:38	8.5
001:08:39	8.7
001:08:40	8.7
001:08:40	9.5
001:08:41	9.5
001:08:42	9.8
001:08:43	9.7
001:08:44	10.9
001:08:45	10.2
001:08:46	11
001:08:47	11.9
001:08:48	13.2
001:08:49	12.6
001:08:50	12.5
001:08:51	13.5
001:08:52	12.1
001:08:53	13.9
001:08:54	11.1
001:08:55	10.1
001:08:56	12.5
001:08:57	12.9
001:08:58	12
001:08:59	11.7
001:09:00	11.4
001:09:01	12.2
001:09:02	10.8
001:09:03	11
001:09:04	11.6
001:09:05	11.3
001:09:06	11
001:09:07	10.5
001:09:08	10.4
001:09:09	10.6
001:09:10	11
001:09:11	10.1
001:09:12	10.3
001:09:13	11
001:09:14	10.2
001:09:15	10.3
001:09:16	10.8
001:09:17	10.4
001:09:18	10.5
001:09:19	9.7
001:09:20	9.3
001:09:21	9.5
001:09:22	9.8
001:09:23	9.5
001:09:24	9.3
001:09:25	8.6
001:09:26	9.1
001:09:27	8.7
001:09:28	8.2
001:09:29	7.8
001:09:30	8.4
001:09:31	8.6
001:09:32	8.2
001:09:33	8.7
001:09:34	8.7
001:09:35	8.2
001:09:36	9.5
001:09:37	10.3
001:09:38	9.6
001:09:39	9.9
001:09:40	9.7
001:09:41	10
001:09:42	8.9
001:09:43	9
001:09:44	8.9
001:09:45	8.8
001:09:46	9.2
001:09:47	9
001:09:48	9
001:09:49	9.2
001:09:50	8.6
001:09:51	8.6
001:09:52	7.5
001:09:53	7.9
001:09:54	8.3
001:09:55	7.8
001:09:56	8.1
001:09:57	7.7
001:09:58	8.7
001:09:59	8.7
001:10:00	8.6
001:10:01	8.5
001:10:02	9.2
001:10:03	9.8
001:10:04	10.6
001:10:05	10.1
001:10:06	9.3
001:10:07	9.2
001:10:08	9.3
001:10:09	9.3
001:10:10	9.1
001:10:11	9
001:10:12	8.9
001:10:13	8.8
001:10:14	8.9
001:10:15	8.8
001:10:16	9.4
001:10:17	8.6
001:10:18	8.7
001:10:19	8.4
001:10:20	9.1
001:10:21	8.3
001:10:22	8.3
001:10:23	9
001:10:24	8.9
001:10:25	8.6
001:10:26	9.2
001:10:27	9
001:10:28	9.2
001:10:29	9.3
001:10:30	9.2
001:10:31	9.4
001:10:32	9.7
001:10:33	9.7
001:10:34	8.6
001:10:35	9.4
001:10:36	10.4
001:10:37	9.4
001:10:38	9.5
001:10:39	8.1
001:10:40	9.5
001:10:41	8.7
001:10:42	8.8
001:10:43	9.2
001:10:44	9.8
001:10:45	10
001:10:46	9.7
001:10:47	10.1
001:10:48	8.8
001:10:49	9
001:10:50	9.7
001:10:51	8.8
001:10:52	9.6
001:10:53	9.5
001:10:54	9.6
001:10:55	9.7
001:10:56	8.4
001:10:57	7.9
001:10:58	8.6
001:10:59	9.1
001:11:00	9.6
001:11:01	9.7
001:11:02	8.6
001:11:03	8.9
001:11:04	8.5
001:11:05	8
001:11:06	8.5
001:11:07	8.4
001:11:08	9.4
001:11:09	9
001:11:10	9.7
001:11:11	9.1
001:11:12	9.9
001:11:13	9.6
001:11:14	9
001:11:15	7.7
001:11:16	8.8
001:11:17	9.7
001:11:18	8.8
001:11:19	8.6
001:11:20	8.5
001:11:21	8.3
001:11:22	9.3
001:11:23	8.7
001:11:24	9.4
001:11:25	9.6
001:11:26	8.5
001:11:27	9.1
001:11:28	8.3
001:11:29	8.2
001:11:30	7.6
001:11:31	7.4
001:11:32	7.8
001:11:33	8.6
001:11:34	7.8
001:11:35	7.5
001:11:36	8.1
001:11:37	7.7
001:11:38	8
001:11:39	8.3
001:11:40	8.8
001:11:41	8.8
001:11:42	8.9
001:11:43	11.3
001:11:44	10.3
001:11:45	10.5
001:11:46	9.6
001:11:47	10
001:11:48	8.6
001:11:49	8.7
001:11:50	8.5
001:11:51	7.7
001:11:52	8.3
001:11:53	8.7
001:11:54	7.9
001:11:55	8
001:11:56	9.4
001:11:57	8.9
001:11:58	9.4
001:11:59	7.9
001:12:00	8.8
001:12:01	8.3
001:12:02	8.4
001:12:03	8.8
001:12:04	8.2
001:12:05	8.8
001:12:06	8.1
001:12:07	7.6
001:12:08	8.3
001:12:09	7.9
001:12:10	7.8
001:12:11	8.2
001:12:12	8
001:12:13	7.1
001:12:14	7.5
001:12:15	7.9
001:12:16	8.1
001:12:17	8
001:12:18	8.6
001:12:19	8.2
001:12:20	8.3
001:12:21	8.4
001:12:22	8.2
001:12:23	8.7
001:12:24	7.9
001:12:25	7.7
001:12:26	8.2
001:12:27	8.2
001:12:28	8
001:12:29	7.4
001:12:30	8.4
001:12:31	7.7
001:12:32	9.1
001:12:33	9.6
001:12:34	9.1
001:12:35	9.5
001:12:36	8.4
001:12:37	9.5
001:12:38	9.4
001:12:39	9.2
001:12:40	8.8
001:12:41	9.7
001:12:42	9.1
001:12:43	9.1
001:12:44	8
001:12:45	8.2
001:12:46	8.4
001:12:47	9
001:12:48	9
001:12:49	7.8
001:12:50	8.2
001:12:51	7.7
001:12:52	9.2
001:12:53	9.4
001:12:54	9.7
001:12:55	9.2
001:12:56	9.1
001:12:57	9.5
001:12:58	9.1
001:12:59	10
001:13:00	9.2
001:13:01	8.6
001:13:02	9.2
001:13:03	9.4
001:13:04	8.7
001:13:05	8.2
001:13:06	8.1
001:13:07	7.5
001:13:08	7.8
001:13:09	8.4
001:13:10	8.5
001:13:11	7.5
001:13:12	8.9
001:13:13	9.6
001:13:14	9.1
001:13:15	8.9
001:13:16	9.1
001:13:17	9.1
001:13:18	9.7
001:13:19	9.5
001:13:20	9.6
001:13:21	8.2
001:13:22	9.9
001:13:23	9.1
001:13:24	9.2
001:13:25	9.5
001:13:26	8.6
001:13:27	8.9
001:13:28	8.6
001:13:29	9.5
001:13:30	9.8
001:13:31	8.5
001:13:32	8.6
001:13:33	7.9
001:13:34	9.1
001:13:35	9.6
001:13:36	8.8
001:13:37	9
001:13:38	8.7
001:13:39	9.4
001:13:40	8.4
001:13:41	8.5
001:13:42	8.2
001:13:43	7.2
001:13:44	6.8
001:13:45	8.3
001:13:46	8.7
001:13:47	8.3
001:13:48	8.9
001:13:49	9.1
001:13:50	8.2
001:13:51	8.2
001:13:52	8.2
001:13:53	8.6
001:13:54	8.9
001:13:55	8.4
001:13:56	8.6
001:13:57	9
001:13:58	10
001:13:59	7.9
001:14:00	8.5
001:14:01	8.5
001:14:02	9.1
001:14:03	8.9
001:14:04	8.9
001:14:05	8.4
001:14:06	9.1
001:14:07	9.3
001:14:08	9
001:14:09	8.8
001:14:10	8.2
001:14:11	7.1
001:14:12	8.9
001:14:13	8.8
001:14:14	8.6
001:14:15	8.8
001:14:16	8.7
001:14:17	7.5
001:14:18	7.7
001:14:19	8.1
001:14:20	8.1
001:14:21	8.9
001:14:22	8
001:14:23	8.2
001:14:24	7.8
001:14:25	7.8
001:14:26	8.3
001:14:27	7.9
001:14:28	7.9
001:14:29	8.2
001:14:30	7.8
001:14:31	7.1
001:14:32	8.9
001:14:33	6.7
001:14:34	7.6
001:14:35	8.1
001:14:36	8.2
001:14:37	8.1
001:14:38	7.5
001:14:39	7
001:14:40	6.9
001:14:41	7
001:14:42	8.1
001:14:43	7.8
001:14:44	7.7
001:14:45	8
001:14:46	8.6
001:14:47	8.2
001:14:48	7.7
001:14:49	7.7
001:14:50	9
001:14:51	8.1
001:14:52	7.6
001:14:53	8.4
001:14:54	7
001:14:55	8
001:14:56	7.9
001:14:57	7.6
001:14:58	7.3
001:14:59	6.2
001:15:00	7.4
001:15:01	7.5
001:15:02	6.4
001:15:03	7
001:15:04	6.6
001:15:05	7.2
001:15:06	7.5
001:15:07	7
001:15:08	6.2
001:15:09	7
001:15:10	7.1
001:15:11	7.2
001:15:12	7
001:15:13	6.6
001:15:14	6.5
001:15:15	6.3
001:15:16	6.5
001:15:17	6
001:15:18	5.9
001:15:19	5.5
001:15:20	5.8
001:15:21	6.5
001:15:22	6.4
001:15:23	6.2
001:15:24	6.1
001:15:25	6.2
001:15:26	6.6
001:15:27	5.5
001:15:28	5.6
001:15:29	5.7
001:15:30	6
001:15:31	6
001:15:32	6
001:15:33	5.4
001:15:34	5.6
001:15:35	5.3
001:15:36	5.4
001:15:37	4.7
001:15:38	5.3
001:15:39	5.4
001:15:40	5.1
001:15:41	5.5
001:15:42	4.8
001:15:43	5.4
001:15:44	5.1
001:15:45	5.8
001:15:46	5.1
001:15:47	5.4
001:15:48	5.7
001:15:49	6
001:15:50	6.2
001:15:51	6
001:15:52	5.8
001:15:53	6.3
001:15:54	6.3
001:15:55	6.6
001:15:56	6.4
001:15:57	6.7
001:15:58	6.6
001:15:59	6.7
001:16:00	5.8
001:16:01	5.9
001:16:02	5.8
001:16:03	5.9
001:16:04	5.2
001:16:05	5.6
001:16:06	5.7
001:16:07	5.1
001:16:08	6
001:16:09	6.3
001:16:10	7.1
001:16:11	7.3
001:16:12	6.9
001:16:13	6.8
001:16:14	6.4
001:16:15	6
001:16:16	6.1
001:16:17	5
001:16:18	6.5
001:16:19	6.8
001:16:20	6.8
001:16:21	6.2
001:16:22	5.5
001:16:23	5.3
001:16:24	5.2
001:16:25	5.3
001:16:26	5
001:16:27	5.2
001:16:28	5.2
001:16:29	5
001:16:30	4.9
001:16:31	4.7
001:16:32	5.3
001:16:33	5.5
001:16:34	5.6
001:16:35	5.5
001:16:36	5.7
001:16:37	5.8
001:16:38	5.7
001:16:39	5.9
001:16:40	6
001:16:41	6.5
001:16:42	6
001:16:43	6.1
001:16:44	6.3
001:16:45	6.7
001:16:46	6.6
001:16:47	7
001:16:48	6.7
001:16:49	6.6
001:16:50	6.7
001:16:51	6.7
001:16:52	7
001:16:53	7.1
001:16:54	7.3
001:16:55	7.7
001:16:56	7.4
001:16:57	8.3
001:16:58	7.8
001:16:59	7.8
001:17:00	8
001:17:01	8.5
001:17:02	7.7
001:17:03	7.4
001:17:04	8
001:17:05	7.8
001:17:06	6.8
001:17:07	7.1
001:17:08	7.3
001:17:09	6.6
001:17:10	6.8
001:17:11	7
001:17:12	7.7
001:17:13	8.5
001:17:14	8.3
001:17:15	8.3
001:17:16	9.1
001:17:17	8.9
001:17:18	9.6
001:17:19	9.7
001:17:20	9.6
001:17:21	9.7
001:17:22	10.1
001:17:23	10.5
001:17:24	10.2
001:17:25	10.1
001:17:26	10.3
001:17:27	10.4
001:17:28	10.9
001:17:29	10.7
001:17:30	10.7
001:17:31	11.1
001:17:32	11.8
001:17:33	10.7
001:17:34	10.6
001:17:35	10.9
001:17:36	11.5
001:17:37	11.3
001:17:38	11.2
001:17:39	11.2
001:17:40	11.3
001:17:41	11.2
001:17:42	11.1
001:17:43	11.3
001:17:44	11.5
001:17:45	11.2
001:17:46	11.2
001:17:47	11.3
001:17:48	11.4
001:17:49	11.1
001:17:50	11.2
001:17:51	11.1
001:17:52	11.2
001:17:53	11.2
001:17:54	11.1
001:17:55	11.3
001:17:56	11
001:17:57	11.2
001:17:58	10.8
001:17:59	11.3
001:18:00	11.2
