# Supplementary material for: A dual-selective thermal emitter with enhanced subambient radiative cooling performance
Source: Nat Commun. 2024 Jan 27;15:815. doi: 10.1038/s41467-024-45095-4 (PMC10821923; doi:10.1038/s41467-024-45095-4)
Supplement: Supplementary file 10 — Source data [file 41467_2024_45095_MOESM10_ESM.zip › Source_Data_FigS31.xlsx]

## Sheet: Supplementary Fig31a
Solar reflectance spectra of mono-selective POM-Al and non-selective PVDF films.
Wavelength/μm	Solar reflectance/%R		Wavelength/μm	Solar reflectance/%R
	PVDF			POM-Al
2.5	95.969		2.5	84.9097
2.499	95.5504		2.496	84.2368
2.498	95.7221		2.492	84.1065
2.497	95.4692		2.488	84.0595
2.496	95.7456		2.484	83.8789
2.495	95.6073		2.48	83.8832
2.494	95.2002		2.476	83.7882
2.493	95.3732		2.472	83.5865
2.492	95.2986		2.468	83.6589
2.491	95.1282		2.464	83.3333
2.49	94.6443		2.46	82.8839
2.489	95.1819		2.456	82.8701
2.488	95.2275		2.452	82.9416
2.487	95.0639		2.448	83.1926
2.486	94.6709		2.444	83.5825
2.485	94.6139		2.44	84.5358
2.484	94.7342		2.436	85.4628
2.483	94.5914		2.432	86.508
2.482	94.6094		2.428	87.7029
2.481	94.5475		2.424	88.2478
2.48	94.1473		2.42	89.0085
2.479	94.4348		2.416	89.4299
2.478	94.4314		2.412	89.7148
2.477	94.0733		2.408	90.0435
2.476	93.8708		2.404	90.1017
2.475	93.6662		2.4	90.102
2.474	94.0378		2.396	90.4189
2.473	93.7105		2.392	90.3247
2.472	93.8334		2.388	90.6012
2.471	93.7243		2.384	90.5837
2.47	93.6251		2.38	90.5521
2.469	93.3671		2.376	90.3602
2.468	93.0864		2.372	90.4121
2.467	93.509		2.368	90.4933
2.466	93.4033		2.364	90.5119
2.465	93.302		2.36	90.6638
2.464	92.8645		2.356	91.0532
2.463	92.8838		2.352	90.8716
2.462	93.1416		2.348	90.7702
2.461	92.528		2.344	90.1982
2.46	92.8335		2.34	89.5331
2.459	92.779		2.336	88.8547
2.458	92.6872		2.332	88.1723
2.457	92.8316		2.328	87.7927
2.456	92.5222		2.324	87.6917
2.455	92.391		2.32	87.707
2.454	92.4989		2.316	88.012
2.453	92.3696		2.312	88.5078
2.452	92.3062		2.308	89.0788
2.451	92.0667		2.304	89.5062
2.45	91.8958		2.3	89.7595
2.449	92.1298		2.296	89.6898
2.448	92.0259		2.292	89.369
2.447	91.9686		2.288	88.914
2.446	91.769		2.284	88.4245
2.445	91.6961		2.28	87.6972
2.444	91.4716		2.276	86.6401
2.443	91.7338		2.272	85.7958
2.442	91.6474		2.268	85.0185
2.441	91.8672		2.264	84.0133
2.44	91.5633		2.26	82.5088
2.439	91.4865		2.256	81.1599
2.438	91.7821		2.252	79.4729
2.437	91.4704		2.248	78.8119
2.436	91.4417		2.244	78.6737
2.435	91.4597		2.24	79.4453
2.434	91.486		2.236	81.2303
2.433	91.4282		2.232	83.4352
2.432	91.6881		2.228	85.8333
2.431	91.3447		2.224	88.4972
2.43	91.3548		2.22	90.5824
2.429	91.3161		2.216	92.2908
2.428	91.2118		2.212	93.6147
2.427	91.4892		2.208	94.6142
2.426	91.2896		2.204	95.2621
2.425	91.3949		2.2	95.8852
2.424	91.0339		2.196	96.3812
2.423	91.1432		2.192	96.6135
2.422	91.0394		2.188	97.0783
2.421	91.1443		2.184	97.3107
2.42	91.2013		2.18	97.609
2.419	90.9634		2.176	98.0141
2.418	90.8451		2.172	98.2366
2.417	90.8829		2.168	98.6559
2.416	90.9985		2.164	98.8814
2.415	90.9251		2.16	99.1002
2.414	90.6315		2.156	99.4166
2.413	90.696		2.152	99.5503
2.412	90.5314		2.148	99.5954
2.411	90.289		2.144	99.86
2.41	90.3227		2.14	99.9654
2.409	90.3051		2.136	100.083
2.408	90.1745		2.132	100.01
2.407	89.9881		2.128	99.9741
2.406	90.0093		2.124	100.022
2.405	89.7226		2.12	99.802
2.404	89.6456		2.116	99.8772
2.403	89.8036		2.112	99.6286
2.402	89.7162		2.108	99.6415
2.401	89.6629		2.104	99.5584
2.4	89.6079		2.1	99.4289
2.399	89.3764		2.096	99.1596
2.398	89.3522		2.092	99.1494
2.397	89.3344		2.088	99.133
2.396	89.2421		2.084	98.9595
2.395	89.1501		2.08	98.836
2.394	89.2766		2.076	98.8121
2.393	89.1167		2.072	98.7634
2.392	89.1435		2.068	98.5365
2.391	89.0873		2.064	98.5317
2.39	89.3231		2.06	98.5805
2.389	89.0795		2.056	98.3538
2.388	89.1288		2.052	98.3575
2.387	89.3436		2.048	98.2507
2.386	89.1584		2.044	98.2776
2.385	89.2607		2.04	98.1658
2.384	89.2259		2.036	98.1841
2.383	89.4168		2.032	98.0218
2.382	89.39		2.028	97.995
2.381	89.3716		2.024	97.9359
2.38	89.4417		2.02	97.7743
2.379	89.2355		2.016	97.6968
2.378	89.4622		2.012	97.6612
2.377	89.5402		2.008	97.6213
2.376	89.6892		2.004	97.5669
2.375	89.7421		2	97.4897
2.374	89.8147		1.996	97.406
2.373	89.9388		1.992	97.4668
2.372	89.9417		1.988	97.3896
2.371	90.0039		1.984	97.2932
2.37	90.0746		1.98	97.3199
2.369	90.1808		1.976	97.2237
2.368	90.3281		1.972	97.2308
2.367	90.1421		1.968	97.167
2.366	90.2684		1.964	97.1539
2.365	90.3854		1.96	97.1168
2.364	90.2983		1.956	97.0846
2.363	90.553		1.952	97.101
2.362	90.6275		1.948	97.0001
2.361	90.5704		1.944	96.9621
2.36	90.762		1.94	96.8652
2.359	90.7222		1.936	96.8631
2.358	90.7359		1.932	96.7243
2.357	90.8677		1.928	96.6699
2.356	90.9418		1.924	96.5156
2.355	90.9816		1.92	96.4664
2.354	90.9849		1.916	96.3542
2.353	91.243		1.912	96.3251
2.352	91.1084		1.908	96.3061
2.351	91.0377		1.904	96.2239
2.35	91.2739		1.9	96.2486
2.349	91.2321		1.896	96.1879
2.348	91.3969		1.892	96.2196
2.347	91.3001		1.888	96.255
2.346	91.4506		1.884	96.1937
2.345	91.3888		1.88	96.1782
2.344	91.4751		1.876	96.194
2.343	91.4438		1.872	96.2167
2.342	91.4541		1.868	96.1104
2.341	91.3918		1.864	96.0842
2.34	91.4732		1.86	95.9981
2.339	91.5662		1.856	96.0549
2.338	91.4717		1.852	95.9468
2.337	91.4739		1.848	95.9969
2.336	91.5565		1.844	96.055
2.335	91.4659		1.84	96.0187
2.334	91.5494		1.836	95.9434
2.333	91.3803		1.832	95.9502
2.332	91.2133		1.828	95.9115
2.331	91.3206		1.824	95.9139
2.33	91.2013		1.82	95.8606
2.329	91.3303		1.816	95.8122
2.328	91.3233		1.812	95.747
2.327	91.2521		1.808	95.7225
2.326	91.1773		1.804	95.6554
2.325	91.2582		1.8	95.5818
2.324	91.1826		1.796	95.5661
2.323	90.9399		1.792	95.5451
2.322	91.1008		1.788	95.4581
2.321	91.0171		1.784	95.5101
2.32	91.01		1.78	95.4319
2.319	91.0443		1.776	95.464
2.318	91.1319		1.772	95.4432
2.317	91.0004		1.768	95.4059
2.316	90.999		1.764	95.2991
2.315	91.0524		1.76	95.2783
2.314	91.0124		1.756	95.1637
2.313	91.0816		1.752	95.0676
2.312	91.0268		1.748	94.9728
2.311	91.0043		1.744	94.9046
2.31	91.0559		1.74	94.8314
2.309	91.149		1.736	94.8122
2.308	91.1587		1.732	94.7777
2.307	91.1869		1.728	94.7522
2.306	91.085		1.724	94.7105
2.305	91.2251		1.72	94.6358
2.304	91.3878		1.716	94.5649
2.303	91.3011		1.712	94.5648
2.302	91.2293		1.708	94.5472
2.301	91.4018		1.704	94.624
2.3	91.3596		1.7	94.6519
2.299	91.1552		1.696	94.6338
2.298	91.3787		1.692	94.578
2.297	91.3958		1.688	94.5232
2.296	91.2933		1.684	94.4634
2.295	91.253		1.68	94.4658
2.294	91.1977		1.676	94.611
2.293	91.0353		1.672	94.8759
2.292	90.8331		1.668	95.2221
2.291	90.7849		1.664	95.6171
2.29	90.7096		1.66	95.948
2.289	90.2044		1.656	96.1917
2.288	90.1675		1.652	96.3968
2.287	89.8984		1.648	96.5028
2.286	89.4012		1.644	96.5764
2.285	89.0844		1.64	96.5962
2.284	88.6494		1.636	96.5687
2.283	88.4956		1.632	96.6173
2.282	87.9852		1.628	96.6085
2.281	87.6269		1.624	96.6376
2.28	87.0141		1.62	96.6095
2.279	86.469		1.616	96.6477
2.278	86.0853		1.612	96.6252
2.277	85.7569		1.608	96.6243
2.276	84.9271		1.604	96.6218
2.275	84.5835		1.6	96.6042
2.274	84.0869		1.596	96.5862
2.273	83.765		1.592	96.6168
2.272	83.387		1.588	96.6037
2.271	82.9878		1.584	96.5981
2.27	82.8073		1.58	96.5747
2.269	82.3621		1.576	96.5918
2.268	82.1232		1.572	96.5713
2.267	82.0766		1.568	96.5785
2.266	82.342		1.564	96.568
2.265	82.0588		1.56	96.5605
2.264	81.9728		1.556	96.5519
2.263	82.1732		1.552	96.546
2.262	82.3019		1.548	96.5477
2.261	82.7257		1.544	96.5417
2.26	82.9747		1.54	96.5119
2.259	83.1634		1.536	96.5183
2.258	83.6271		1.532	96.5107
2.257	83.8316		1.528	96.4848
2.256	84.5839		1.524	96.515
2.255	84.9649		1.52	96.4866
2.254	85.3585		1.516	96.4559
2.253	85.6363		1.512	96.4589
2.252	86.2961		1.508	96.433
2.251	86.9142		1.504	96.4374
2.25	87.4917		1.5	96.3872
2.249	87.9083		1.496	96.3838
2.248	88.4943		1.492	96.3551
2.247	88.9069		1.488	96.3096
2.246	89.4782		1.484	96.3101
2.245	90.0433		1.48	96.2802
2.244	90.3568		1.476	96.259
2.243	90.9785		1.472	96.2547
2.242	91.2639		1.468	96.2058
2.241	91.5738		1.464	96.1831
2.24	91.9835		1.46	96.173
2.239	92.5723		1.456	96.1316
2.238	93.0443		1.452	96.1186
2.237	93.1707		1.448	96.0886
2.236	93.4986		1.444	96.0517
2.235	93.7803		1.44	96.0242
2.234	94.1661		1.436	95.9817
2.233	94.3867		1.432	95.9235
2.232	94.6106		1.428	95.9096
2.231	94.7805		1.424	95.8511
2.23	94.9492		1.42	95.8369
2.229	95.2825		1.416	95.793
2.228	95.4763		1.412	95.758
2.227	95.5368		1.408	95.7276
2.226	95.8254		1.404	95.7332
2.225	95.9606		1.4	95.7273
2.224	96.1352		1.396	95.7247
2.223	96.334		1.392	95.7228
2.222	96.2655		1.388	95.7152
2.221	96.5819		1.384	95.7384
2.22	96.5965		1.38	95.7362
2.219	96.5826		1.376	95.7369
2.218	96.6113		1.372	95.7508
2.217	96.9121		1.368	95.7565
2.216	96.9845		1.364	95.7454
2.215	97.0383		1.36	95.7926
2.214	97.1341		1.356	95.8062
2.213	97.0777		1.352	95.837
2.212	97.1758		1.348	95.8747
2.211	97.2172		1.344	95.947
2.21	97.5416		1.34	95.9875
2.209	97.3723		1.336	96.0597
2.208	97.3734		1.332	96.0729
2.207	97.5851		1.328	96.0811
2.206	97.5537		1.324	96.1208
2.205	97.6672		1.32	96.1196
2.204	97.6044		1.316	96.119
2.203	97.6735		1.312	96.1328
2.202	97.7126		1.308	96.1226
2.201	97.797		1.304	96.1573
2.2	97.7253		1.3	96.105
2.199	98.0076		1.296	96.0773
2.198	97.9258		1.292	96.0747
2.197	97.9544		1.288	96.0507
2.196	98.0016		1.284	96.0526
2.195	98.1097		1.28	96.0256
2.194	97.916		1.276	96.0197
2.193	98.1751		1.272	96.0117
2.192	97.9933		1.268	95.9831
2.191	98.09		1.264	95.9881
2.19	98.1025		1.26	95.9593
2.189	98.2748		1.256	95.9546
2.188	98.1764		1.252	95.9278
2.187	98.2831		1.248	95.8981
2.186	98.2001		1.244	95.8987
2.185	98.373		1.24	95.8426
2.184	98.432		1.236	95.8501
2.183	98.3454		1.232	95.7996
2.182	98.3395		1.228	95.763
2.181	98.5068		1.224	95.7672
2.18	98.3262		1.22	95.6963
2.179	98.5303		1.216	95.6702
2.178	98.6992		1.212	95.6245
2.177	98.7067		1.208	95.539
2.176	98.6032		1.204	95.5174
2.175	98.8317		1.2	95.4343
2.174	98.7888		1.196	95.3569
2.173	98.9153		1.192	95.2963
2.172	98.9099		1.188	95.2175
2.171	98.9677		1.184	95.1882
2.17	99.016		1.18	95.1256
2.169	99.1042		1.176	95.1318
2.168	99.3555		1.172	95.1381
2.167	99.2075		1.168	95.1624
2.166	99.2883		1.164	95.2079
2.165	99.201		1.16	95.2322
2.164	99.4581		1.156	95.272
2.163	99.4924		1.152	95.3085
2.162	99.5437		1.148	95.3311
2.161	99.4668		1.144	95.356
2.16	99.568		1.14	95.3534
2.159	99.5846		1.136	95.3812
2.158	99.7718		1.132	95.3677
2.157	99.7185		1.128	95.3713
2.156	99.7726		1.124	95.3724
2.155	99.6439		1.12	95.3581
2.154	99.8555		1.116	95.3588
2.153	99.9316		1.112	95.3521
2.152	100.013		1.108	95.3432
2.151	100.032		1.104	95.3373
2.15	100.099		1.1	95.2958
2.149	100.054		1.096	95.2615
2.148	100.019		1.092	95.2313
2.147	100.125		1.088	95.2153
2.146	100.124		1.084	95.1707
2.145	100.12		1.08	95.1607
2.144	100.214		1.076	95.1246
2.143	100.295		1.072	95.0871
2.142	100.102		1.068	95.0527
2.141	100.078		1.064	95.0239
2.14	100.241		1.06	94.9736
2.139	100.269		1.056	94.9358
2.138	100.28		1.052	94.9086
2.137	100.261		1.048	94.8288
2.136	100.303		1.044	94.8416
2.135	100.242		1.04	94.7738
2.134	100.161		1.036	94.7505
2.133	100.193		1.032	94.7089
2.132	100.178		1.028	94.6678
2.131	100.239		1.024	94.6131
2.13	100.269		1.02	94.5826
2.129	100.25		1.016	94.5513
2.128	100.277		1.012	94.4875
2.127	100.242		1.008	94.4439
2.126	100.243		1.004	94.3947
2.125	100.127		1	94.361
2.124	100.163		0.996	94.3141
2.123	100.083		0.992	94.2475
2.122	100.065		0.988	94.2072
2.121	100.108		0.984	94.1261
2.12	100.01		0.98	94.0679
2.119	99.9968		0.976	94.0262
2.118	99.9952		0.972	94.008
2.117	99.9538		0.968	93.898
2.116	99.9829		0.964	93.8515
2.115	99.9453		0.96	93.777
2.114	99.9914		0.956	93.7017
2.113	99.8644		0.952	93.6487
2.112	99.9219		0.948	93.5747
2.111	99.8555		0.944	93.5002
2.11	99.8387		0.94	93.4645
2.109	99.8582		0.936	93.349
2.108	99.8135		0.932	93.2737
2.107	99.7945		0.928	93.2465
2.106	99.5072		0.924	93.1241
2.105	99.6117		0.92	93.0446
2.104	99.61		0.916	92.9904
2.103	99.5418		0.912	92.8941
2.102	99.5779		0.908	92.7803
2.101	99.5775		0.904	92.7591
2.1	99.5994		0.9	92.6762
2.099	99.5452		0.896	92.6091
2.098	99.5388		0.892	92.5052
2.097	99.4615		0.888	92.5127
2.096	99.5192		0.884	92.3455
2.095	99.4379		0.88	92.3158
2.094	99.5296		0.876	92.2997
2.093	99.5315		0.872	92.1958
2.092	99.5137		0.868	92.0459
2.091	99.3763		0.864	92.2709
2.09	99.4485		0.86	92.1765
2.089	99.4152		0.856	92.0913
2.088	99.395		0.852	92.0433
2.087	99.3034		0.848	91.9588
2.086	99.389		0.844	91.9977
2.085	99.3444		0.84	91.9163
2.084	99.292		0.836	91.9608
2.083	99.1993		0.832	92.1758
2.082	99.2311		0.828	92.2725
2.081	99.262		0.824	92.275
2.08	99.2828		0.82	91.918
2.079	99.1791		0.816	92.1573
2.078	99.0902		0.812	92.2641
2.077	99.0257		0.808	92.4424
2.076	99.111		0.804	92.0419
2.075	99.0353		0.8	92.2642
2.074	99.1218		0.796	91.8771
2.073	99.1149		0.792	92.2092
2.072	99.0322		0.788	91.9945
2.071	99.1233		0.784	92.5101
2.07	98.9453		0.78	92.0393
2.069	99.0018		0.776	92.3903
2.068	98.9744		0.772	92.3403
2.067	99.0587		0.768	92.4256
2.066	99.0305		0.764	92.5018
2.065	98.9282		0.76	92.4532
2.064	98.8647		0.756	92.6316
2.063	98.8369		0.752	92.5054
2.062	99.082		0.748	92.5852
2.061	98.8631		0.744	92.6679
2.06	98.9063		0.74	92.667
2.059	98.9229		0.736	92.8073
2.058	98.7781		0.732	92.8946
2.057	98.9103		0.728	92.6706
2.056	98.9177		0.724	93.2005
2.055	98.7796		0.72	92.9946
2.054	98.8232		0.716	93.0556
2.053	98.8318		0.712	93.2683
2.052	98.8569		0.708	93.1982
2.051	98.7945		0.704	93.1921
2.05	98.7236		0.7	93.305
2.049	98.7776		0.696	93.3679
2.048	98.7445		0.692	93.4108
2.047	98.7755		0.688	93.2939
2.046	98.6419		0.684	93.4019
2.045	98.7051		0.68	93.4884
2.044	98.7321		0.676	93.5073
2.043	98.63		0.672	93.6101
2.042	98.6851		0.668	93.6181
2.041	98.5845		0.664	93.6486
2.04	98.6331		0.66	93.596
2.039	98.5927		0.656	93.643
2.038	98.5386		0.652	93.7366
2.037	98.5887		0.648	93.7236
2.036	98.6022		0.644	93.6963
2.035	98.4912		0.64	93.8912
2.034	98.4754		0.636	93.8416
2.033	98.4796		0.632	93.9427
2.032	98.484		0.628	93.9939
2.031	98.4199		0.624	93.9544
2.03	98.4921		0.62	93.8521
2.029	98.3848		0.616	93.9202
2.028	98.398		0.612	94.0329
2.027	98.33		0.608	94.0645
2.026	98.3817		0.604	94.1154
2.025	98.3428		0.6	94.0226
2.024	98.2786		0.596	94.0302
2.023	98.295		0.592	94.0499
2.022	98.2738		0.588	94.1915
2.021	98.1416		0.584	94.1321
2.02	98.1424		0.58	94.225
2.019	98.1857		0.576	94.1441
2.018	98.0791		0.572	94.1851
2.017	98.1757		0.568	94.3804
2.016	98.093		0.564	94.3507
2.015	98.0068		0.56	94.252
2.014	98.0178		0.556	94.3371
2.013	97.9928		0.552	94.2829
2.012	98.0214		0.548	94.4243
2.011	97.9743		0.544	94.4904
2.01	97.919		0.54	94.4201
2.009	97.9499		0.536	94.3487
2.008	97.974		0.532	94.3556
2.007	97.9488		0.528	94.5741
2.006	97.8726		0.524	94.5532
2.005	97.7851		0.52	94.6598
2.004	97.7562		0.516	94.6111
2.003	97.8376		0.512	94.6809
2.002	97.8038		0.508	94.6974
2.001	97.8077		0.504	94.8026
2	97.7503		0.5	94.7398
1.999	97.7856		0.496	94.8844
1.998	97.7955		0.492	94.9576
1.997	97.8098		0.488	94.9113
1.996	97.6395		0.484	94.9241
1.995	97.6919		0.48	94.9732
1.994	97.6172		0.476	95.0357
1.993	97.6271		0.472	95.2026
1.992	97.6702		0.468	95.1617
1.991	97.6011		0.464	95.1559
1.99	97.5819		0.46	95.364
1.989	97.6585		0.456	95.4867
1.988	97.5754		0.452	95.4501
1.987	97.5793		0.448	95.4323
1.986	97.5391		0.444	95.3889
1.985	97.4539		0.44	95.3857
1.984	97.416		0.436	95.6676
1.983	97.5042		0.432	95.6748
1.982	97.4418		0.428	95.8158
1.981	97.4268		0.424	95.887
1.98	97.4481		0.42	95.8808
1.979	97.4063		0.416	96.0256
1.978	97.4045		0.412	96.1718
1.977	97.3672		0.408	96.0186
1.976	97.303		0.404	96.2734
1.975	97.3333		0.4	96.4685
1.974	97.2781		0.396	96.6871
1.973	97.3818		0.392	96.5868
1.972	97.3169		0.388	96.9648
1.971	97.297		0.384	97.206
1.97	97.2555		0.38	97.4872
1.969	97.2473		0.376	97.8961
1.968	97.3012		0.372	98.1293
1.967	97.1977		0.368	98.7952
1.966	97.2586		0.364	99.2261
1.965	97.1682		0.36	98.6239
1.964	97.1285		0.356	99.4624
1.963	97.1661		0.352	99.5477
1.962	97.1904		0.348	100.036
1.961	97.1566		0.344	100.399
1.96	97.1359		0.34	100.25
1.959	97.2043		0.336	98.9133
1.958	97.158		0.332	99.4946
1.957	97.0767		0.328	98.2882
1.956	97.0879		0.324	98.3496
1.955	97.0525		0.32	99.2028
1.954	97.138		0.316	99.9668
1.953	97.0356		0.312	100.605
1.952	97.0952		0.308	101.311
1.951	97.0284		0.304	100.841
1.95	97.0055		0.3	100.685
1.949	96.9552
1.948	96.9926
1.947	97.0118
1.946	96.9767
1.945	97.0273
1.944	96.8935
1.943	96.9516
1.942	96.9068
1.941	97.0425
1.94	96.9584
1.939	96.8817
1.938	96.9325
1.937	96.9827
1.936	96.8561
1.935	96.896
1.934	96.8351
1.933	96.9103
1.932	96.9826
1.931	96.9236
1.93	96.9164
1.929	96.8908
1.928	96.9238
1.927	96.8995
1.926	96.9043
1.925	96.8259
1.924	96.8362
1.923	96.8881
1.922	96.9608
1.921	96.9282
1.92	96.8918
1.919	96.8703
1.918	96.8587
1.917	96.9101
1.916	96.8602
1.915	96.8433
1.914	96.8545
1.913	96.8503
1.912	96.8813
1.911	96.8134
1.91	96.8259
1.909	96.8252
1.908	96.8234
1.907	96.7922
1.906	96.8135
1.905	96.764
1.904	96.7425
1.903	96.7505
1.902	96.7189
1.901	96.6818
1.9	96.6442
1.899	96.7256
1.898	96.6393
1.897	96.739
1.896	96.685
1.895	96.6431
1.894	96.5671
1.893	96.6208
1.892	96.5696
1.891	96.6012
1.89	96.5733
1.889	96.5704
1.888	96.5971
1.887	96.5149
1.886	96.575
1.885	96.5116
1.884	96.604
1.883	96.5896
1.882	96.5482
1.881	96.576
1.88	96.5673
1.879	96.6048
1.878	96.6416
1.877	96.6473
1.876	96.666
1.875	96.7154
1.874	96.6778
1.873	96.7361
1.872	96.7746
1.871	96.7625
1.87	96.8007
1.869	96.7491
1.868	96.8283
1.867	96.7522
1.866	96.7909
1.865	96.76
1.864	96.85
1.863	96.7999
1.862	96.8387
1.861	96.8572
1.86	96.8513
1.859	96.8117
1.858	96.7947
1.857	96.837
1.856	96.781
1.855	96.7664
1.854	96.7518
1.853	96.8231
1.852	96.7529
1.851	96.7928
1.85	96.6701
1.849	96.7708
1.848	96.7377
1.847	96.735
1.846	96.7347
1.845	96.6331
1.844	96.7104
1.843	96.7482
1.842	96.7527
1.841	96.693
1.84	96.7066
1.839	96.6951
1.838	96.6878
1.837	96.6517
1.836	96.6519
1.835	96.7124
1.834	96.7496
1.833	96.759
1.832	96.6211
1.831	96.7367
1.83	96.6324
1.829	96.6979
1.828	96.6641
1.827	96.6653
1.826	96.6832
1.825	96.6463
1.824	96.665
1.823	96.612
1.822	96.6699
1.821	96.6329
1.82	96.634
1.819	96.5968
1.818	96.6364
1.817	96.6383
1.816	96.5991
1.815	96.6283
1.814	96.6478
1.813	96.622
1.812	96.5294
1.811	96.618
1.81	96.546
1.809	96.5957
1.808	96.554
1.807	96.5749
1.806	96.6321
1.805	96.5384
1.804	96.5786
1.803	96.515
1.802	96.5959
1.801	96.5053
1.8	96.5672
1.799	96.5083
1.798	96.5329
1.797	96.534
1.796	96.4757
1.795	96.4884
1.794	96.4898
1.793	96.4283
1.792	96.4326
1.791	96.4806
1.79	96.469
1.789	96.4325
1.788	96.4298
1.787	96.4008
1.786	96.3691
1.785	96.3913
1.784	96.3537
1.783	96.3775
1.782	96.3776
1.781	96.3288
1.78	96.3542
1.779	96.3451
1.778	96.3116
1.777	96.2897
1.776	96.2656
1.775	96.2596
1.774	96.2302
1.773	96.2094
1.772	96.1906
1.771	96.1881
1.77	96.1882
1.769	96.1618
1.768	96.1125
1.767	96.0951
1.766	96.0451
1.765	96.0838
1.764	95.9913
1.763	96.0263
1.762	95.9389
1.761	95.9152
1.76	95.8584
1.759	95.8474
1.758	95.8201
1.757	95.7466
1.756	95.7437
1.755	95.679
1.754	95.6499
1.753	95.6187
1.752	95.5711
1.751	95.5472
1.75	95.447
1.749	95.4161
1.748	95.4184
1.747	95.3469
1.746	95.326
1.745	95.2687
1.744	95.2403
1.743	95.2028
1.742	95.156
1.741	95.1409
1.74	95.0751
1.739	95.0812
1.738	95.0713
1.737	95.0943
1.736	94.9914
1.735	94.9984
1.734	94.971
1.733	94.9459
1.732	94.9435
1.731	94.9122
1.73	94.9019
1.729	94.8484
1.728	94.8474
1.727	94.7402
1.726	94.7543
1.725	94.7489
1.724	94.7104
1.723	94.6433
1.722	94.6696
1.721	94.567
1.72	94.551
1.719	94.5079
1.718	94.4468
1.717	94.4163
1.716	94.3713
1.715	94.3569
1.714	94.2991
1.713	94.2606
1.712	94.1916
1.711	94.1805
1.71	94.1655
1.709	94.0989
1.708	94.1296
1.707	94.1117
1.706	94.135
1.705	94.1201
1.704	94.138
1.703	94.1578
1.702	94.2255
1.701	94.2661
1.7	94.3246
1.699	94.4018
1.698	94.4519
1.697	94.5527
1.696	94.6038
1.695	94.6926
1.694	94.7953
1.693	94.8761
1.692	94.9325
1.691	95.0736
1.69	95.1333
1.689	95.2036
1.688	95.2897
1.687	95.3333
1.686	95.3917
1.685	95.4213
1.684	95.4865
1.683	95.5162
1.682	95.5221
1.681	95.5944
1.68	95.5719
1.679	95.5553
1.678	95.5849
1.677	95.5685
1.676	95.5687
1.675	95.5432
1.674	95.5354
1.673	95.5283
1.672	95.5062
1.671	95.5075
1.67	95.5204
1.669	95.5584
1.668	95.5594
1.667	95.5893
1.666	95.6215
1.665	95.6346
1.664	95.6725
1.663	95.7134
1.662	95.7822
1.661	95.8156
1.66	95.887
1.659	95.9405
1.658	95.9939
1.657	96.0549
1.656	96.0919
1.655	96.1102
1.654	96.2183
1.653	96.2669
1.652	96.3112
1.651	96.3317
1.65	96.3891
1.649	96.4646
1.648	96.4672
1.647	96.5091
1.646	96.5621
1.645	96.5612
1.644	96.58
1.643	96.6203
1.642	96.6159
1.641	96.6415
1.64	96.6691
1.639	96.6659
1.638	96.672
1.637	96.6554
1.636	96.6555
1.635	96.6628
1.634	96.6672
1.633	96.6803
1.632	96.6628
1.631	96.6808
1.63	96.6634
1.629	96.7056
1.628	96.6464
1.627	96.7052
1.626	96.6677
1.625	96.7061
1.624	96.6686
1.623	96.688
1.622	96.6979
1.621	96.691
1.62	96.6764
1.619	96.6962
1.618	96.6651
1.617	96.6709
1.616	96.6711
1.615	96.6722
1.614	96.679
1.613	96.6443
1.612	96.6647
1.611	96.6584
1.61	96.672
1.609	96.659
1.608	96.6639
1.607	96.6592
1.606	96.6453
1.605	96.6781
1.604	96.6557
1.603	96.643
1.602	96.6443
1.601	96.6506
1.6	96.6502
1.599	96.6586
1.598	96.6596
1.597	96.6518
1.596	96.631
1.595	96.6315
1.594	96.6402
1.593	96.6295
1.592	96.645
1.591	96.6612
1.59	96.6382
1.589	96.6495
1.588	96.6606
1.587	96.6263
1.586	96.6439
1.585	96.6267
1.584	96.6153
1.583	96.6493
1.582	96.6165
1.581	96.642
1.58	96.6192
1.579	96.6193
1.578	96.6095
1.577	96.6249
1.576	96.6154
1.575	96.6022
1.574	96.6393
1.573	96.6041
1.572	96.6198
1.571	96.5733
1.57	96.6084
1.569	96.6179
1.568	96.6037
1.567	96.6043
1.566	96.5883
1.565	96.6034
1.564	96.5819
1.563	96.5929
1.562	96.6018
1.561	96.6031
1.56	96.5734
1.559	96.6057
1.558	96.5865
1.557	96.5827
1.556	96.5878
1.555	96.5732
1.554	96.5909
1.553	96.587
1.552	96.5952
1.551	96.5687
1.55	96.5844
1.549	96.5699
1.548	96.5811
1.547	96.5557
1.546	96.5799
1.545	96.5716
1.544	96.5776
1.543	96.5909
1.542	96.5715
1.541	96.5848
1.54	96.5758
1.539	96.5816
1.538	96.5566
1.537	96.552
1.536	96.5638
1.535	96.5672
1.534	96.5605
1.533	96.5253
1.532	96.5771
1.531	96.5599
1.53	96.5479
1.529	96.5291
1.528	96.5399
1.527	96.5549
1.526	96.5448
1.525	96.528
1.524	96.5487
1.523	96.5324
1.522	96.5286
1.521	96.5301
1.52	96.5445
1.519	96.5337
1.518	96.5229
1.517	96.533
1.516	96.5094
1.515	96.5139
1.514	96.514
1.513	96.5028
1.512	96.5051
1.511	96.507
1.51	96.4939
1.509	96.4765
1.508	96.4883
1.507	96.4797
1.506	96.4931
1.505	96.4668
1.504	96.4739
1.503	96.5039
1.502	96.5206
1.501	96.3784
1.5	96.4765
1.499	96.4395
1.498	96.4492
1.497	96.4447
1.496	96.4448
1.495	96.4534
1.494	96.4527
1.493	96.4114
1.492	96.4487
1.491	96.4286
1.49	96.4406
1.489	96.407
1.488	96.3984
1.487	96.4078
1.486	96.4269
1.485	96.4282
1.484	96.4129
1.483	96.4158
1.482	96.4002
1.481	96.4025
1.48	96.403
1.479	96.3952
1.478	96.4083
1.477	96.3991
1.476	96.3704
1.475	96.3761
1.474	96.3871
1.473	96.3965
1.472	96.3721
1.471	96.3634
1.47	96.3865
1.469	96.364
1.468	96.3842
1.467	96.3826
1.466	96.3774
1.465	96.3664
1.464	96.3615
1.463	96.3605
1.462	96.3725
1.461	96.3726
1.46	96.352
1.459	96.3647
1.458	96.3586
1.457	96.3783
1.456	96.3652
1.455	96.341
1.454	96.3595
1.453	96.3468
1.452	96.328
1.451	96.3575
1.45	96.3293
1.449	96.3625
1.448	96.3138
1.447	96.3432
1.446	96.3181
1.445	96.3278
1.444	96.3194
1.443	96.32
1.442	96.3078
1.441	96.3029
1.44	96.3228
1.439	96.3063
1.438	96.2996
1.437	96.2676
1.436	96.3001
1.435	96.2862
1.434	96.279
1.433	96.2763
1.432	96.2886
1.431	96.2808
1.43	96.2432
1.429	96.2756
1.428	96.2376
1.427	96.273
1.426	96.228
1.425	96.264
1.424	96.2312
1.423	96.2232
1.422	96.2249
1.421	96.2097
1.42	96.2275
1.419	96.1961
1.418	96.1988
1.417	96.1728
1.416	96.192
1.415	96.1817
1.414	96.1592
1.413	96.1548
1.412	96.1657
1.411	96.1325
1.41	96.1264
1.409	96.1293
1.408	96.1089
1.407	96.1275
1.406	96.1031
1.405	96.1087
1.404	96.0866
1.403	96.1147
1.402	96.0761
1.401	96.0873
1.4	96.0749
1.399	96.0735
1.398	96.0625
1.397	96.0764
1.396	96.0526
1.395	96.0473
1.394	96.05
1.393	96.0528
1.392	96.031
1.391	96.0454
1.39	96.044
1.389	96.0403
1.388	96.0322
1.387	96.0233
1.386	96.023
1.385	96.0342
1.384	96.0109
1.383	96.012
1.382	96.0069
1.381	95.9907
1.38	95.9997
1.379	95.9849
1.378	96.0078
1.377	95.9895
1.376	95.984
1.375	95.9818
1.374	95.9865
1.373	95.9726
1.372	95.9822
1.371	95.9937
1.37	95.979
1.369	95.9788
1.368	95.9976
1.367	96.0056
1.366	95.9917
1.365	96.0168
1.364	95.9996
1.363	96.0144
1.362	96.0246
1.361	96.013
1.36	96.0597
1.359	96.039
1.358	96.0685
1.357	96.0467
1.356	96.0572
1.355	96.0694
1.354	96.0763
1.353	96.0742
1.352	96.0961
1.351	96.0749
1.35	96.1058
1.349	96.096
1.348	96.0851
1.347	96.0967
1.346	96.0907
1.345	96.1097
1.344	96.0883
1.343	96.0856
1.342	96.1069
1.341	96.1042
1.34	96.0912
1.339	96.0862
1.338	96.0763
1.337	96.0957
1.336	96.0893
1.335	96.094
1.334	96.0975
1.333	96.1055
1.332	96.0919
1.331	96.0778
1.33	96.0882
1.329	96.089
1.328	96.0835
1.327	96.0813
1.326	96.0858
1.325	96.079
1.324	96.0777
1.323	96.0761
1.322	96.065
1.321	96.079
1.32	96.0713
1.319	96.0604
1.318	96.0521
1.317	96.0597
1.316	96.0321
1.315	96.0633
1.314	96.0567
1.313	96.0324
1.312	96.0434
1.311	96.0395
1.31	96.0452
1.309	96.0435
1.308	96.0303
1.307	96.0287
1.306	96.0257
1.305	96.0414
1.304	96.0243
1.303	96.0193
1.302	96.0241
1.301	96.0131
1.3	96.0206
1.299	96.0059
1.298	96.0113
1.297	96.0054
1.296	95.9941
1.295	96.0066
1.294	95.9907
1.293	95.9928
1.292	95.9922
1.291	95.9761
1.29	95.9842
1.289	95.9885
1.288	95.98
1.287	95.9834
1.286	95.9725
1.285	95.9736
1.284	95.9722
1.283	95.9654
1.282	95.9591
1.281	95.9396
1.28	95.9629
1.279	95.9569
1.278	95.9406
1.277	95.9274
1.276	95.9345
1.275	95.942
1.274	95.9319
1.273	95.9235
1.272	95.9335
1.271	95.9135
1.27	95.9265
1.269	95.9062
1.268	95.9174
1.267	95.9061
1.266	95.897
1.265	95.8941
1.264	95.8946
1.263	95.884
1.262	95.8982
1.261	95.8661
1.26	95.8824
1.259	95.8825
1.258	95.8833
1.257	95.852
1.256	95.8631
1.255	95.8622
1.254	95.8632
1.253	95.8378
1.252	95.8647
1.251	95.8418
1.25	95.8458
1.249	95.8506
1.248	95.8195
1.247	95.8446
1.246	95.8353
1.245	95.8298
1.244	95.8264
1.243	95.8216
1.242	95.7978
1.241	95.8181
1.24	95.8072
1.239	95.8081
1.238	95.8143
1.237	95.7839
1.236	95.797
1.235	95.7967
1.234	95.7923
1.233	95.7827
1.232	95.8016
1.231	95.7592
1.23	95.759
1.229	95.7668
1.228	95.7576
1.227	95.7717
1.226	95.7445
1.225	95.7658
1.224	95.7467
1.223	95.7535
1.222	95.7456
1.221	95.745
1.22	95.7262
1.219	95.723
1.218	95.7304
1.217	95.7165
1.216	95.7166
1.215	95.6892
1.214	95.7258
1.213	95.6822
1.212	95.7079
1.211	95.7114
1.21	95.7007
1.209	95.6632
1.208	95.667
1.207	95.6709
1.206	95.6621
1.205	95.6726
1.204	95.6466
1.203	95.6632
1.202	95.6245
1.201	95.663
1.2	95.6297
1.199	95.6078
1.198	95.6101
1.197	95.6071
1.196	95.5942
1.195	95.5803
1.194	95.5896
1.193	95.5636
1.192	95.5499
1.191	95.5638
1.19	95.5283
1.189	95.5316
1.188	95.5153
1.187	95.5005
1.186	95.4799
1.185	95.4789
1.184	95.4431
1.183	95.4288
1.182	95.4308
1.181	95.4116
1.18	95.3997
1.179	95.3538
1.178	95.3603
1.177	95.3387
1.176	95.3407
1.175	95.2989
1.174	95.3011
1.173	95.2839
1.172	95.2683
1.171	95.2505
1.17	95.2384
1.169	95.2312
1.168	95.2236
1.167	95.2129
1.166	95.197
1.165	95.1942
1.164	95.1833
1.163	95.1934
1.162	95.1762
1.161	95.1922
1.16	95.1921
1.159	95.1814
1.158	95.1882
1.157	95.1873
1.156	95.1987
1.155	95.1821
1.154	95.1935
1.153	95.207
1.152	95.2118
1.151	95.2027
1.15	95.1911
1.149	95.217
1.148	95.2216
1.147	95.2095
1.146	95.2177
1.145	95.2471
1.144	95.2334
1.143	95.2458
1.142	95.2274
1.141	95.2445
1.14	95.2355
1.139	95.2444
1.138	95.2243
1.137	95.2494
1.136	95.2373
1.135	95.2631
1.134	95.2526
1.133	95.2376
1.132	95.2538
1.131	95.2328
1.13	95.249
1.129	95.22
1.128	95.2152
1.127	95.243
1.126	95.2194
1.125	95.2345
1.124	95.2174
1.123	95.2254
1.122	95.1973
1.121	95.2355
1.12	95.211
1.119	95.2136
1.118	95.2013
1.117	95.1949
1.116	95.1831
1.115	95.1712
1.114	95.1923
1.113	95.1636
1.112	95.1871
1.111	95.1418
1.11	95.1685
1.109	95.1361
1.108	95.1493
1.107	95.1348
1.106	95.153
1.105	95.1456
1.104	95.104
1.103	95.1363
1.102	95.1064
1.101	95.1039
1.1	95.0871
1.099	95.0855
1.098	95.0701
1.097	95.0835
1.096	95.0614
1.095	95.071
1.094	95.0484
1.093	95.0578
1.092	95.0579
1.091	95.0249
1.09	95.0229
1.089	95.0184
1.088	95.0177
1.087	94.9904
1.086	95.0055
1.085	94.9875
1.084	94.9851
1.083	94.9753
1.082	94.9718
1.081	94.9503
1.08	94.9278
1.079	94.9495
1.078	94.9175
1.077	94.9392
1.076	94.902
1.075	94.9209
1.074	94.8753
1.073	94.8947
1.072	94.8784
1.071	94.8503
1.07	94.8778
1.069	94.8493
1.068	94.8735
1.067	94.8055
1.066	94.8313
1.065	94.8092
1.064	94.8079
1.063	94.785
1.062	94.7737
1.061	94.7762
1.06	94.7712
1.059	94.7714
1.058	94.7355
1.057	94.763
1.056	94.721
1.055	94.7485
1.054	94.6912
1.053	94.7119
1.052	94.6813
1.051	94.6655
1.05	94.6871
1.049	94.6641
1.048	94.677
1.047	94.6331
1.046	94.6514
1.045	94.6205
1.044	94.6299
1.043	94.5973
1.042	94.5927
1.041	94.5871
1.04	94.5914
1.039	94.5911
1.038	94.5299
1.037	94.5811
1.036	94.5279
1.035	94.5332
1.034	94.5001
1.033	94.5225
1.032	94.4836
1.031	94.5004
1.03	94.4471
1.029	94.4585
1.028	94.4607
1.027	94.4337
1.026	94.4368
1.025	94.4041
1.024	94.4
1.023	94.3801
1.022	94.402
1.021	94.3609
1.02	94.3793
1.019	94.3447
1.018	94.3386
1.017	94.3407
1.016	94.3069
1.015	94.3033
1.014	94.2656
1.013	94.2843
1.012	94.2264
1.011	94.2722
1.01	94.2281
1.009	94.2232
1.008	94.211
1.007	94.1909
1.006	94.1881
1.005	94.1381
1.004	94.1917
1.003	94.1454
1.002	94.1221
1.001	94.1088
1	94.1159
0.999	94.0692
0.998	94.0986
0.997	94.0702
0.996	94.0515
0.995	94.0341
0.994	93.9985
0.993	94.034
0.992	93.9933
0.991	94.01
0.99	93.9596
0.989	93.9698
0.988	93.9317
0.987	93.9254
0.986	93.9254
0.985	93.8658
0.984	93.8934
0.983	93.8727
0.982	93.8407
0.981	93.841
0.98	93.8345
0.979	93.8104
0.978	93.7989
0.977	93.768
0.976	93.7799
0.975	93.7369
0.974	93.7451
0.973	93.7173
0.972	93.7042
0.971	93.6768
0.97	93.6824
0.969	93.6521
0.968	93.632
0.967	93.622
0.966	93.6013
0.965	93.5919
0.964	93.5828
0.963	93.5497
0.962	93.5378
0.961	93.5094
0.96	93.515
0.959	93.4713
0.958	93.4757
0.957	93.4622
0.956	93.4254
0.955	93.424
0.954	93.3977
0.953	93.4085
0.952	93.4074
0.951	93.3604
0.95	93.3544
0.949	93.3052
0.948	93.3112
0.947	93.2721
0.946	93.2591
0.945	93.2791
0.944	93.2388
0.943	93.2138
0.942	93.2058
0.941	93.1592
0.94	93.2102
0.939	93.1013
0.938	93.0958
0.937	93.1055
0.936	93.0565
0.935	93.0558
0.934	93.0262
0.933	93.026
0.932	93.0185
0.931	92.9891
0.93	92.9696
0.929	92.9609
0.928	92.9061
0.927	92.9097
0.926	92.9299
0.925	92.8874
0.924	92.8574
0.923	92.8195
0.922	92.7504
0.921	92.7727
0.92	92.7505
0.919	92.7364
0.918	92.753
0.917	92.7662
0.916	92.6928
0.915	92.6946
0.914	92.7099
0.913	92.6103
0.912	92.598
0.911	92.5766
0.91	92.6064
0.909	92.5736
0.908	92.5632
0.907	92.4998
0.906	92.4957
0.905	92.5512
0.904	92.4262
0.903	92.4403
0.902	92.3934
0.901	92.3745
0.9	92.4833
0.899	92.2893
0.898	92.3069
0.897	92.3871
0.896	92.3292
0.895	92.2907
0.894	92.3087
0.893	92.2904
0.892	92.2141
0.891	92.2117
0.89	92.1983
0.889	92.187
0.888	92.1777
0.887	92.097
0.886	92.049
0.885	92.1284
0.884	92.144
0.883	92.0909
0.882	92.036
0.881	91.9568
0.88	92.0622
0.879	93.6989
0.878	91.9167
0.877	92.7248
0.876	91.5778
0.875	90.506
0.874	91.7359
0.873	91.2321
0.872	91.0745
0.871	90.1416
0.87	92.5443
0.869	92.5045
0.868	92.1638
0.867	92.3684
0.866	92.3889
0.865	92.9254
0.864	91.2505
0.863	91.6928
0.862	91.5882
0.861	91.419
0.86	91.9562
0.859	92.7869
0.858	91.785
0.857	91.0398
0.856	90.9046
0.855	91.4697
0.854	91.7944
0.853	92.0546
0.852	92.1741
0.851	91.2568
0.85	91.9335
0.849	91.812
0.848	92.4811
0.847	91.8679
0.846	91.7099
0.845	91.1808
0.844	91.3357
0.843	91.2278
0.842	91.9878
0.841	91.4111
0.84	91.5579
0.839	91.8274
0.838	91.4621
0.837	91.7107
0.836	91.3484
0.835	91.187
0.834	91.5254
0.833	91.6442
0.832	91.4703
0.831	91.9707
0.83	91.4724
0.829	92.0738
0.828	91.5347
0.827	91.5418
0.826	91.5111
0.825	91.4261
0.824	91.6123
0.823	91.5542
0.822	91.7729
0.821	91.7531
0.82	91.3176
0.819	91.5266
0.818	91.7555
0.817	91.4027
0.816	91.4934
0.815	91.4979
0.814	91.7085
0.813	91.6024
0.812	91.8971
0.811	91.4644
0.81	92.0351
0.809	91.7359
0.808	91.7653
0.807	91.6311
0.806	91.5753
0.805	91.9977
0.804	91.9875
0.803	91.6472
0.802	91.6513
0.801	91.65
0.8	92.1864
0.799	91.6009
0.798	91.9122
0.797	91.5618
0.796	92.0235
0.795	92.065
0.794	91.8565
0.793	91.7872
0.792	92.2094
0.791	91.9038
0.79	91.9429
0.789	91.6915
0.788	92.0071
0.787	92.3318
0.786	91.8505
0.785	91.9926
0.784	92.3031
0.783	91.9745
0.782	91.8624
0.781	92.1647
0.78	92.2752
0.779	91.9197
0.778	92.0346
0.777	92.096
0.776	92.0869
0.775	92.2556
0.774	92.3452
0.773	92.1728
0.772	92.2677
0.771	92.0649
0.77	92.3282
0.769	91.9046
0.768	92.088
0.767	92.3664
0.766	92.1323
0.765	92.4307
0.764	92.1524
0.763	92.2404
0.762	92.3195
0.761	92.3456
0.76	92.3428
0.759	92.4453
0.758	92.3106
0.757	92.5557
0.756	92.3173
0.755	92.5386
0.754	92.5025
0.753	92.3161
0.752	92.0598
0.751	92.2523
0.75	92.5432
0.749	92.4102
0.748	92.5186
0.747	92.4544
0.746	92.5204
0.745	92.422
0.744	92.5642
0.743	92.3001
0.742	92.5336
0.741	92.6669
0.74	92.7274
0.739	92.6198
0.738	92.4866
0.737	92.569
0.736	92.5378
0.735	92.3491
0.734	92.752
0.733	92.6884
0.732	92.4244
0.731	92.6682
0.73	92.6717
0.729	92.5562
0.728	92.829
0.727	92.4847
0.726	92.7792
0.725	92.7376
0.724	92.7597
0.723	92.7468
0.722	92.7695
0.721	92.6679
0.72	92.6624
0.719	92.6967
0.718	92.913
0.717	92.8273
0.716	92.7593
0.715	92.8948
0.714	92.8214
0.713	92.8683
0.712	92.9959
0.711	92.7418
0.71	92.9243
0.709	92.8529
0.708	92.9246
0.707	92.9942
0.706	92.7591
0.705	92.9
0.704	92.9519
0.703	92.9179
0.702	93.0178
0.701	92.9154
0.7	93.0059
0.699	93.0962
0.698	92.8907
0.697	92.9787
0.696	92.973
0.695	93.0358
0.694	93.0046
0.693	93.0193
0.692	93.0307
0.691	93.0038
0.69	92.952
0.689	92.9579
0.688	93.1049
0.687	92.9856
0.686	93.1243
0.685	93.0482
0.684	93.1329
0.683	93.1404
0.682	93.1906
0.681	92.9938
0.68	93.1389
0.679	93.0793
0.678	93.1861
0.677	93.2262
0.676	93.1476
0.675	93.1661
0.674	93.2631
0.673	93.0729
0.672	93.2255
0.671	93.1459
0.67	93.2458
0.669	93.151
0.668	93.1597
0.667	93.2395
0.666	93.1798
0.665	93.2712
0.664	93.2986
0.663	93.26
0.662	93.2564
0.661	93.2863
0.66	93.2575
0.659	93.2321
0.658	93.2338
0.657	93.3497
0.656	93.2569
0.655	93.4088
0.654	93.3573
0.653	93.2221
0.652	93.2412
0.651	93.262
0.65	93.3473
0.649	93.3467
0.648	93.2875
0.647	93.3911
0.646	93.369
0.645	93.2263
0.644	93.3281
0.643	93.2833
0.642	93.3499
0.641	93.4291
0.64	93.3225
0.639	93.4066
0.638	93.423
0.637	93.4462
0.636	93.3421
0.635	93.4452
0.634	93.3848
0.633	93.4285
0.632	93.4044
0.631	93.4308
0.63	93.4659
0.629	93.4517
0.628	93.4575
0.627	93.4427
0.626	93.4217
0.625	93.5047
0.624	93.405
0.623	93.4382
0.622	93.5042
0.621	93.4276
0.62	93.5195
0.619	93.3354
0.618	93.4965
0.617	93.5043
0.616	93.4394
0.615	93.5284
0.614	93.5881
0.613	93.499
0.612	93.4331
0.611	93.4433
0.61	93.502
0.609	93.6214
0.608	93.5893
0.607	93.5791
0.606	93.5346
0.605	93.5625
0.604	93.5974
0.603	93.5339
0.602	93.5922
0.601	93.5937
0.6	93.6309
0.599	93.6171
0.598	93.6423
0.597	93.62
0.596	93.6252
0.595	93.6059
0.594	93.6743
0.593	93.5651
0.592	93.6839
0.591	93.6418
0.59	93.6922
0.589	93.7267
0.588	93.6754
0.587	93.6943
0.586	93.6083
0.585	93.5989
0.584	93.6388
0.583	93.5792
0.582	93.6982
0.581	93.6809
0.58	93.6511
0.579	93.6427
0.578	93.8082
0.577	93.7405
0.576	93.6853
0.575	93.6257
0.574	93.7086
0.573	93.7735
0.572	93.5904
0.571	93.8378
0.57	93.6425
0.569	93.6716
0.568	93.7271
0.567	93.7036
0.566	93.723
0.565	93.8328
0.564	93.7437
0.563	93.7837
0.562	93.7362
0.561	93.8112
0.56	93.8087
0.559	93.8491
0.558	93.7002
0.557	93.9404
0.556	93.9665
0.555	93.8207
0.554	93.7772
0.553	93.8484
0.552	93.849
0.551	93.9158
0.55	93.9158
0.549	93.9419
0.548	93.8698
0.547	94.0072
0.546	93.8312
0.545	93.9894
0.544	93.9722
0.543	93.8981
0.542	93.9391
0.541	93.9309
0.54	93.8313
0.539	93.8939
0.538	93.9681
0.537	94.0621
0.536	93.9618
0.535	93.9956
0.534	93.9955
0.533	93.9804
0.532	93.9708
0.531	93.9998
0.53	94.0356
0.529	94.0162
0.528	94.0515
0.527	94.0034
0.526	94.0244
0.525	93.9983
0.524	94.0786
0.523	93.9601
0.522	94.1035
0.521	94.1553
0.52	94.0203
0.519	94.0414
0.518	94.0043
0.517	94.1649
0.516	94.0826
0.515	94.1593
0.514	94.1603
0.513	94.1185
0.512	94.1113
0.511	94.1308
0.51	94.1776
0.509	94.0515
0.508	94.2128
0.507	94.2379
0.506	94.2119
0.505	94.2129
0.504	94.1242
[truncated: 204 more rows]

## Sheet: Supplementary Fig31b
Solar reflectance of dual-selective POM-PTFE-Al, mono-selective POM-Al, and non-selective PVDF films
	Solar reflectance/%
Mono-selective POM-Al	94.3
Dual-selective POM-PTFE-Al	95.4
Non-selective PVDF	95.1
