# Supplementary material for: A dual-selective thermal emitter with enhanced subambient radiative cooling performance
Source: Nat Commun. 2024 Jan 27;15:815. doi: 10.1038/s41467-024-45095-4 (PMC10821923; doi:10.1038/s41467-024-45095-4)
Supplement: Supplementary file 10 — Source data [file 41467_2024_45095_MOESM10_ESM.zip › Source_Data_FigS32.xlsx]

## Sheet: Supplementary Fig. 32
Temperature difference between the ambient air and three different samples (dual-selective POM-PTFE-Al, mono-selective POM-PTFE-Al, and non-selective PVDF films, respectively) during an outdoor thermal measurement.
Time of day	T(ambient)-T(sample)/°C	T(ambient)-T(sample)/°C	T(ambient)-T(sample)/°C
	Dual-selective	Mono-selective	Non-selective
10:00:00	8.6	6.7	4.9
10:01:00	8.5	6.7	4.7
10:02:00	9.2	7.5	5.6
10:03:00	9.8	8	6.2
10:04:00	10.6	8.7	7
10:05:00	10.1	8.2	6.4
10:06:00	9.3	7.4	5.6
10:07:00	9.2	7.3	5.3
10:08:00	9.3	7.3	5.3
10:09:00	9.3	7.3	5.4
10:10:00	9.1	7.2	5.2
10:11:00	9	7.1	5.2
10:12:00	8.9	6.9	5.1
10:13:00	8.8	6.8	5
10:14:00	8.9	6.8	5.1
10:15:00	8.8	6.6	4.9
10:16:00	9.4	7.3	5.5
10:17:00	8.6	6.4	4.7
10:18:00	8.7	6.7	5
10:19:00	8.4	6.3	4.6
10:20:00	9.1	7	5.3
10:21:00	8.3	6.1	4.5
10:22:00	8.3	6.2	4.6
10:23:00	9	6.8	5.1
10:24:00	8.9	6.8	5.1
10:25:00	8.6	6.5	4.8
10:26:00	9.2	7.1	5.4
10:27:00	9	6.9	5.2
10:28:00	9.2	7	5.3
10:29:00	9.3	7	5.3
10:30:00	9.2	7	5.2
10:31:00	9.4	7.2	5.4
10:32:00	9.7	7.4	5.7
10:33:00	9.7	7.4	5.7
10:34:00	8.6	6.4	4.7
10:35:00	9.4	7.1	5.4
10:36:00	10.4	8.1	6.4
10:37:00	9.4	7.2	5.4
10:38:00	9.5	7.3	5.6
10:39:00	8.1	5.9	4.2
10:40:00	9.5	7.4	5.5
10:41:00	8.7	6.6	4.8
10:42:00	8.8	6.8	4.9
10:43:00	9.2	7.3	5.4
10:44:00	9.8	7.8	5.9
10:45:00	10	8	6
10:46:00	9.7	7.6	5.8
10:47:00	10.1	8	6.2
10:48:00	8.8	6.7	4.9
10:49:00	9	6.9	5.2
10:50:00	9.7	7.6	5.9
10:51:00	8.8	6.7	5
10:52:00	9.6	7.5	5.8
10:53:00	9.5	7.4	5.7
10:54:00	9.6	7.3	5.7
10:55:00	9.7	7.4	5.7
10:56:00	8.4	6.1	4.4
10:57:00	7.9	5.7	4
10:58:00	8.6	6.3	4.4
10:59:00	9.1	6.7	4.7
11:00:00	9.6	7.3	5.1
11:01:00	9.7	7.4	5.1
11:02:00	8.6	6.5	4
11:03:00	8.9	6.9	4.1
11:04:00	8.5	6.6	3.6
11:05:00	8	6.2	3.2
11:06:00	8.5	6.6	3.8
11:07:00	8.4	6.4	3.6
11:08:00	9.4	7.2	4.5
11:09:00	9	6.9	4.3
11:10:00	9.7	7.5	5
11:11:00	9.1	6.8	4.4
11:12:00	9.9	7.4	5.2
11:13:00	9.6	7	5
11:14:00	9	6.5	4.4
11:15:00	7.7	5.3	3.2
11:16:00	8.8	6.4	4.3
11:17:00	9.7	7.2	5.1
11:18:00	8.8	6.3	4.2
11:19:00	8.6	6	3.9
11:20:00	8.5	5.9	3.9
11:21:00	8.3	5.8	3.8
11:22:00	9.3	6.8	4.7
11:23:00	8.7	6	4
11:24:00	9.4	6.6	4.8
11:25:00	9.6	6.7	4.9
11:26:00	8.5	5.6	3.8
11:27:00	9.1	6	4.4
11:28:00	8.3	5.3	3.8
11:29:00	8.2	5.3	3.8
11:30:00	7.6	4.7	3.2
11:31:00	7.4	4.4	2.9
11:32:00	7.8	4.9	3.4
11:33:00	8.6	5.7	4.2
11:34:00	7.8	4.9	3.3
11:35:00	7.5	4.6	3.1
11:36:00	8.1	5.3	3.8
11:37:00	7.7	4.9	3.4
11:38:00	8	5.1	3.7
11:39:00	8.3	5.5	4.1
11:40:00	8.8	5.9	4.6
11:41:00	8.8	5.8	4.5
11:42:00	8.9	5.8	4.7
11:43:00	11.3	8.2	7.1
11:44:00	10.3	7.1	6.2
11:45:00	10.5	7.2	6.3
11:46:00	9.6	6.4	5.5
11:47:00	10	6.8	5.8
11:48:00	8.6	5.5	4.4
11:49:00	8.7	5.6	4.6
11:50:00	8.5	5.3	4.2
11:51:00	7.7	4.7	3.6
11:52:00	8.3	5.4	4.3
11:53:00	8.7	5.8	4.6
11:54:00	7.9	5.1	3.8
11:55:00	8	5.3	3.9
11:56:00	9.4	6.6	5.2
11:57:00	8.9	6.1	4.7
11:58:00	9.4	6.6	5.2
11:59:00	7.9	5.1	3.7
12:00:00	8.8	6	4.6
12:01:00	8.3	5.4	4.1
12:02:00	8.4	5.5	4.1
12:03:00	8.8	5.8	4.5
12:04:00	8.2	5	3.8
12:05:00	8.8	5.7	4.5
12:06:00	8.1	4.9	3.9
12:07:00	7.6	4.5	3.4
12:08:00	8.3	5.1	4.2
12:09:00	7.9	4.8	3.9
12:10:00	7.8	4.7	3.7
12:11:00	8.2	5	4.1
12:12:00	8	4.8	4
12:13:00	7.1	3.9	3.1
12:14:00	7.5	4.4	3.5
12:15:00	7.9	4.8	3.8
12:16:00	8.1	4.9	4
12:17:00	8	5	3.9
12:18:00	8.6	5.5	4.4
12:19:00	8.2	5	4.1
12:20:00	8.3	5.1	4.1
12:21:00	8.4	5	4.1
12:22:00	8.2	4.8	4
12:23:00	8.7	5.3	4.5
12:24:00	7.9	4.4	3.7
12:25:00	7.7	4.3	3.5
12:26:00	8.2	4.7	4
12:27:00	8.2	4.8	4.1
12:28:00	8	4.6	3.9
12:29:00	7.4	4.1	3.4
12:30:00	8.4	5.1	4.3
12:31:00	7.7	4.6	3.9
12:32:00	9.1	5.9	5.1
12:33:00	9.6	6.6	5.8
12:34:00	9.1	6.1	5.1
12:35:00	9.5	6.4	5.5
12:36:00	8.4	5.4	4.5
12:37:00	9.5	6.5	5.5
12:38:00	9.4	6.4	5.5
12:39:00	9.2	6.1	5.3
12:40:00	8.8	5.7	4.9
12:41:00	9.7	6.5	5.6
12:42:00	9.1	5.8	5
12:43:00	9.1	5.9	5.1
12:44:00	8	4.9	4.1
12:45:00	8.2	5.2	4.4
12:46:00	8.4	5.3	4.6
12:47:00	9	5.8	5.1
12:48:00	9	5.7	5.1
12:49:00	7.8	4.6	3.9
12:50:00	8.2	4.9	4.3
12:51:00	7.7	4.4	3.7
12:52:00	9.2	5.9	5.2
12:53:00	9.4	6	5.5
12:54:00	9.7	6.2	5.7
12:55:00	9.2	5.7	5.2
12:56:00	9.1	5.5	5
12:57:00	9.5	6	5.6
12:58:00	9.1	5.6	5.1
12:59:00	10	6.4	5.9
13:00:00	9.2	5.6	5.2
13:01:00	8.6	5	4.7
13:02:00	9.2	5.7	5.3
13:03:00	9.4	5.9	5.5
13:04:00	8.7	5.3	4.9
13:05:00	8.2	4.8	4.4
13:06:00	8.1	4.6	4.2
13:07:00	7.5	4.3	3.8
13:08:00	7.8	4.7	4.2
13:09:00	8.4	5.3	4.8
13:10:00	8.5	5.3	4.9
13:11:00	7.5	4.5	3.9
13:12:00	8.9	5.8	5.3
13:13:00	9.6	6.4	5.9
13:14:00	9.1	5.8	5.4
13:15:00	8.9	5.7	5.3
13:16:00	9.1	5.8	5.4
13:17:00	9.1	5.7	5.3
13:18:00	9.7	6.3	5.9
13:19:00	9.5	6	5.7
13:20:00	9.6	6.1	5.8
13:21:00	8.2	4.8	4.6
13:22:00	9.9	6.4	6.1
13:23:00	9.1	5.7	5.4
13:24:00	9.2	5.8	5.5
13:25:00	9.5	6	5.8
13:26:00	8.6	5.3	4.9
13:27:00	8.9	5.5	5.1
13:28:00	8.6	5.1	4.9
13:29:00	9.5	5.9	5.7
13:30:00	9.8	6.2	6.1
13:31:00	8.5	5.1	4.9
13:32:00	8.6	5.2	5
13:33:00	7.9	4.5	4.4
13:34:00	9.1	5.7	5.6
13:35:00	9.6	6.2	5.9
13:36:00	8.8	5.4	5.2
13:37:00	9	5.6	5.4
13:38:00	8.7	5.3	5.1
13:39:00	9.4	6	5.8
13:40:00	8.4	5.1	4.8
13:41:00	8.5	5	4.9
13:42:00	8.2	4.7	4.7
13:43:00	7.2	3.8	3.7
13:44:00	6.8	3.8	3.5
13:45:00	8.3	5.3	4.9
13:46:00	8.7	5.5	5.3
13:47:00	8.3	4.9	4.8
13:48:00	8.9	5.4	5.3
13:49:00	9.1	5.6	5.6
13:50:00	8.2	4.6	4.6
13:51:00	8.2	4.7	4.7
13:52:00	8.2	4.6	4.6
13:53:00	8.6	5	5.1
13:54:00	8.9	5.5	5.5
13:55:00	8.4	5.1	5
13:56:00	8.6	5.3	5.2
13:57:00	9	5.6	5.7
13:58:00	10	6.6	6.7
13:59:00	7.9	4.5	4.7
14:00:00	8.5	5.2	5.3
14:01:00	8.5	5.2	5.3
14:02:00	9.1	5.8	6
14:03:00	8.9	5.6	5.8
14:04:00	8.9	5.6	5.9
14:05:00	8.4	5	5.3
14:06:00	9.1	5.9	6.1
14:07:00	9.3	6	6.2
14:08:00	9	5.6	5.9
14:09:00	8.8	5.4	5.7
14:10:00	8.2	4.8	5.2
14:11:00	7.1	3.9	4.2
14:12:00	8.9	5.8	6.1
14:13:00	8.8	5.6	5.9
14:14:00	8.6	5.4	5.7
14:15:00	8.8	5.5	6
14:16:00	8.7	5.4	5.8
14:17:00	7.5	4.5	4.9
14:18:00	7.7	4.7	5.1
14:19:00	8.1	5	5.5
14:20:00	8.1	5.1	5.6
14:21:00	8.9	5.7	6.3
14:22:00	8	4.8	5.5
14:23:00	8.2	4.9	5.7
14:24:00	7.8	4.5	5.3
14:25:00	7.8	4.5	5.3
14:26:00	8.3	5	5.8
14:27:00	7.9	4.8	5.6
14:28:00	7.9	4.8	5.6
14:29:00	8.2	4.9	5.8
14:30:00	7.8	4.7	5.5
14:31:00	7.1	4.2	4.8
14:32:00	8.9	6.1	6.7
14:33:00	6.7	4.1	4.7
14:34:00	7.6	4.9	5.5
14:35:00	8.1	5.2	6
14:36:00	8.2	5.2	6.1
14:37:00	8.1	5.2	6.1
14:38:00	7.5	4.9	5.7
14:39:00	7	4.6	5.3
14:40:00	6.9	4.6	5.2
14:41:00	7	4.6	5.3
14:42:00	8.1	5.6	6.3
14:43:00	7.8	5.2	6.1
14:44:00	7.7	5	6
14:45:00	8	5.1	6.3
14:46:00	8.6	5.6	6.8
14:47:00	8.2	5.1	6.3
14:48:00	7.7	4.6	5.9
14:49:00	7.7	4.6	5.6
14:50:00	9	6	6.6
14:51:00	8.1	5.3	5.6
14:52:00	7.6	4.8	5
14:53:00	8.4	5.8	5.6
14:54:00	7	4.4	4.2
14:55:00	8	5.5	5
14:56:00	7.9	5.5	4.9
14:57:00	7.6	5.4	4.6
14:58:00	7.3	5.1	4.2
14:59:00	6.2	3.9	3
15:00:00	7.4	5.2	4.1
