# Supplementary material for: A dual-selective thermal emitter with enhanced subambient radiative cooling performance
Source: Nat Commun. 2024 Jan 27;15:815. doi: 10.1038/s41467-024-45095-4 (PMC10821923; doi:10.1038/s41467-024-45095-4)
Supplement: Supplementary file 10 — Source data [file 41467_2024_45095_MOESM10_ESM.zip › Source_Data_FigS33.xlsx]

## Sheet: FigS33b
Average cooling power of the dual-selective POM-PTFE-Al and mono-selective POM-Al from 11:30 a.m. to 01:30 p.m. and the corresponding theoretical values.
	Average cooling power/W m−2	Average cooling power/W m−2	Error bar
	Theoretical	Experimental
Mono-selective	149.017	87.8749	9.35471
Dual-selective	206.112	151.746	13.0746
