# Supplementary material for: A dual-selective thermal emitter with enhanced subambient radiative cooling performance
Source: Nat Commun. 2024 Jan 27;15:815. doi: 10.1038/s41467-024-45095-4 (PMC10821923; doi:10.1038/s41467-024-45095-4)
Supplement: Supplementary file 10 — Source data [file 41467_2024_45095_MOESM10_ESM.zip › Source_Data_FigS35.xlsx]

## Sheet: Supplementary Fig. 35b
Average cooling power of the dual-selective POM-PTFE-Al and non-selective PVDF and the corresponding theoretical cooling power.(Tamb = ~31 °C)
	Average cooling power/W m−2	Average cooling power/W m−2	Error bar
	Theoretical	Experimental
Non-selective	221.022	154.545	10.9581
Dual-selective	190.413	131.236	19.7218
