# Supplementary material for: A dual-selective thermal emitter with enhanced subambient radiative cooling performance
Source: Nat Commun. 2024 Jan 27;15:815. doi: 10.1038/s41467-024-45095-4 (PMC10821923; doi:10.1038/s41467-024-45095-4)
Supplement: Supplementary file 10 — Source data [file 41467_2024_45095_MOESM10_ESM.zip › Source_Data_FigS38.xlsx]

## Sheet: Supplementary Fig 38
Real-time surface temperatures of the dual-selective emitter and the several typical commercial roofing materials captured by an IR camera.
Time/min	Surface temperature/℃	Surface temperature/℃	Surface temperature/℃	Surface temperature/℃	Surface temperature/℃	Surface temperature/℃
	Color steel (white)	Black asphalt	Al foil	Dual-selective film	White paint-Al foil	White paint
0	20.4	41.2	0.3	-3.1	6.7	9
5	20.1	38.3	0.8	-2.5	6.9	9.1
10	18.3	31.6	1.3	0.6	9.2	10.3
15	19.4	33.6	1.3	0.1	9.2	10.3
20	16.5	27.9	0.6	0.1	8.8	9.8
25	17.3	28.1	0.6	0.2	8.9	9.9
30	15.3	26.3	-0.2	-0.4	8.2	9.1
