# Supplementary material for: A dual-selective thermal emitter with enhanced subambient radiative cooling performance
Source: Nat Commun. 2024 Jan 27;15:815. doi: 10.1038/s41467-024-45095-4 (PMC10821923; doi:10.1038/s41467-024-45095-4)
Supplement: Supplementary file 10 — Source data [file 41467_2024_45095_MOESM10_ESM.zip › Source_Data_FigS49.xlsx]

## Sheet: Supplementary Fig 49a
Temperature difference between ambient air and three colored samples (red, yellow, and blue, respectively)
Time of day	T(ambient)-T(sample)/°C	T(ambient)-T(sample)/°C	T(ambient)-T(sample)/°C
	Red	Yellow	Blue
10:00:00	-1.1	-1.1	-3.3
10:01:00	-0.6	-0.7	-3.9
10:02:00	0.7	0.5	-3.7
10:03:00	1.2	0.9	-4.2
10:04:00	2.4	2	-4
10:05:00	1.2	0.7	-5.7
10:06:00	2.4	1.8	-5
10:07:00	1.6	0.9	-6.4
10:08:00	3.5	2.8	-4.8
10:09:00	2.6	1.8	-6.1
10:10:00	4	3	-4.9
10:11:00	3.2	2.2	-5.9
10:12:00	3.3	2.2	-6.1
10:13:00	3.7	2.5	-5.7
10:14:00	4.6	3.4	-5
10:15:00	4.1	2.9	-5.7
10:16:00	4.7	3.6	-5.2
10:17:00	6	4.8	-4.2
10:18:00	5	3.7	-5.4
10:19:00	5.1	3.8	-5.4
10:20:00	5.1	3.9	-5.4
10:21:00	5.2	4	-5.2
10:22:00	5.5	4.3	-5
10:23:00	5.1	3.8	-5.5
10:24:00	5.1	3.8	-5.6
10:25:00	5.5	4.2	-5.2
10:26:00	4.1	2.8	-6.6
10:27:00	5.7	4.5	-5
10:28:00	5.4	4.2	-5.4
10:29:00	5.4	4.2	-5.6
10:30:00	5.4	4.3	-5.5
10:31:00	5.2	4.2	-5.6
10:32:00	5.4	4.5	-5.5
10:33:00	5.7	4.7	-5.2
10:34:00	4.5	3.6	-6.2
10:35:00	5	4.2	-5.7
10:36:00	4.7	3.9	-5.8
10:37:00	5	4.2	-5.6
10:38:00	5.2	4.3	-5.4
10:39:00	5.3	4.3	-5.3
10:40:00	5.9	4.9	-4.8
10:41:00	6	4.9	-4.6
10:42:00	5.4	4.3	-5.3
10:43:00	5.9	4.7	-4.9
10:44:00	5.4	4.1	-5.3
10:45:00	6.2	4.9	-4.4
10:46:00	5.1	3.7	-5.6
10:47:00	5.2	3.8	-5.3
10:48:00	6	4.5	-4.4
10:49:00	4	2.4	-6.5
10:50:00	5.5	3.9	-5
10:51:00	5.3	3.6	-5.2
10:52:00	5.4	3.7	-5.1
10:53:00	5.3	3.6	-4.9
10:54:00	4.9	3.2	-5.3
10:55:00	4.8	3.1	-5.5
10:56:00	4.3	2.6	-5.8
10:57:00	5	3.2	-5.3
10:58:00	5.5	3.7	-4.9
10:59:00	5.4	3.6	-4.9
11:00:00	6.4	4.5	-3.9
11:01:00	3.4	1.6	-6.8
11:02:00	3.1	1.3	-7
11:03:00	3.8	2.1	-6.3
11:04:00	4.7	2.9	-5.6
11:05:00	4	2.2	-6.3
11:06:00	3.9	2.2	-6.2
11:07:00	5.1	3.4	-5.1
11:08:00	5.2	3.5	-5.2
11:09:00	4.4	2.6	-5.9
11:10:00	5.1	3.3	-5.3
11:11:00	5.5	3.7	-4.9
11:12:00	5.1	3.3	-5.4
11:13:00	5.4	3.5	-5.2
11:14:00	5.4	3.5	-5.2
11:15:00	4.9	3	-5.6
11:16:00	4.2	2.3	-6.2
11:17:00	4.7	2.9	-5.8
11:18:00	4.7	2.9	-5.7
11:19:00	5.3	3.5	-5.2
11:20:00	4.4	2.5	-6.1
11:21:00	5	3.2	-5.6
11:22:00	4.1	2.3	-6.4
11:23:00	5.3	3.4	-5.4
11:24:00	5.3	3.4	-5.4
11:25:00	3.9	1.9	-6.8
11:26:00	4.1	2.1	-6.4
11:27:00	5	3.1	-5.6
11:28:00	3.1	1.1	-7.1
11:29:00	2.4	0.5	-7.7
11:30:00	3.5	1.6	-6.6
11:31:00	5.7	3.7	-4.6
11:32:00	4.7	2.8	-5.4
11:33:00	5.7	3.7	-4.8
11:34:00	5	3.1	-5.2
11:35:00	4.6	2.7	-5.7
11:36:00	4.2	2.3	-6.2
11:37:00	4.7	2.8	-5.8
11:38:00	4.9	2.9	-5.8
11:39:00	4.8	2.7	-5.7
11:40:00	5.2	3.1	-5.4
11:41:00	5.9	3.8	-4.6
11:42:00	6.2	4.1	-4.5
11:43:00	6	3.9	-4.6
11:44:00	6.2	4.2	-4.3
11:45:00	6.2	4.2	-4.3
11:46:00	4.8	2.8	-5.6
11:47:00	6.3	4.3	-4.3
11:48:00	3.8	1.8	-6.4
11:49:00	4.2	2.2	-5.7
11:50:00	3.8	1.8	-6
11:51:00	5.6	3.7	-4.5
11:52:00	5.2	3.2	-4.8
11:53:00	6.1	4.1	-4.1
11:54:00	4	1.9	-6
11:55:00	4.2	2.2	-5.7
11:56:00	5.4	3.3	-4.7
11:57:00	5.8	3.7	-4.2
11:58:00	5.7	3.7	-4.2
11:59:00	7	4.9	-3.1
12:00:00	5.6	3.6	-4.4

## Sheet: Supplementary Fig 49b
Average temperature reduction of the three colored samples.
T(ambient)-T(sample)/°C	Error bar
5.00879	0.82592
3.28681	0.940001
-5.3989	0.775098
