# Supplementary material for: A dual-selective thermal emitter with enhanced subambient radiative cooling performance
Source: Nat Commun. 2024 Jan 27;15:815. doi: 10.1038/s41467-024-45095-4 (PMC10821923; doi:10.1038/s41467-024-45095-4)
Supplement: Supplementary file 10 — Source data [file 41467_2024_45095_MOESM10_ESM.zip › Source_Data_FigS6.xlsx]

## Sheet: Supplementary Figs. 6a-e
Theoretical cooling performance of the three different radiative coolers in a high humidity environment.
T_amb=20℃	h=0			h=1			h=2			h=4			h=6
T_sample(℃)	Non	Mono	Dual	Non	Mono	Dual	Non	Mono	Dual	Non	Mono	Dual	Non	Mono	Dual
-45	-123.615	-0.756926	-47.2067	-188.615	-65.7569	-112.207	-253.615	-130.757	-177.207	-383.615	-260.757	-307.207	-513.615	-390.757	-437.207
-44	-121.351	0.140274	-45.6451	-185.351	-63.8597	-109.645	-249.351	-127.86	-173.645	-377.351	-255.86	-301.645	-505.351	-383.86	-429.645
-43	-119.053	1.05373	-44.0628	-182.053	-61.9463	-107.063	-245.053	-124.946	-170.063	-371.053	-250.946	-296.063	-497.053	-376.946	-422.063
-42	-116.721	1.98356	-42.4598	-178.721	-60.0164	-104.46	-240.721	-122.016	-166.46	-364.721	-246.016	-290.46	-488.721	-370.016	-414.46
-41	-114.354	2.92991	-40.8359	-175.354	-58.0701	-101.836	-236.354	-119.07	-162.836	-358.354	-241.07	-284.836	-480.354	-363.07	-406.836
-40	-111.951	3.89289	-39.1909	-171.951	-56.1071	-99.1909	-231.951	-116.107	-159.191	-351.951	-236.107	-279.191	-471.951	-356.107	-399.191
-39	-109.514	4.87263	-37.5249	-168.514	-54.1274	-96.5249	-227.514	-113.127	-155.525	-345.514	-231.127	-273.525	-463.514	-349.127	-391.525
-38	-107.04	5.86926	-35.8377	-165.04	-52.1307	-93.8377	-223.04	-110.131	-151.838	-339.04	-226.131	-267.838	-455.04	-342.131	-383.838
-37	-104.53	6.8829	-34.1292	-161.53	-50.1171	-91.1292	-218.53	-107.117	-148.129	-332.53	-221.117	-262.129	-446.53	-335.117	-376.129
-36	-101.985	7.91366	-32.3993	-157.985	-48.0863	-88.3993	-213.985	-104.086	-144.399	-325.985	-216.086	-256.399	-437.985	-328.086	-368.399
-35	-99.402	8.96168	-30.6478	-154.402	-46.0383	-85.6478	-209.402	-101.038	-140.648	-319.402	-211.038	-250.648	-429.402	-321.038	-360.648
-34	-96.7823	10.0271	-28.8748	-150.782	-43.9729	-82.8748	-204.782	-97.9729	-136.875	-312.782	-205.973	-244.875	-420.782	-313.973	-352.875
-33	-94.1254	11.1099	-27.0801	-147.125	-41.8901	-80.0801	-200.125	-94.8901	-133.08	-306.125	-200.89	-239.08	-412.125	-306.89	-345.08
-32	-91.4308	12.2104	-25.2636	-143.431	-39.7896	-77.2636	-195.431	-91.7896	-129.264	-299.431	-195.79	-233.264	-403.431	-299.79	-337.264
-31	-88.6982	13.3286	-23.4253	-139.698	-37.6714	-74.4253	-190.698	-88.6714	-125.425	-292.698	-190.671	-227.425	-394.698	-292.671	-329.425
-30	-85.9273	14.4646	-21.565	-135.927	-35.5354	-71.565	-185.927	-85.5354	-121.565	-285.927	-185.535	-221.565	-385.927	-285.535	-321.565
-29	-83.1177	15.6186	-19.6826	-132.118	-33.3814	-68.6826	-181.118	-82.3814	-117.683	-279.118	-180.381	-215.683	-377.118	-278.381	-313.683
-28	-80.2692	16.7906	-17.7781	-128.269	-31.2094	-65.7781	-176.269	-79.2094	-113.778	-272.269	-175.209	-209.778	-368.269	-271.209	-305.778
-27	-77.3814	17.9808	-15.8513	-124.381	-29.0192	-62.8513	-171.381	-76.0192	-109.851	-265.381	-170.019	-203.851	-359.381	-264.019	-297.851
-26	-74.454	19.1892	-13.9023	-120.454	-26.8108	-59.9023	-166.454	-72.8108	-105.902	-258.454	-164.811	-197.902	-350.454	-256.811	-289.902
-25	-71.4867	20.416	-11.9308	-116.487	-24.584	-56.9308	-161.487	-69.584	-101.931	-251.487	-159.584	-191.931	-341.487	-249.584	-281.931
-24	-68.4791	21.6613	-9.93688	-112.479	-22.3387	-53.9369	-156.479	-66.3387	-97.9369	-244.479	-154.339	-185.937	-332.479	-242.339	-273.937
-23	-65.4309	22.9251	-7.92039	-108.431	-20.0749	-50.9204	-151.431	-63.0749	-93.9204	-237.431	-149.075	-179.92	-323.431	-235.075	-265.92
-22	-62.3417	24.2076	-5.88126	-104.342	-17.7924	-47.8813	-146.342	-59.7924	-89.8813	-230.342	-143.792	-173.881	-314.342	-227.792	-257.881
-21	-59.2113	25.509	-3.81942	-100.211	-15.491	-44.8194	-141.211	-56.491	-85.8194	-223.211	-138.491	-167.819	-305.211	-220.491	-249.819
-20	-56.0392	26.8291	-1.73478	-96.0392	-13.1709	-41.7348	-136.039	-53.1709	-81.7348	-216.039	-133.171	-161.735	-296.039	-213.171	-241.735
-19	-52.8253	28.1683	0.372719	-91.8253	-10.8317	-38.6273	-130.825	-49.8317	-77.6273	-208.825	-127.832	-155.627	-286.825	-205.832	-233.627
-18	-49.569	29.5265	2.50316	-87.569	-8.47346	-35.4968	-125.569	-46.4735	-73.4968	-201.569	-122.473	-149.497	-277.569	-198.473	-225.497
-17	-46.2702	30.9039	4.65662	-83.2702	-6.09607	-32.3434	-120.27	-43.0961	-69.3434	-194.27	-117.096	-143.343	-268.27	-191.096	-217.343
-16	-42.9284	32.3006	6.83316	-78.9284	-3.69942	-29.1668	-114.928	-39.6994	-65.1668	-186.928	-111.699	-137.167	-258.928	-183.699	-209.167
-15	-39.5433	33.7166	9.03285	-74.5433	-1.28343	-25.9671	-109.543	-36.2834	-60.9671	-179.543	-106.283	-130.967	-249.543	-176.283	-200.967
-14	-36.1146	35.152	11.2558	-70.1146	1.152	-22.7442	-104.115	-32.848	-56.7442	-172.115	-100.848	-124.744	-240.115	-168.848	-192.744
-13	-32.642	36.607	13.502	-65.642	3.60695	-19.498	-98.642	-29.393	-52.498	-164.642	-95.393	-118.498	-230.642	-161.393	-184.498
-12	-29.125	38.0815	15.7715	-61.125	6.08151	-16.2285	-93.125	-25.9185	-48.2285	-157.125	-89.9185	-112.228	-221.125	-153.918	-176.228
-11	-25.5634	39.5758	18.0645	-56.5634	8.57577	-12.9355	-87.5634	-22.4242	-43.9355	-149.563	-84.4242	-105.936	-211.563	-146.424	-167.936
-10	-21.9568	41.0898	20.3809	-51.9568	11.0898	-9.61908	-81.9568	-18.9102	-39.6191	-141.957	-78.9102	-99.6191	-201.957	-138.91	-159.619
-9	-18.3049	42.6237	22.7209	-47.3049	13.6237	-6.2791	-76.3049	-15.3763	-35.2791	-134.305	-73.3763	-93.2791	-192.305	-131.376	-151.279
-8	-14.6074	44.1775	25.0845	-42.6074	16.1775	-2.91552	-70.6074	-11.8225	-30.9155	-126.607	-67.8225	-86.9155	-182.607	-123.822	-142.916
-7	-10.8638	45.7514	27.4717	-37.8638	18.7514	0.471718	-64.8638	-8.24862	-26.5283	-118.864	-62.2486	-80.5283	-172.864	-116.249	-134.528
-6	-7.0739	47.3453	29.8827	-33.0739	21.3453	3.88266	-59.0739	-4.65468	-22.1173	-111.074	-56.6547	-74.1173	-163.074	-108.655	-126.117
-5	-3.23729	48.9594	32.3174	-28.2373	23.9594	7.31738	-53.2373	-1.04055	-17.6826	-103.237	-51.0406	-67.6826	-153.237	-101.041	-117.683
-4	0.646358	50.5938	34.7759	-23.3536	26.5938	10.7759	-47.3536	2.59382	-13.2241	-95.3536	-45.4062	-61.2241	-143.354	-93.4062	-109.224
-3	4.57739	52.2485	37.2583	-18.4226	29.2485	14.2583	-41.4226	6.24851	-8.74168	-87.4226	-39.7515	-54.7417	-133.423	-85.7515	-100.742
-2	8.55616	53.9236	39.7647	-13.4438	31.9236	17.7647	-35.4438	9.92359	-4.23534	-79.4438	-34.0764	-48.2353	-123.444	-78.0764	-92.2353
-1	12.583	55.6191	42.295	-8.41699	34.6191	21.295	-29.417	13.6191	0.294964	-71.417	-28.3809	-41.705	-113.417	-70.3809	-83.705
0	16.6583	57.3352	44.8493	-3.34172	37.3352	24.8493	-23.3417	17.3352	4.8493	-63.3417	-22.6648	-35.1507	-103.342	-62.6648	-75.1507
1	20.7823	59.0719	47.4277	1.78232	40.0719	28.4277	-17.2177	21.0719	9.4277	-55.2177	-16.9281	-28.5723	-93.2177	-54.9281	-66.5723
2	24.9555	60.8293	50.0302	6.95549	42.8293	32.0302	-11.0445	24.8293	14.0302	-47.0445	-11.1707	-21.9698	-83.0445	-47.1707	-57.9698
3	29.1781	62.6073	52.6569	12.1781	45.6073	35.6569	-4.82187	28.6073	18.6569	-38.8219	-5.39267	-15.3431	-72.8219	-39.3927	-49.3431
4	33.4506	64.4062	55.3078	17.4506	48.4062	39.3078	1.45059	32.4062	23.3078	-30.5494	0.406202	-8.69223	-62.5494	-31.5938	-40.6922
5	37.7732	66.2259	57.9829	22.7732	51.2259	42.9829	7.77321	36.2259	27.9829	-22.2268	6.22593	-2.0171	-52.2268	-23.7741	-32.0171
6	42.1464	68.0666	60.6823	28.1464	54.0666	46.6823	14.1464	40.0666	32.6823	-13.8536	12.0666	4.68231	-41.8536	-15.9334	-23.3177
7	46.5704	69.9282	63.4061	33.5704	56.9282	50.4061	20.5704	43.9282	37.4061	-5.42962	17.9282	11.4061	-31.4296	-8.0718	-14.5939
8	51.0456	71.8109	66.1542	39.0456	59.8109	54.1542	27.0456	47.8109	42.1542	3.04563	23.8109	18.1542	-20.9544	-0.189144	-5.84585
9	55.5724	73.7146	68.9267	44.5724	62.7146	57.9267	33.5724	51.7146	46.9267	11.5724	29.7146	24.9267	-10.4276	7.7146	2.92665
10	60.1512	75.6395	71.7236	50.1512	65.6395	61.7236	40.1512	55.6395	51.7236	20.1512	35.6395	31.7236	0.151186	15.6395	11.7236
11	64.7822	77.5856	74.545	55.7822	68.5856	65.545	46.7822	59.5856	56.545	28.7822	41.5856	38.545	10.7822	23.5856	20.545
12	69.4659	79.5529	77.3909	61.4659	71.5529	69.3909	53.4659	63.5529	61.3909	37.4659	47.5529	45.3909	21.4659	31.5529	29.3909
13	74.2025	81.5416	80.2613	67.2025	74.5416	73.2613	60.2025	67.5416	66.2613	46.2025	53.5416	52.2613	32.2025	39.5416	38.2613
14	78.9925	83.5516	83.1563	72.9925	77.5516	77.1563	66.9925	71.5516	71.1563	54.9925	59.5516	59.1563	42.9925	47.5516	47.1563
15	83.8362	85.583	86.0759	78.8362	80.583	81.0759	73.8362	75.583	76.0759	63.8362	65.583	66.0759	53.8362	55.583	56.0759
16	88.7339	87.6358	89.0202	84.7339	83.6358	85.0202	80.7339	79.6358	81.0202	72.7339	71.6358	73.0202	64.7339	63.6358	65.0202
17	93.686	89.7102	91.989	90.686	86.7102	88.989	87.686	83.7102	85.989	81.686	77.7102	79.989	75.686	71.7102	73.989
18	98.6929	91.806	94.9826	96.6929	89.806	92.9826	94.6929	87.806	90.9826	90.6929	83.806	86.9826	86.6929	79.806	82.9826
19	103.755	93.9235	98.0008	102.755	92.9235	97.0008	101.755	91.9235	96.0008	99.7549	89.9235	94.0008	97.7549	87.9235	92.0008
20	108.872	96.0626	101.044	108.872	96.0626	101.044	108.872	96.0626	101.044	108.872	96.0626	101.044	108.872	96.0626	101.044

## Sheet: Supplementary Fig. 6f
Theoretical cooling power of the three different radiative coolers at different Tambient (−20° to 40 °C) in a high humidity environment.
	T_amb=T_sample
Temperature (℃)	Non	Mono	Dual
-20	52.0679	45.4322	48.6182
-19	53.168	46.4153	49.6422
-18	54.2834	47.4123	50.6802
-17	55.4144	48.4231	51.7322
-16	56.5609	49.4478	52.7985
-15	57.723	50.4865	53.8789
-14	58.901	51.5393	54.9736
-13	60.0947	52.6062	56.0826
-12	61.3043	53.6873	57.206
-11	62.53	54.7825	58.3439
-10	63.7717	55.8921	59.4962
-9	65.0295	57.016	60.6631
-8	66.3036	58.1543	61.8446
-7	67.594	59.307	63.0408
-6	68.9007	60.4743	64.2517
-5	70.224	61.6561	65.4773
-4	71.5638	62.8525	66.7177
-3	72.9202	64.0636	67.9731
-2	74.2933	65.2893	69.2433
-1	75.6832	66.5299	70.5285
0	77.0899	67.7852	71.8286
1	78.5135	69.0553	73.1439
2	79.9542	70.3404	74.4742
3	81.4119	71.6404	75.8196
4	82.8867	72.9554	77.1802
5	84.3788	74.2853	78.556
6	85.8881	75.6304	79.9471
7	87.4148	76.9905	81.3535
8	88.959	78.3658	82.7752
9	90.5206	79.7562	84.2123
10	92.0998	81.1619	85.6647
11	93.6966	82.5828	87.1327
12	95.3111	84.019	88.616
13	96.9434	85.4705	90.1149
14	98.5935	86.9374	91.6293
15	100.261	88.4196	93.1593
16	101.947	89.9173	94.7049
17	103.651	91.4303	96.2661
18	105.374	92.9589	97.843
19	107.114	94.503	99.4355
20	108.872	96.0626	101.044
21	110.649	97.6377	102.668
22	112.444	99.2285	104.308
23	114.258	100.835	105.963
24	116.09	102.457	107.634
25	117.94	104.094	109.322
26	119.809	105.748	111.025
27	121.697	107.417	112.743
28	123.604	109.101	114.478
29	125.529	110.802	116.229
30	127.473	112.518	117.995
31	129.436	114.25	119.778
32	131.418	115.998	121.577
33	133.419	117.761	123.391
34	135.439	119.541	125.221
35	137.478	121.336	127.068
36	139.536	123.147	128.93
37	141.614	124.974	130.809
38	143.711	126.817	132.703
39	145.827	128.675	134.614
40	147.963	130.55	136.541
41	150.118	132.441	138.483
42	152.292	134.347	140.442
43	154.486	136.269	142.417
44	156.7	138.208	144.408
45	158.933	140.162	146.415
46	161.187	142.132	148.438
47	163.459	144.118	150.478
48	165.752	146.12	152.533
49	168.065	148.139	154.605
50	170.397	150.173	156.692
51	172.75	152.223	158.796
52	175.122	154.289	160.916
53	177.515	156.371	163.052
54	179.928	158.468	165.204
55	182.361	160.582	167.372
56	184.814	162.712	169.557
57	187.287	164.858	171.757
58	189.781	167.02	173.974
59	192.295	169.198	176.206
60	194.83	171.392	178.455
